# Supplementary material for: Exploration of Streptococcus core genome to reveal druggable targets and novel therapeutics against S. pneumoniae
Source: PLoS One. 2022 Aug 18;17(8):e0272945. doi: 10.1371/journal.pone.0272945 (PMC9387852; doi:10.1371/journal.pone.0272945)
Supplement: S1 Data — (XLSX) [file pone.0272945.s001.xlsx]

## Sheet: Sheet1
ALL_Streptococcus_pneumoniae_PCS8235_NZ_CM001835	ALL_Streptococcus_agalactiae_strain_NGBS128_NZ_CP012480	ALL_Streptococcus_equinus_strain_FDAARGOS_251_CP020438	ALL_Streptococcus_macedonicus_ACA_DC_198_NC_016749	ALL_Streptococcus_sp_FDAARGOS_192_NZ_CP020431	ALL_Streptococcus_suis_BM407_NC_012926	ALL_Streptococcus_suis_strain_NSUI060_NZ_CP012911	ALL_Streptococcus_thermophilus_LMD_9_NC_008532	Streptococcus_cristatus_AS_1_3089_NC_021175	Streptococcus_gallolyticus_UCN34_NC_013798	Streptococcus_gordonii_strain_KCOM_1506__ChDC_B679_NZ_CP012648	Streptococcus_intermedius_C270_NC_022237	Streptococcus_mutans_UA159_NC_004350	Streptococcus_parasanguinis_ATCC_15912_NC_015678	Streptococcus_pneumoniae_INV200_NC_017593	Streptococcus_pneumoniae_TCH8431_19A_NC_014251	Streptococcus_pyogenes_MGAS10394_NC_006086	Streptococcus_salivarius_CCHSS3_NC_015760	Streptococcus_sp_HSISS2_NZ_CM002133	Streptococcus_suis_GZ1_NC_017617	Streptococcus_thermophilus_TH985_NZ_CM003139	Streptococcus_uberis_0140J_NC_012004
PCS8235_RS00045, ,psos,50S ribosomal protein L13	AMM49_RS01395, ,psos,50S ribosomal protein L13	A6J79_03490, ,psos,50S ribosomal protein L13	SMA_RS01460, ,psos,50S ribosomal protein L13	A6J31_RS09945, ,psos,50S ribosomal protein L13	SSUBM407_1763, ,psos,50S ribosomal protein L13	APQ97_RS01790, ,psos,50S ribosomal protein L13	STER_RS00630, ,psos,50S ribosomal protein L13	I872_RS08690, ,psos,50S ribosomal protein L13	GALLO_RS01335, ,psos,50S ribosomal protein L13	RN86_RS01250, ,psos,50S ribosomal protein L13	SII_RS07930, ,psos,50S ribosomal protein L13	SMU_169, ,psos,50S ribosomal protein L13	HMPREF0833_RS09035, ,psos,50S ribosomal protein L13	SPNINV200_RS01475, ,psos,50S ribosomal protein L13	HMPREF0837_RS02985, ,psos,50S ribosomal protein L13	M6_RS08320, ,psos,50S ribosomal protein L13	SALIVB_RS00635, ,psos,50S ribosomal protein L13	HSISS2_RS00465, ,psos,50S ribosomal protein L13	SSGZ1_RS08650, ,psos,50S ribosomal protein L13	Y016_RS00840, ,psos,50S ribosomal protein L13	SUB_RS01470, ,psos,50S ribosomal protein L13
PCS8235_RS00050, ,psos,30S ribosomal protein S9	AMM49_RS01400, ,psos,30S ribosomal protein S9	A6J79_03495, ,psos,30S ribosomal protein S9	SMA_RS01465, ,psos,30S ribosomal protein S9	A6J31_RS09950, ,psos,30S ribosomal protein S9	SSUBM407_1762, ,psos,30S ribosomal protein S9	APQ97_RS01795, ,psos,30S ribosomal protein S9	STER_RS00635, ,psos,30S ribosomal protein S9	I872_RS08685, ,psos,30S ribosomal protein S9	GALLO_RS01340, ,psos,30S ribosomal protein S9	RN86_RS01245, ,psos,30S ribosomal protein S9	SII_RS07925, ,psos,30S ribosomal protein S9	SMU_170, ,psos,30S ribosomal protein S9	HMPREF0833_RS09040, ,psos,30S ribosomal protein S9	SPNINV200_RS01480, ,psos,30S ribosomal protein S9	HMPREF0837_RS02990, ,psos,30S ribosomal protein S9	M6_RS08315, ,psos,30S ribosomal protein S9	SALIVB_RS00640, ,psos,30S ribosomal protein S9	HSISS2_RS00470, ,psos,30S ribosomal protein S9	SSGZ1_RS08645, ,psos,30S ribosomal protein S9	Y016_RS00845, ,psos,30S ribosomal protein S9	SUB_RS01475, ,psos,30S ribosomal protein S9
PCS8235_RS00200, ,psos,16S rRNA (cytosine(1402)-N(4))-methyltransferase	AMM49_RS01760, ,psos,16S rRNA (cytosine(1402)-N(4))-methyltransferase	A6J79_01290, ,psos,16S rRNA (cytosine(1402)-N(4))-methyltransferase	SMA_RS02350, ,psos,16S rRNA (cytosine(1402)-N(4))-methyltransferase	A6J31_RS07555, ,psos,16S rRNA (cytosine(1402)-N(4))-methyltransferase	SSUBM407_1624, ,psos,S-adenosyl-methyltransferase MraW	APQ97_RS02650, ,psos,ribosomal RNA small subunit methyltransferase H	STER_RS08160, ,psos,ribosomal RNA small subunit methyltransferase H	I872_RS06370, ,psos,16S rRNA (cytosine(1402)-N(4))-methyltransferase	GALLO_RS02325, ,psos,16S rRNA (cytosine(1402)-N(4))-methyltransferase	RN86_RS00260, ,psos,ribosomal RNA small subunit methyltransferase H	SII_RS06995, ,psos,16S rRNA (cytosine(1402)-N(4))-methyltransferase	SMU_453, ,psos,16S rRNA m(4)C1402 methyltransferase	HMPREF0833_RS09975, ,psos,16S rRNA (cytosine(1402)-N(4))-methyltransferase	SPNINV200_RS01595, ,psos,ribosomal RNA small subunit methyltransferase H	HMPREF0837_RS03105, ,psos,ribosomal RNA small subunit methyltransferase H	M6_RS07115, ,psos,16S rRNA (cytosine(1402)-N(4))-methyltransferase	SALIVB_RS08685, ,psos,16S rRNA (cytosine(1402)-N(4))-methyltransferase	HSISS2_RS09045, ,psos,ribosomal RNA small subunit methyltransferase H	SSGZ1_RS07955, ,psos,ribosomal RNA small subunit methyltransferase H	Y016_RS08300, ,psos,ribosomal RNA small subunit methyltransferase H	SUB_RS07140, ,psos,ribosomal RNA small subunit methyltransferase H
PCS8235_RS00205, ,psos,cell division protein FtsL	AMM49_RS01765, ,psos,cell division protein FtsL	A6J79_01285, ,psos,cell division protein FtsL	SMA_RS02355, ,psos,cell division protein FtsL	A6J31_RS07550, ,psos,cell division protein FtsL	SSUBM407_1623, ,psos,cell division protein	APQ97_RS02655, ,psos,cell division protein FtsL	STER_RS08155, ,psos,cell division protein FtsL	I872_RS06365, ,psos,cell division protein FtsL	GALLO_RS02330, ,psos,cell division protein FtsL	RN86_RS00255, ,psos,cell division protein FtsL	SII_RS06990, ,psos,cell division protein FtsL	SMU_454, ,psos,cell division protein	HMPREF0833_RS09980, ,psos,cell division protein FtsL	SPNINV200_RS01600, ,psos,cell division protein FtsL	HMPREF0837_RS03110, ,psos,cell division protein FtsL	M6_RS07110, ,psos,cell division protein FtsL	SALIVB_RS08680, ,psos,cell division protein FtsL	HSISS2_RS09040, ,psos,cell division protein FtsL	SSGZ1_RS07950, ,psos,cell division protein FtsL	Y016_RS08295, ,psos,cell division protein FtsL	SUB_RS07135, ,psos,cell division protein FtsL
PCS8235_RS00210, ,psos,penicillin-binding protein 2X	AMM49_RS01770, ,psos,penicillin-binding protein 2X	A6J79_01280, ,psos,penicillin-binding protein	SMA_RS02360, ,psos,penicillin-binding protein 2X	A6J31_RS07545, ,psos,penicillin-binding protein	SSUBM407_1622, ,psos,penicillin binding protein 2x	APQ97_RS02660, ,psos,penicillin-binding protein 2X	STER_RS08150, ,psos,penicillin-binding protein 2X	I872_RS06360, ,psos,penicillin-binding protein	GALLO_RS02335, ,psos,penicillin-binding protein 2X	RN86_RS00250, ,psos,penicillin-binding protein	SII_RS06985, ,psos,cell division protein FtsI	SMU_455, ,psos,penicillin-binding protein 2X	HMPREF0833_RS09985, ,psos,penicillin-binding protein 2X	SPNINV200_RS01605, ,psos,penicillin-binding protein 2X	HMPREF0837_RS03115, ,psos,penicillin-binding protein 2X	M6_RS07105, ,psos,penicillin-binding protein 2X	SALIVB_RS08675, ,psos,penicillin-binding protein 2X	HSISS2_RS09035, ,psos,penicillin-binding protein	SSGZ1_RS07945, ,psos,cell division protein FtsI	Y016_RS08290, ,psos,penicillin-binding protein	SUB_RS07130, ,psos,penicillin-binding protein 2X
PCS8235_RS00225, ,psos,ATP-dependent Clp protease ATP-binding subunit	AMM49_RS06555, ,psos,ATP-dependent Clp protease ATP-binding subunit	A6J79_00805, ,psos,ATP-dependent Clp protease ATP-binding subunit	SMA_RS05785, ,psos,ATP-dependent Clp protease ATP-binding subunit	A6J31_RS07190, ,psos,ATP-dependent Clp protease ATP-binding subunit	SSUBM407_0341, ,psos,ATP-dependent protease ATP-binding subunit ClpL	APQ97_RS10765, ,psos,Clp protease ClpX	STER_RS07755, ,psos,ATP-dependent Clp protease ATP-binding subunit	I872_RS01380, ,psos,ATP-dependent Clp protease ATP-binding subunit	GALLO_RS06545, ,psos,ATP-dependent Clp protease ATP-binding subunit	RN86_RS04490, ,psos,Clp protease ClpX	SII_RS08340, ,psos,ATP-dependent Clp protease ATP-binding subunit ClpL	SMU_956, ,psos,Clp-like ATP-dependent protease, ATP-binding subunit	HMPREF0833_RS08760, ,psos,ATP-dependent Clp protease ATP-binding subunit	SPNINV200_RS01620, ,psos,ATP-dependent Clp protease ATP-binding subunit	HMPREF0837_RS03125, ,psos,ATP-dependent Clp protease ATP-binding subunit	M6_RS03635, ,psos,ATP-dependent Clp protease ATP-binding subunit	SALIVB_RS08250, ,psos,ATP-dependent Clp protease ATP-binding subunit	HSISS2_RS08600, ,psos,ATP-dependent Clp protease ATP-binding protein	SSGZ1_RS01890, ,psos,ATP-dependent Clp protease ATP-binding subunit	Y016_RS07850, ,psos,ATP-dependent Clp protease ATP-binding subunit	SUB_RS03950, ,psos,ATP-dependent Clp protease ATP-binding subunit
PCS8235_RS00295, ,psos,S-ribosylhomocysteine lyase	AMM49_RS01860, ,psos,S-ribosylhomocysteine lyase	A6J79_04885, ,psos,S-ribosylhomocysteine lyase	SMA_RS02465, ,psos,S-ribosylhomocysteine lyase	A6J31_RS11275, ,psos,S-ribosylhomocysteine lyase	SSUBM407_0365, ,psos,S-ribosylhomocysteinase	APQ97_RS10640, ,psos,S-ribosylhomocysteine lyase	STER_RS02155, ,psos,S-ribosylhomocysteine lyase	I872_RS07770, ,psos,S-ribosylhomocysteine lyase	GALLO_RS02685, ,psos,S-ribosylhomocysteine lyase	RN86_RS00160, ,psos,S-ribosylhomocysteine lyase	SII_RS06735, ,psos,S-ribosylhomocysteine lyase	SMU_474, ,psos,S-ribosylhomocysteinase	HMPREF0833_RS10070, ,psos,S-ribosylhomocysteine lyase	SPNINV200_RS01630, ,psos,S-ribosylhomocysteine lyase	HMPREF0837_RS03130, ,psos,S-ribosylhomocysteine lyase	M6_RS07020, ,psos,S-ribosylhomocysteine lyase	SALIVB_RS02010, ,psos,S-ribosylhomocysteine lyase	HSISS2_RS06535, ,psos,S-ribosylhomocysteinase	SSGZ1_RS02010, ,psos,S-ribosylhomocysteine lyase	Y016_RS02250, ,psos,S-ribosylhomocysteine lyase	SUB_RS07030, ,psos,S-ribosylhomocysteine lyase
PCS8235_RS00450, ,psos,Holliday junction resolvase RecU	AMM49_RS01830, ,psos,Holliday junction resolvase RecU	A6J79_04140, ,psos,Holliday junction resolvase RecU	SMA_RS02425, ,psos,Holliday junction resolvase RecU	A6J31_RS10535, ,psos,Holliday junction resolvase RecU	SSUBM407_0360, ,psos,Holliday junction-specific endonuclease	APQ97_RS10670, ,psos,Holliday junction resolvase RecU	STER_RS01350, ,psos,Holliday junction resolvase RecU	I872_RS06640, ,psos,Holliday junction resolvase RecU	GALLO_RS02655, ,psos,Holliday junction resolvase RecU	RN86_RS00190, ,psos,Holliday junction resolvase RecU	SII_RS06770, ,psos,Holliday junction resolvase RecU	SMU_469, ,psos,Holliday junction-specific endonuclease	HMPREF0833_RS10045, ,psos,Holliday junction resolvase RecU	SPNINV200_RS01765, ,psos,Holliday junction resolvase RecU	HMPREF0837_RS03250, ,psos,Holliday junction resolvase RecU	M6_RS07045, ,psos,Holliday junction resolvase RecU	SALIVB_RS01280, ,psos,Holliday junction resolvase RecU	HSISS2_RS01245, ,psos,Holliday junction DNA helicase	SSGZ1_RS01985, ,psos,Holliday junction resolvase RecU	Y016_RS01430, ,psos,Holliday junction resolvase RecU	SUB_RS07065, ,psos,Holliday junction resolvase RecU
PCS8235_RS00460, ,psos,cell division protein GpsB	AMM49_RS01840, ,psos,cell cycle protein GpsB	A6J79_04150, ,psos,cell division protein GpsB	SMA_RS02435, ,psos,cell division protein GpsB	A6J31_RS10545, ,psos,cell division protein GpsB	SSUBM407_0362, ,psos,cell division protein GpsB	APQ97_RS10660, ,psos,cell cycle protein GpsB	STER_RS01360, ,psos,cell cycle protein GpsB	I872_RS06630, ,psos,DivIVA domain-containing protein	GALLO_RS02665, ,psos,cell division protein GpsB	RN86_RS00180, ,psos,cell cycle protein GpsB	SII_RS06760, ,psos,cell division protein GpsB	SMU_471, ,psos,hypothetical protein	HMPREF0833_RS10055, ,psos,cell division protein GpsB	SPNINV200_RS01775, ,psos,cell division protein GpsB	HMPREF0837_RS03260, ,psos,cell cycle protein GpsB	M6_RS07035, ,psos,cell cycle protein GpsB	SALIVB_RS01290, ,psos,cell division protein GpsB	HSISS2_RS01255, ,psos,hypothetical protein	SSGZ1_RS01995, ,psos,cell cycle protein GpsB	Y016_RS01440, ,psos,cell cycle protein GpsB	SUB_RS07055, ,psos,cell cycle protein GpsB
PCS8235_RS00470, ,psos,RNA methyltransferase	AMM49_RS01850, ,psos,RNA methyltransferase	A6J79_04160, ,psos,RNA methyltransferase	SMA_RS02440, ,psos,RNA methyltransferase	A6J31_RS10555, ,psos,N-6 DNA methylase	SSUBM407_0363, ,psos,RNA methylase family protein	APQ97_RS10650, ,psos,RNA methyltransferase	STER_RS01365, ,psos,RNA methyltransferase	I872_RS06625, ,psos,RNA methyltransferase	GALLO_RS02670, ,psos,RNA methyltransferase	RN86_RS00170, ,psos,RNA methyltransferase	SII_RS06755, ,psos,RNA methyltransferase	SMU_472, ,psos,N-6 adenine-specific DNA methylase	HMPREF0833_RS10060, ,psos,RNA methyltransferase	SPNINV200_RS01785, ,psos,RNA methyltransferase	HMPREF0837_RS03270, ,psos,RNA methyltransferase	M6_RS07030, ,psos,RNA methyltransferase	SALIVB_RS01295, ,psos,RNA methyltransferase	HSISS2_RS01260, ,psos,RNA methyltransferase	SSGZ1_RS02000, ,psos,N6-adenine-specific DNA methylase	Y016_RS01450, ,psos,RNA methyltransferase	SUB_RS07050, ,psos,RNA methyltransferase
PCS8235_RS00485, ,psos,DNA-binding response regulator	AMM49_RS08090, ,psos,DNA-binding response regulator	A6J79_04460, ,psos,DNA-binding response regulator	SMA_RS08470, ,psos,DNA-binding response regulator	A6J31_RS10855, ,psos,DNA-binding response regulator	SSUBM407_1614, ,psos,response regulator protein	APQ97_RS08565, ,psos,DNA-binding response regulator	STER_RS01725, ,psos,DNA-binding response regulator	I872_RS07775, ,psos,DNA-binding response regulator	GALLO_RS09400, ,psos,DNA-binding response regulator	RN86_RS00590, ,psos,DNA-binding response regulator	SII_RS01710, ,psos,DNA-binding response regulator	SMU_1924, ,psos,response regulator GcrR for glucan-binding protein C	HMPREF0833_RS05205, ,psos,DNA-binding response regulator	SPNINV200_RS01800, ,psos,DNA-binding response regulator	HMPREF0837_RS03285, ,psos,DNA-binding response regulator	M6_RS01720, ,psos,DNA-binding response regulator	SALIVB_RS01595, ,psos,DNA-binding response regulator	HSISS2_RS01570, ,psos,PhoB family transcriptional regulator	SSGZ1_RS07905, ,psos,DNA-binding response regulator	Y016_RS01820, ,psos,DNA-binding response regulator	SUB_RS02010, ,psos,DNA-binding response regulator
PCS8235_RS00540, ,psos,DNA-binding response regulator	AMM49_RS01940, ,psos,DNA-binding response regulator	A6J79_09965, ,psos,DNA-binding response regulator	SMA_RS02520, ,psos,DNA-binding response regulator	A6J31_RS06245, ,psos,DNA-binding response regulator	SSUBM407_0376, ,psos,response regulator protein	APQ97_RS11105, ,psos,DNA-binding response regulator	STER_RS06830, ,psos,DNA-binding response regulator	I872_RS06095, ,psos,DNA-binding response regulator	GALLO_RS02740, ,psos,DNA-binding response regulator	RN86_RS00105, ,psos,DNA-binding response regulator	SII_RS06680, ,psos,DNA-binding response regulator	SMU_487, ,psos,response regulator	HMPREF0833_RS10130, ,psos,DNA-binding response regulator	SPNINV200_RS01855, ,psos,DNA-binding response regulator	HMPREF0837_RS03345, ,psos,DNA-binding response regulator	M6_RS06935, ,psos,DNA-binding response regulator	SALIVB_RS02915, ,psos,DNA-binding response regulator	HSISS2_RS07670, ,psos,transcriptional regulator	SSGZ1_RS02065, ,psos,DNA-binding response regulator	Y016_RS06920, ,psos,DNA-binding response regulator	SUB_RS06945, ,psos,DNA-binding response regulator
PCS8235_RS00630, ,psos,trigger factor	AMM49_RS00845, ,psos,trigger factor	A6J79_03705, ,psos,trigger factor	SMA_RS01645, ,psos,trigger factor	A6J31_RS10120, ,psos,trigger factor	SSUBM407_0296, ,psos,trigger factor	APQ97_RS09450, ,psos,trigger factor	STER_RS00935, ,psos,trigger factor	I872_RS08720, ,psos,trigger factor	GALLO_RS01515, ,psos,trigger factor	RN86_RS00985, ,psos,trigger factor	SII_RS07625, ,psos,trigger factor	SMU_91, ,psos,trigger factor	HMPREF0833_RS09440, ,psos,trigger factor	SPNINV200_RS01940, ,psos,trigger factor	HMPREF0837_RS03380, ,psos,trigger factor	M6_RS08135, ,psos,trigger factor	SALIVB_RS00875, ,psos,trigger factor	HSISS2_RS00805, ,psos,trigger factor	SSGZ1_RS01630, ,psos,trigger factor	Y016_RS00995, ,psos,trigger factor	SUB_RS01715, ,psos,trigger factor
PCS8235_RS00635, ,psos,exodeoxyribonuclease V subunit alpha	AMM49_RS08565, ,psos,helicase	A6J79_01675, ,psos,exodeoxyribonuclease V subunit alpha	SMA_RS08985, ,psos,exodeoxyribonuclease V subunit alpha	A6J31_RS08055, ,psos,exodeoxyribonuclease V subunit alpha	SSUBM407_0202, ,psos,hypothetical protein	APQ97_RS10000, ,psos,exodeoxyribonuclease V subunit alpha	STER_RS08510, ,psos,exodeoxyribonuclease V subunit alpha	I872_RS08795, ,psos,helicase	GALLO_RS10005, ,psos,exodeoxyribonuclease V subunit alpha	RN86_RS01775, ,psos,exodeoxyribonuclease V subunit alpha	SII_RS01185, ,psos,exodeoxyribonuclease V alpha chain	SMU_1875, ,psos,exodeoxyribonuclease V	HMPREF0833_RS05985, ,psos,exodeoxyribonuclease V subunit alpha	SPNINV200_RS01945, ,psos,exodeoxyribonuclease V subunit alpha	HMPREF0837_RS03385, ,psos,exodeoxyribonuclease V subunit alpha	M6_RS07925, ,psos,exodeoxyribonuclease V subunit alpha	SALIVB_RS09090, ,psos,exodeoxyribonuclease V subunit alpha	HSISS2_RS09440, ,psos,RecD-like DNA helicase YrrC	SSGZ1_RS01165, ,psos,exodeoxyribonuclease V subunit alpha	Y016_RS08595, ,psos,exodeoxyribonuclease V subunit alpha	SUB_RS07830, ,psos,exodeoxyribonuclease V subunit alpha
PCS8235_RS00640, ,psos,signal peptidase I	AMM49_RS08560, ,psos,signal peptidase I	A6J79_01670, ,psos,signal peptidase I	SMA_RS08980, ,psos,S26 family signal peptidase	A6J31_RS08050, ,psos,S26 family signal peptidase	SSUBM407_0203, ,psos,signal peptidase I 4	APQ97_RS09995, ,psos,S26 family signal peptidase	STER_RS08505, ,psos,signal peptidase I	I872_RS08790, ,psos,S26 family signal peptidase	GALLO_RS10000, ,psos,S26 family signal peptidase	RN86_RS01770, ,psos,S26 family signal peptidase	SII_RS01190, ,psos,signal peptidase I	SMU_1874, ,psos,signal peptidase I	HMPREF0833_RS05980, ,psos,signal peptidase I	SPNINV200_RS01950, ,psos,signal peptidase I	HMPREF0837_RS03390, ,psos,signal peptidase I	M6_RS07920, ,psos,signal peptidase I	SALIVB_RS09085, ,psos,signal peptidase I	HSISS2_RS09435, ,psos,Signal peptidase I	SSGZ1_RS01170, ,psos,S26 family signal peptidase	Y016_RS08590, ,psos,signal peptidase I	SUB_RS07825, ,psos,S26 family signal peptidase
PCS8235_RS00645, ,psos,ribonuclease HIII	AMM49_RS08555, ,psos,ribonuclease HIII	A6J79_01665, ,psos,ribonuclease HIII	SMA_RS08975, ,psos,ribonuclease HIII	A6J31_RS08045, ,psos,ribonuclease HIII	SSUBM407_0204, ,psos,ribonuclease HIII	APQ97_RS09990, ,psos,ribonuclease HIII	STER_RS08500, ,psos,ribonuclease HIII	I872_RS08785, ,psos,ribonuclease HIII	GALLO_RS09995, ,psos,ribonuclease HIII	RN86_RS01765, ,psos,ribonuclease HIII	SII_RS01195, ,psos,ribonuclease HIII	SMU_1873, ,psos,ribonuclease HIII	HMPREF0833_RS05975, ,psos,ribonuclease HIII	SPNINV200_RS01955, ,psos,ribonuclease HIII	HMPREF0837_RS03395, ,psos,ribonuclease HIII	M6_RS07915, ,psos,ribonuclease HIII	SALIVB_RS09080, ,psos,ribonuclease HIII	HSISS2_RS09430, ,psos,ribonuclease HIII	SSGZ1_RS01175, ,psos,ribonuclease HIII	Y016_RS08585, ,psos,ribonuclease HIII	SUB_RS07820, ,psos,ribonuclease HIII
PCS8235_RS00650, ,psos,hypothetical protein	AMM49_RS08550, ,psos,hypothetical protein	A6J79_01660, ,psos,hypothetical protein	SMA_RS08970, ,psos,hypothetical protein	A6J31_RS08040, ,psos,hypothetical protein	SSUBM407_0210, ,psos,hypothetical protein	APQ97_RS09960, ,psos,hypothetical protein	STER_RS08495, ,psos,hypothetical protein	I872_RS01640, ,psos,hypothetical protein	GALLO_RS09970, ,psos,hypothetical protein	RN86_RS01760, ,psos,hypothetical protein	SII_RS01200, ,psos,hypothetical protein	SMU_1872c, ,psos,hypothetical protein	HMPREF0833_RS05970, ,psos,hypothetical protein	SPNINV200_RS01960, ,psos,hypothetical protein	HMPREF0837_RS03400, ,psos,hypothetical protein	M6_RS07910, ,psos,hypothetical protein	SALIVB_RS09075, ,psos,hypothetical protein	HSISS2_RS09425, ,psos,hypothetical protein	SSGZ1_RS01205, ,psos,hypothetical protein	Y016_RS08580, ,psos,hypothetical protein	SUB_RS07815, ,psos,hypothetical protein
PCS8235_RS00655, ,psos,colicin V production protein	AMM49_RS08545, ,psos,colicin V production protein	A6J79_01655, ,psos,colicin V production protein	SMA_RS08965, ,psos,colicin V production protein	A6J31_RS08035, ,psos,colicin V production protein	SSUBM407_0211, ,psos,hypothetical protein	APQ97_RS09955, ,psos,colicin V production protein	STER_RS08490, ,psos,colicin V production protein	I872_RS01645, ,psos,hypothetical protein	GALLO_RS09965, ,psos,colicin V production protein	RN86_RS01755, ,psos,colicin V production protein	SII_RS01205, ,psos,hypothetical protein	SMU_1871c, ,psos,hypothetical protein	HMPREF0833_RS05965, ,psos,colicin V production protein	SPNINV200_RS01965, ,psos,colicin V production protein	HMPREF0837_RS03405, ,psos,colicin V production protein	M6_RS07905, ,psos,colicin V production protein	SALIVB_RS09070, ,psos,colicin V production protein	HSISS2_RS09420, ,psos,colicin V production protein	SSGZ1_RS01210, ,psos,colicin V production protein	Y016_RS08575, ,psos,colicin V production protein	SUB_RS07810, ,psos,colicin V production protein
PCS8235_RS00660, ,psos,endonuclease MutS2	AMM49_RS08540, ,psos,endonuclease MutS2	A6J79_01650, ,psos,endonuclease MutS2	SMA_RS08960, ,psos,endonuclease MutS2	A6J31_RS08030, ,psos,endonuclease MutS2	SSUBM407_0212, ,psos,DNA mismatch repair protein	APQ97_RS09950, ,psos,endonuclease MutS2	STER_RS08485, ,psos,endonuclease MutS2	I872_RS01650, ,psos,endonuclease MutS2	GALLO_RS09960, ,psos,endonuclease MutS2	RN86_RS01750, ,psos,endonuclease MutS2	SII_RS01210, ,psos,endonuclease MutS2	SMU_1870, ,psos,DNA mismatch repair protein MutS2	HMPREF0833_RS05960, ,psos,endonuclease MutS2	SPNINV200_RS01970, ,psos,endonuclease MutS2	HMPREF0837_RS03410, ,psos,endonuclease MutS2	M6_RS07900, ,psos,endonuclease MutS2	SALIVB_RS09065, ,psos,endonuclease MutS2	HSISS2_RS09415, ,psos,Recombination inhibitory protein MutS2	SSGZ1_RS01215, ,psos,endonuclease MutS2	Y016_RS08570, ,psos,endonuclease MutS2	SUB_RS07805, ,psos,endonuclease MutS2
PCS8235_RS00685, ,psos,PTS mannose transporter accessory protein ManO	AMM49_RS02140, ,psos,PTS mannose transporter accessory protein ManO	A6J79_04510, ,psos,PTS mannose transporter accessory protein ManO	SMA_RS02095, ,psos,PTS mannose transporter accessory protein ManO	A6J31_RS10895, ,psos,PTS mannose transporter accessory protein ManO	SSUBM407_1660, ,psos,hypothetical protein	APQ97_RS02475, ,psos,PTS mannose transporter accessory protein ManO	STER_RS01790, ,psos,PTS mannose transporter accessory protein ManO	I872_RS08470, ,psos,PTS mannose transporter accessory protein ManO	GALLO_RS02010, ,psos,PTS mannose transporter accessory protein ManO	RN86_RS05415, ,psos,PTS mannose transporter accessory protein ManO	SII_RS07190, ,psos,PTS mannose transporter accessory protein ManO	SMU_1883, ,psos,hypothetical protein	HMPREF0833_RS09815, ,psos,PTS mannose transporter accessory protein ManO	SPNINV200_RS01995, ,psos,PTS mannose transporter accessory protein ManO	HMPREF0837_RS03435, ,psos,PTS mannose transporter accessory protein ManO	M6_RS07415, ,psos,PTS mannose transporter accessory protein ManO	SALIVB_RS01635, ,psos,PTS mannose transporter accessory protein ManO	HSISS2_RS01610, ,psos,regulator of the mannose operon, ManO	SSGZ1_RS08125, ,psos,PTS mannose transporter accessory protein ManO	Y016_RS01895, ,psos,PTS mannose transporter accessory protein ManO	SUB_RS07445, ,psos,PTS mannose transporter accessory protein ManO
PCS8235_RS00695, ,psos,enoyl-CoA hydratase	AMM49_RS02060, ,psos,enoyl-CoA hydratase	A6J79_04820, ,psos,enoyl-CoA hydratase	SMA_RS02025, ,psos,enoyl-CoA hydratase	A6J31_RS11210, ,psos,enoyl-CoA hydratase	SSUBM407_1682, ,psos,enoyl-CoA hydratase	APQ97_RS02340, ,psos,enoyl-CoA hydratase	STER_RS02090, ,psos,enoyl-CoA hydratase	I872_RS08925, ,psos,enoyl-CoA hydratase	GALLO_RS01940, ,psos,enoyl-CoA hydratase	RN86_RS05315, ,psos,enoyl-CoA hydratase	SII_RS07265, ,psos,enoyl-CoA hydratase	SMU_1746c, ,psos,enoyl-CoA hydratase	HMPREF0833_RS09745, ,psos,enoyl-CoA hydratase	SPNINV200_RS02005, ,psos,enoyl-CoA hydratase	HMPREF0837_RS03445, ,psos,enoyl-CoA hydratase	M6_RS07485, ,psos,enoyl-CoA hydratase	SALIVB_RS01945, ,psos,enoyl-CoA hydratase	HSISS2_RS06600, ,psos,trans-2,cis-3-Decenoyl-ACP isomerase	SSGZ1_RS08240, ,psos,enoyl-CoA hydratase	Y016_RS02185, ,psos,enoyl-CoA hydratase	SUB_RS07520, ,psos,enoyl-CoA hydratase
PCS8235_RS00700, ,psos,MarR family transcriptional regulator	AMM49_RS02065, ,psos,transcriptional regulator	A6J79_04825, ,psos,MarR family transcriptional regulator	SMA_RS02030, ,psos,transcriptional regulator	A6J31_RS11215, ,psos,MarR family transcriptional regulator	SSUBM407_1681, ,psos,MarR family transcriptional regulator	APQ97_RS02345, ,psos,MarR family transcriptional regulator	STER_RS02095, ,psos,MarR family transcriptional regulator	I872_RS08920, ,psos,transcriptional regulator	GALLO_RS01945, ,psos,transcriptional regulator	RN86_RS05320, ,psos,MarR family transcriptional regulator	SII_RS07260, ,psos,MarR family transcriptional regulator	SMU_1745c, ,psos,transcriptional regulator	HMPREF0833_RS09750, ,psos,transcriptional regulator	SPNINV200_RS02010, ,psos,MarR family transcriptional regulator	HMPREF0837_RS03450, ,psos,MarR family transcriptional regulator	M6_RS07480, ,psos,transcriptional regulator	SALIVB_RS01950, ,psos,MarR family transcriptional regulator	HSISS2_RS06595, ,psos,MarR family transcriptional regulator	SSGZ1_RS08235, ,psos,MarR family transcriptional regulator	Y016_RS02190, ,psos,MarR family transcriptional regulator	SUB_RS07515, ,psos,transcriptional regulator
PCS8235_RS00705, ,psos,3-oxoacyl-ACP synthase III	AMM49_RS02070, ,psos,ketoacyl-ACP synthase III	A6J79_04830, ,psos,3-oxoacyl-ACP synthase	SMA_RS02035, ,psos,ketoacyl-ACP synthase III	A6J31_RS11220, ,psos,ketoacyl-ACP synthase III	SSUBM407_1680, ,psos,3-oxoacyl-ACP synthase III	APQ97_RS02350, ,psos,ketoacyl-ACP synthase III	STER_RS02100, ,psos,3-oxoacyl-ACP synthase III	I872_RS08915, ,psos,3-oxoacyl-ACP synthase III	GALLO_RS01950, ,psos,ketoacyl-ACP synthase III	RN86_RS05325, ,psos,ketoacyl-ACP synthase III	SII_RS07255, ,psos,3-oxoacyl-ACP synthase III	SMU_1744, ,psos,3-oxoacyl-ACP synthase III	HMPREF0833_RS09755, ,psos,ketoacyl-ACP synthase III	SPNINV200_RS02015, ,psos,3-oxoacyl-ACP synthase III	HMPREF0837_RS03455, ,psos,3-oxoacyl-ACP synthase III	M6_RS07475, ,psos,3-oxoacyl-ACP synthase III	SALIVB_RS01955, ,psos,ketoacyl-ACP synthase III	HSISS2_RS06590, ,psos,3-oxoacyl-[acyl-carrier-protein]synthase KASIII	SSGZ1_RS08230, ,psos,3-oxoacyl-ACP synthase III	Y016_RS02195, ,psos,3-oxoacyl-ACP synthase III	SUB_RS07510, ,psos,3-oxoacyl-ACP synthase III
PCS8235_RS00710, ,psos,acyl carrier protein	AMM49_RS02075, ,psos,acyl carrier protein	A6J79_04835, ,psos,acyl carrier protein	SMA_RS02040, ,psos,acyl carrier protein	A6J31_RS11225, ,psos,acyl carrier protein	SSUBM407_1679, ,psos,acyl carrier protein	APQ97_RS02355, ,psos,acyl carrier protein	STER_RS02105, ,psos,acyl carrier protein	I872_RS08910, ,psos,acyl carrier protein	GALLO_RS01955, ,psos,acyl carrier protein	RN86_RS05330, ,psos,acyl carrier protein	SII_RS07250, ,psos,acyl carrier protein	SMU_1743, ,psos,acyl carrier protein	HMPREF0833_RS09760, ,psos,acyl carrier protein	SPNINV200_RS02020, ,psos,acyl carrier protein	HMPREF0837_RS03460, ,psos,acyl carrier protein	M6_RS07470, ,psos,acyl carrier protein	SALIVB_RS01960, ,psos,acyl carrier protein	HSISS2_RS06585, ,psos,acyl carrier protein	SSGZ1_RS08225, ,psos,acyl carrier protein	Y016_RS02200, ,psos,acyl carrier protein	SUB_RS07505, ,psos,acyl carrier protein
PCS8235_RS00715, ,psos,2-nitropropane dioxygenase	AMM49_RS02080, ,psos,2-nitropropane dioxygenase	A6J79_04840, ,psos,nitronate monooxygenase	SMA_RS02045, ,psos,2-nitropropane dioxygenase	A6J31_RS11230, ,psos,2-nitropropane dioxygenase	SSUBM407_1678, ,psos,enoyl-ACP reductase	APQ97_RS02360, ,psos,2-nitropropane dioxygenase	STER_RS02110, ,psos,2-nitropropane dioxygenase	I872_RS08905, ,psos,enoyl-ACP reductase	GALLO_RS01960, ,psos,2-nitropropane dioxygenase	RN86_RS05335, ,psos,2-nitropropane dioxygenase	SII_RS07245, ,psos,nitronate monooxygenase	SMU_1742c, ,psos,trans-2-enoyl-ACP reductase	HMPREF0833_RS09765, ,psos,2-nitropropane dioxygenase	SPNINV200_RS02025, ,psos,2-nitropropane dioxygenase	HMPREF0837_RS03465, ,psos,2-nitropropane dioxygenase	M6_RS07465, ,psos,2-nitropropane dioxygenase	SALIVB_RS01965, ,psos,2-nitropropane dioxygenase	HSISS2_RS06580, ,psos,2-nitropropane dioxygenase	SSGZ1_RS08220, ,psos,2-nitropropane dioxygenase	Y016_RS02205, ,psos,nitronate monooxygenase	SUB_RS07500, ,psos,2-nitropropane dioxygenase
PCS8235_RS00720, ,psos,malonyl CoA-acyl carrier protein transacylase	AMM49_RS02085, ,psos,malonyl CoA-acyl carrier protein transacylase	A6J79_04845, ,psos,malonyl CoA-acyl carrier protein transacylase	SMA_RS02050, ,psos,malonyl CoA-acyl carrier protein transacylase	A6J31_RS11235, ,psos,malonyl CoA-acyl carrier protein transacylase	SSUBM407_1677, ,psos,malonyl CoA-acyl carrier protein transacylase	APQ97_RS02365, ,psos,malonyl CoA-acyl carrier protein transacylase	STER_RS02115, ,psos,malonyl CoA-acyl carrier protein transacylase	I872_RS08900, ,psos,malonyl CoA-acyl carrier protein transacylase	GALLO_RS01965, ,psos,malonyl CoA-acyl carrier protein transacylase	RN86_RS05340, ,psos,malonyl CoA-acyl carrier protein transacylase	SII_RS07240, ,psos,malonyl CoA-acyl carrier protein transacylase	SMU_1741, ,psos,malonyl CoA-ACP transacylase	HMPREF0833_RS09770, ,psos,malonyl CoA-acyl carrier protein transacylase	SPNINV200_RS02030, ,psos,malonyl CoA-acyl carrier protein transacylase	HMPREF0837_RS03470, ,psos,malonyl CoA-acyl carrier protein transacylase	M6_RS07460, ,psos,malonyl CoA-acyl carrier protein transacylase	SALIVB_RS01970, ,psos,malonyl CoA-acyl carrier protein transacylase	HSISS2_RS06575, ,psos,ACP S-malonyltransferase	SSGZ1_RS08215, ,psos,malonyl CoA-acyl carrier protein transacylase	Y016_RS02210, ,psos,malonyl CoA-acyl carrier protein transacylase	SUB_RS07495, ,psos,malonyl CoA-acyl carrier protein transacylase
PCS8235_RS00730, ,psos,beta-ketoacyl-[acyl-carrier-protein] synthase II	AMM49_RS02095, ,psos,beta-ketoacyl-[acyl-carrier-protein] synthase II	A6J79_04855, ,psos,beta-ketoacyl-[acyl-carrier-protein] synthase II	SMA_RS02060, ,psos,beta-ketoacyl-[acyl-carrier-protein] synthase II	A6J31_RS11245, ,psos,beta-ketoacyl-[acyl-carrier-protein] synthase II	SSUBM407_1675, ,psos,3-oxoacyl-ACP synthase	APQ97_RS02375, ,psos,beta-ketoacyl-[acyl-carrier-protein] synthase II	STER_RS02125, ,psos,beta-ketoacyl-[acyl-carrier-protein] synthase II	I872_RS08890, ,psos,beta-ketoacyl-[acyl-carrier-protein] synthase II	GALLO_RS01975, ,psos,beta-ketoacyl-[acyl-carrier-protein] synthase II	RN86_RS05350, ,psos,beta-ketoacyl-[acyl-carrier-protein] synthase II	SII_RS07230, ,psos,beta-ketoacyl-[acyl-carrier-protein] synthase II	SMU_1739, ,psos,3-oxoacyl-ACP synthase	HMPREF0833_RS09780, ,psos,beta-ketoacyl-[acyl-carrier-protein] synthase II	SPNINV200_RS02040, ,psos,beta-ketoacyl-[acyl-carrier-protein] synthase II	HMPREF0837_RS03480, ,psos,beta-ketoacyl-[acyl-carrier-protein] synthase II	M6_RS07450, ,psos,beta-ketoacyl-[acyl-carrier-protein] synthase II	SALIVB_RS01980, ,psos,beta-ketoacyl-[acyl-carrier-protein] synthase II	HSISS2_RS06565, ,psos,3-oxoacyl-ACP synthase	SSGZ1_RS08205, ,psos,beta-ketoacyl-[acyl-carrier-protein] synthase II	Y016_RS02220, ,psos,beta-ketoacyl-[acyl-carrier-protein] synthase II	SUB_RS07485, ,psos,beta-ketoacyl-[acyl-carrier-protein] synthase II
PCS8235_RS00735, ,psos,acetyl-CoA carboxylase biotin carboxyl carrier protein subunit	AMM49_RS02100, ,psos,acetyl-CoA carboxylase biotin carboxyl carrier protein subunit	A6J79_04860, ,psos,acetyl-CoA carboxylase biotin carboxyl carrier protein subunit	SMA_RS02065, ,psos,acetyl-CoA carboxylase biotin carboxyl carrier protein subunit	A6J31_RS11250, ,psos,acetyl-CoA carboxylase, biotin carboxyl carrier protein	SSUBM407_1674, ,psos,acetyl-CoA carboxylase biotin carboxyl carrier protein subunit	APQ97_RS02380, ,psos,acetyl-CoA carboxylase biotin carboxyl carrier protein subunit	STER_RS02130, ,psos,acetyl-CoA carboxylase biotin carboxyl carrier protein subunit	I872_RS08885, ,psos,acetyl-CoA carboxylase biotin carboxyl carrier protein subunit	GALLO_RS01980, ,psos,acetyl-CoA carboxylase biotin carboxyl carrier protein subunit	RN86_RS05355, ,psos,acetyl-CoA carboxylase biotin carboxyl carrier protein subunit	SII_RS07225, ,psos,acetyl-CoA carboxylase biotin carboxyl carrier protein subunit	SMU_1738, ,psos,biotin carboxyl carrier protein of acetyl-CoA carboxylase	HMPREF0833_RS09785, ,psos,acetyl-CoA carboxylase biotin carboxyl carrier protein subunit	SPNINV200_RS02045, ,psos,acetyl-CoA carboxylase biotin carboxyl carrier protein subunit	HMPREF0837_RS03485, ,psos,acetyl-CoA carboxylase biotin carboxyl carrier protein subunit	M6_RS07445, ,psos,acetyl-CoA carboxylase biotin carboxyl carrier protein subunit	SALIVB_RS01985, ,psos,acetyl-CoA carboxylase biotin carboxyl carrier protein subunit	HSISS2_RS06560, ,psos,biotin carboxyl carrier protein ofacetyl-CoAcarboxylase	SSGZ1_RS08200, ,psos,acetyl-CoA carboxylase biotin carboxyl carrier protein subunit	Y016_RS02225, ,psos,acetyl-CoA carboxylase biotin carboxyl carrier protein subunit	SUB_RS07480, ,psos,acetyl-CoA carboxylase biotin carboxyl carrier protein subunit
PCS8235_RS00745, ,psos,acetyl-CoA carboxylase biotin carboxylase subunit	AMM49_RS02110, ,psos,acetyl-CoA carboxylase biotin carboxylase subunit	A6J79_04870, ,psos,acetyl-CoA carboxylase biotin carboxylase subunit	SMA_RS02075, ,psos,acetyl-CoA carboxylase biotin carboxylase subunit	A6J31_RS11260, ,psos,acetyl-CoA carboxylase biotin carboxylase subunit	SSUBM407_1672, ,psos,acetyl-CoA carboxylase biotin carboxylase subunit	APQ97_RS02390, ,psos,acetyl-CoA carboxylase biotin carboxylase subunit	STER_RS02140, ,psos,acetyl-CoA carboxylase biotin carboxylase subunit	I872_RS08875, ,psos,acetyl-CoA carboxylase biotin carboxylase subunit	GALLO_RS01990, ,psos,acetyl-CoA carboxylase biotin carboxylase subunit	RN86_RS05365, ,psos,acetyl-CoA carboxylase biotin carboxylase subunit	SII_RS07215, ,psos,acetyl-CoA carboxylase biotin carboxylase subunit	SMU_1736, ,psos,acetyl-CoA carboxylase biotin carboxylase subunit	HMPREF0833_RS09795, ,psos,acetyl-CoA carboxylase biotin carboxylase subunit	SPNINV200_RS02055, ,psos,acetyl-CoA carboxylase biotin carboxylase subunit	HMPREF0837_RS03495, ,psos,acetyl-CoA carboxylase biotin carboxylase subunit	M6_RS07435, ,psos,acetyl-CoA carboxylase biotin carboxylase subunit	SALIVB_RS01995, ,psos,acetyl-CoA carboxylase biotin carboxylase subunit	HSISS2_RS06550, ,psos,biotin carboxylase of acetyl-CoA carboxylase	SSGZ1_RS08190, ,psos,acetyl-CoA carboxylase biotin carboxylase subunit	Y016_RS02235, ,psos,acetyl-CoA carboxylase biotin carboxylase subunit	SUB_RS07470, ,psos,acetyl-CoA carboxylase biotin carboxylase subunit
PCS8235_RS00750, ,psos,acetyl-CoA carboxylase carboxyl transferase subunit beta	AMM49_RS02115, ,psos,acetyl-CoA carboxylase carboxyl transferase subunit beta	A6J79_04875, ,psos,acetyl-CoA carboxylase carboxyl transferase subunit beta	SMA_RS02080, ,psos,acetyl-CoA carboxylase carboxyl transferase subunit beta	A6J31_RS11265, ,psos,acetyl-CoA carboxylase carboxyl transferase subunit beta	SSUBM407_1671, ,psos,acetyl-CoA carboxylase carboxyl transferase subunit beta	APQ97_RS02395, ,psos,acetyl-CoA carboxylase carboxyl transferase subunit beta	STER_RS02145, ,psos,acetyl-CoA carboxylase carboxyl transferase subunit beta	I872_RS08870, ,psos,acetyl-CoA carboxylase carboxyl transferase subunit beta	GALLO_RS01995, ,psos,acetyl-CoA carboxylase carboxyl transferase subunit beta	RN86_RS05370, ,psos,acetyl-CoA carboxylase carboxyl transferase subunit beta	SII_RS07210, ,psos,acetyl-CoA carboxylase carboxyl transferase subunit beta	SMU_1735, ,psos,acetyl-CoA carboxylase subunit beta	HMPREF0833_RS09800, ,psos,acetyl-CoA carboxylase carboxyl transferase subunit beta	SPNINV200_RS02060, ,psos,acetyl-CoA carboxylase carboxyl transferase subunit beta	HMPREF0837_RS03500, ,psos,acetyl-CoA carboxylase carboxyl transferase subunit beta	M6_RS07430, ,psos,acetyl-CoA carboxylase carboxyl transferase subunit beta	SALIVB_RS02000, ,psos,acetyl-CoA carboxylase carboxyl transferase subunit beta	HSISS2_RS06545, ,psos,acetyl-CoA carboxylase subunit beta	SSGZ1_RS08185, ,psos,acetyl-CoA carboxylase carboxyl transferase subunit beta	Y016_RS02240, ,psos,acetyl-CoA carboxylase carboxyl transferase subunit beta	SUB_RS07465, ,psos,acetyl-CoA carboxylase carboxyl transferase subunit beta
PCS8235_RS00755, ,psos,acetyl-CoA carboxylase carboxyl transferase subunit alpha	AMM49_RS02120, ,psos,acetyl-CoA carboxylase carboxyl transferase subunit alpha	A6J79_04880, ,psos,acetyl-CoA carboxylase carboxyl transferase subunit alpha	SMA_RS02085, ,psos,acetyl-CoA carboxylase carboxyl transferase subunit alpha	A6J31_RS11270, ,psos,acetyl-CoA carboxylase carboxyl transferase subunit alpha	SSUBM407_1670, ,psos,acetyl-CoA carboxylase carboxyl transferase subunit alpha	APQ97_RS02400, ,psos,acetyl-CoA carboxylase carboxyl transferase subunit alpha	STER_RS02150, ,psos,acetyl-CoA carboxylase carboxyl transferase subunit alpha	I872_RS08865, ,psos,acetyl-CoA carboxylase carboxyl transferase subunit alpha	GALLO_RS02000, ,psos,acetyl-CoA carboxylase carboxyl transferase subunit alpha	RN86_RS05375, ,psos,acetyl-CoA carboxylase carboxyl transferase subunit alpha	SII_RS07205, ,psos,acetyl-CoA carboxylase carboxyl transferase subunit alpha	SMU_1734, ,psos,acetyl-CoA carboxylase carboxyl transferase subunit alpha	HMPREF0833_RS09805, ,psos,acetyl-CoA carboxylase carboxyl transferase subunit alpha	SPNINV200_RS02065, ,psos,acetyl-CoA carboxylase carboxyl transferase subunit alpha	HMPREF0837_RS03505, ,psos,acetyl-CoA carboxylase carboxyl transferase subunit alpha	M6_RS07425, ,psos,acetyl-CoA carboxylase carboxyl transferase subunit alpha	SALIVB_RS02005, ,psos,acetyl-CoA carboxylase carboxyl transferase subunit alpha	HSISS2_RS06540, ,psos,acetyl-CoA carboxyltransferase subunit alpha	SSGZ1_RS08180, ,psos,acetyl-CoA carboxylase carboxyl transferase subunit alpha	Y016_RS02245, ,psos,acetyl-CoA carboxylase carboxyl transferase subunit alpha	SUB_RS07460, ,psos,acetyl-CoA carboxylase carboxyl transferase subunit alpha
PCS8235_RS00770, ,psos,N utilization substance protein B	AMM49_RS08440, ,psos,N utilization substance protein B	A6J79_01510, ,psos,N utilization substance protein B	SMA_RS08795, ,psos,N utilization substance protein B	A6J31_RS07770, ,psos,N utilization substance protein B	SSUBM407_1694, ,psos,transcription antitermination protein NusB	APQ97_RS02275, ,psos,N utilization substance protein B	STER_RS08370, ,psos,N utilization substance protein B	I872_RS08410, ,psos,N utilization substance protein B	GALLO_RS09740, ,psos,N utilization substance protein B	RN86_RS04465, ,psos,N utilization substance protein B	SII_RS01535, ,psos,N utilization substance protein B	SMU_1845, ,psos,transcription antitermination protein NusB	HMPREF0833_RS05515, ,psos,N utilization substance protein B	SPNINV200_RS02085, ,psos,N utilization substance protein B	HMPREF0837_RS03515, ,psos,N utilization substance protein B	M6_RS07705, ,psos,N utilization substance protein B	SALIVB_RS08920, ,psos,N utilization substance protein B	HSISS2_RS09320, ,psos,transcription antitermination protein NusB	SSGZ1_RS08295, ,psos,N utilization substance protein B	Y016_RS08455, ,psos,N utilization substance protein B	SUB_RS07740, ,psos,N utilization substance protein B
PCS8235_RS00775, ,psos,Asp23/Gls24 family envelope stress response protein	AMM49_RS08445, ,psos,Asp23/Gls24 family envelope stress response protein	A6J79_01515, ,psos,hypothetical protein	SMA_RS08800, ,psos,Asp23/Gls24 family envelope stress response protein	A6J31_RS07775, ,psos,Asp23/Gls24 family envelope stress response protein	SSUBM407_1695, ,psos,hypothetical protein	APQ97_RS02270, ,psos,Asp23/Gls24 family envelope stress response protein	STER_RS08375, ,psos,Asp23/Gls24 family envelope stress response protein	I872_RS08415, ,psos,Asp23/Gls24 family envelope stress response protein	GALLO_RS09745, ,psos,Asp23/Gls24 family envelope stress response protein	RN86_RS04460, ,psos,Asp23/Gls24 family envelope stress response protein	SII_RS01530, ,psos,Asp23/Gls24 family envelope stress response protein	SMU_1846c, ,psos,hypothetical protein	HMPREF0833_RS05520, ,psos,Asp23/Gls24 family envelope stress response protein	SPNINV200_RS02090, ,psos,Asp23/Gls24 family envelope stress response protein	HMPREF0837_RS03520, ,psos,Asp23/Gls24 family envelope stress response protein	M6_RS07710, ,psos,Asp23/Gls24 family envelope stress response protein	SALIVB_RS08925, ,psos,Asp23/Gls24 family envelope stress response protein	HSISS2_RS09325, ,psos,hypothetical protein	SSGZ1_RS08300, ,psos,Asp23/Gls24 family envelope stress response protein	Y016_RS08460, ,psos,Asp23/Gls24 family envelope stress response protein	SUB_RS07745, ,psos,Asp23/Gls24 family envelope stress response protein
PCS8235_RS00780, ,psos,elongation factor P	AMM49_RS08450, ,psos,elongation factor P	A6J79_01520, ,psos,elongation factor P	SMA_RS08805, ,psos,elongation factor P	A6J31_RS07780, ,psos,elongation factor P	SSUBM407_1696, ,psos,elongation factor P	APQ97_RS02265, ,psos,elongation factor P	STER_RS08380, ,psos,elongation factor P	I872_RS08420, ,psos,elongation factor P	GALLO_RS09750, ,psos,elongation factor P	RN86_RS04455, ,psos,elongation factor P	SII_RS01525, ,psos,elongation factor P	SMU_1847, ,psos,elongation factor P	HMPREF0833_RS05525, ,psos,elongation factor P	SPNINV200_RS02095, ,psos,elongation factor P	HMPREF0837_RS03525, ,psos,elongation factor P	M6_RS07715, ,psos,elongation factor P	SALIVB_RS08930, ,psos,elongation factor P	HSISS2_RS09330, ,psos,elongation factor P	SSGZ1_RS08305, ,psos,elongation factor P	Y016_RS08465, ,psos,elongation factor P	SUB_RS07750, ,psos,elongation factor P
PCS8235_RS00785, ,psos,aspartyl/glutamyl-tRNA(Asn/Gln) amidotransferase subunit B	AMM49_RS08310, ,psos,aspartyl/glutamyl-tRNA(Asn/Gln) amidotransferase subunit B	A6J79_00920, ,psos,aspartyl/glutamyl-tRNA amidotransferase subunit B	SMA_RS08665, ,psos,aspartyl/glutamyl-tRNA amidotransferase subunit B	A6J31_RS07260, ,psos,aspartyl/glutamyl-tRNA amidotransferase subunit B	SSUBM407_0315, ,psos,aspartyl/glutamyl-tRNA amidotransferase subunit B	APQ97_RS09280, ,psos,aspartyl/glutamyl-tRNA(Asn/Gln) amidotransferase subunit B	STER_RS07810, ,psos,aspartyl/glutamyl-tRNA(Asn/Gln) amidotransferase subunit B	I872_RS08950, ,psos,aspartyl/glutamyl-tRNA amidotransferase subunit B	GALLO_RS09625, ,psos,aspartyl/glutamyl-tRNA amidotransferase subunit B	RN86_RS00895, ,psos,glutamyl-tRNA amidotransferase	SII_RS07400, ,psos,aspartyl/glutamyl-tRNA amidotransferase subunit B	SMU_1819, ,psos,aspartyl/glutamyl-tRNA amidotransferase subunit B	HMPREF0833_RS05375, ,psos,aspartyl/glutamyl-tRNA amidotransferase subunit B	SPNINV200_RS02100, ,psos,aspartyl/glutamyl-tRNA(Asn/Gln) amidotransferase subunit B	HMPREF0837_RS03540, ,psos,aspartyl/glutamyl-tRNA(Asn/Gln) amidotransferase subunit B	M6_RS07535, ,psos,aspartyl/glutamyl-tRNA(Asn/Gln) amidotransferase subunit B	SALIVB_RS08355, ,psos,aspartyl/glutamyl-tRNA amidotransferase subunit B	HSISS2_RS08665, ,psos,glutamyl-tRNA amidotransferase	SSGZ1_RS01765, ,psos,aspartyl/glutamyl-tRNA(Asn/Gln) amidotransferase subunit B	Y016_RS07905, ,psos,aspartyl/glutamyl-tRNA(Asn/Gln) amidotransferase subunit B	SUB_RS07590, ,psos,aspartyl/glutamyl-tRNA(Asn/Gln) amidotransferase subunit B
PCS8235_RS00795, ,psos,aspartyl/glutamyl-tRNA(Asn/Gln) amidotransferase subunit C	AMM49_RS08320, ,psos,aspartyl/glutamyl-tRNA(Asn/Gln) amidotransferase subunit C	A6J79_00930, ,psos,aspartyl/glutamyl-tRNA(Asn/Gln) amidotransferase subunit C	SMA_RS08675, ,psos,aspartyl/glutamyl-tRNA(Asn/Gln) amidotransferase subunit C	A6J31_RS07270, ,psos,aspartyl/glutamyl-tRNA(Asn/Gln) amidotransferase subunit C	SSUBM407_0313, ,psos,aspartyl/glutamyl-tRNA amidotransferase subunit C	APQ97_RS09290, ,psos,aspartyl/glutamyl-tRNA(Asn/Gln) amidotransferase subunit C	STER_RS07820, ,psos,aspartyl/glutamyl-tRNA(Asn/Gln) amidotransferase subunit C	I872_RS08960, ,psos,aspartyl/glutamyl-tRNA(Asn/Gln) amidotransferase subunit C	GALLO_RS09635, ,psos,aspartyl/glutamyl-tRNA(Asn/Gln) amidotransferase subunit C	RN86_RS00905, ,psos,aspartyl/glutamyl-tRNA(Asn/Gln) amidotransferase subunit C	SII_RS07410, ,psos,aspartyl/glutamyl-tRNA(Asn/Gln) amidotransferase subunit C	SMU_1821c, ,psos,aspartyl/glutamyl-tRNA amidotransferase subunit C	HMPREF0833_RS05385, ,psos,aspartyl/glutamyl-tRNA(Asn/Gln) amidotransferase subunit C	SPNINV200_RS02110, ,psos,aspartyl/glutamyl-tRNA(Asn/Gln) amidotransferase subunit C	HMPREF0837_RS03550, ,psos,aspartyl/glutamyl-tRNA(Asn/Gln) amidotransferase subunit C	M6_RS07545, ,psos,aspartyl/glutamyl-tRNA(Asn/Gln) amidotransferase subunit C	SALIVB_RS08365, ,psos,aspartyl/glutamyl-tRNA(Asn/Gln) amidotransferase subunit C	HSISS2_RS08680, ,psos,aspartyl/glutamyl-tRNA(Asn/Gln) amidotransferase subunit C	SSGZ1_RS01755, ,psos,aspartyl/glutamyl-tRNA(Asn/Gln) amidotransferase subunit C	Y016_RS07915, ,psos,aspartyl/glutamyl-tRNA(Asn/Gln) amidotransferase subunit C	SUB_RS07600, ,psos,aspartyl/glutamyl-tRNA(Asn/Gln) amidotransferase subunit C
PCS8235_RS00810, ,psos,50S ribosomal protein L28	AMM49_RS00970, ,psos,50S ribosomal protein L28	A6J79_02595, ,psos,50S ribosomal protein L28	SMA_RS01850, ,psos,50S ribosomal protein L28	A6J31_RS08975, ,psos,50S ribosomal protein L28	SSUBM407_0303, ,psos,50S ribosomal protein L28	APQ97_RS09385, ,psos,50S ribosomal protein L28	STER_RS09470, ,psos,50S ribosomal protein L28	I872_RS08620, ,psos,50S ribosomal protein L28	GALLO_RS01760, ,psos,50S ribosomal protein L28	RN86_RS05135, ,psos,50S ribosomal protein L28	SII_RS06930, ,psos,50S ribosomal protein L28	SMU_120, ,psos,50S ribosomal protein L28	HMPREF0833_RS09535, ,psos,50S ribosomal protein L28	SPNINV200_RS02130, ,psos,50S ribosomal protein L28	HMPREF0837_RS03565, ,psos,50S ribosomal protein L28	M6_RS08105, ,psos,50S ribosomal protein L28	SALIVB_RS09960, ,psos,50S ribosomal protein L28	HSISS2_RS10235, ,psos,50S ribosomal protein L28	SSGZ1_RS01670, ,psos,50S ribosomal protein L28	Y016_RS09575, ,psos,50S ribosomal protein L28	SUB_RS01755, ,psos,50S ribosomal protein L28
PCS8235_RS00815, ,psos,Asp23/Gls24 family envelope stress response protein	AMM49_RS00975, ,psos,Asp23/Gls24 family envelope stress response protein	A6J79_02295, ,psos,hypothetical protein	SMA_RS01855, ,psos,Asp23/Gls24 family envelope stress response protein	A6J31_RS08680, ,psos,Asp23/Gls24 family envelope stress response protein	SSUBM407_1730, ,psos,hypothetical protein	APQ97_RS02005, ,psos,Asp23/Gls24 family envelope stress response protein	STER_RS09060, ,psos,Asp23/Gls24 family envelope stress response protein	I872_RS08615, ,psos,Asp23/Gls24 family envelope stress response protein	GALLO_RS01765, ,psos,Asp23/Gls24 family envelope stress response protein	RN86_RS05140, ,psos,Asp23/Gls24 family envelope stress response protein	SII_RS06925, ,psos,Asp23/Gls24 family envelope stress response protein	SMU_228, ,psos,alkaline-shock protein-like protein	HMPREF0833_RS09545, ,psos,Asp23/Gls24 family envelope stress response protein	SPNINV200_RS02135, ,psos,Asp23/Gls24 family envelope stress response protein	HMPREF0837_RS03570, ,psos,Asp23/Gls24 family envelope stress response protein	M6_RS08100, ,psos,Asp23/Gls24 family envelope stress response protein	SALIVB_RS09655, ,psos,Asp23/Gls24 family envelope stress response protein	HSISS2_RS09965, ,psos,hypothetical protein	SSGZ1_RS08480, ,psos,Asp23/Gls24 family envelope stress response protein	Y016_RS09125, ,psos,Asp23/Gls24 family envelope stress response protein	SUB_RS01760, ,psos,Asp23/Gls24 family envelope stress response protein
PCS8235_RS00820, ,psos,dihydroxyacetone kinase	AMM49_RS00980, ,psos,dihydroxyacetone kinase	A6J79_02290, ,psos,hypothetical protein	SMA_RS01860, ,psos,dihydroxyacetone kinase	A6J31_RS08675, ,psos,hypothetical protein	SSUBM407_1729, ,psos,dihydroxyacetone kinase family protein	APQ97_RS02010, ,psos,dihydroxyacetone kinase	STER_RS09055, ,psos,dihydroxyacetone kinase	I872_RS08610, ,psos,hypothetical protein	GALLO_RS01770, ,psos,dihydroxyacetone kinase	RN86_RS05145, ,psos,hypothetical protein	SII_RS06920, ,psos,kinase	SMU_229, ,psos,hypothetical protein	HMPREF0833_RS09550, ,psos,dihydroxyacetone kinase	SPNINV200_RS02140, ,psos,dihydroxyacetone kinase	HMPREF0837_RS03575, ,psos,dihydroxyacetone kinase	M6_RS08095, ,psos,dihydroxyacetone kinase	SALIVB_RS09650, ,psos,dihydroxyacetone kinase	HSISS2_RS09960, ,psos,dihydroxyacetone kinase	SSGZ1_RS08475, ,psos,dihydroxyacetone kinase	Y016_RS09120, ,psos,dihydroxyacetone kinase	SUB_RS01765, ,psos,dihydroxyacetone kinase
PCS8235_RS00860, ,psos,peptide ABC transporter ATP-binding protein	AMM49_RS01000, ,psos,peptide ABC transporter ATP-binding protein	A6J79_03825, ,psos,ABC transporter	SMA_RS01900, ,psos,peptide ABC transporter ATP-binding protein	A6J31_RS10220, ,psos,peptide ABC transporter ATP-binding protein	SSUBM407_1748, ,psos,glutamine ABC transporter ATP-binding protein 2	APQ97_RS01915, ,psos,ABC transporter	STER_RS01035, ,psos,peptide ABC transporter ATP-binding protein	I872_RS08540, ,psos,amino acid ABC transporter ATP-binding protein	GALLO_RS01810, ,psos,peptide ABC transporter ATP-binding protein	RN86_RS05180, ,psos,ABC transporter	SII_RS06885, ,psos,peptide ABC transporter ATP-binding protein	SMU_241c, ,psos,amino acid ABC transporter ATP-binding protein	HMPREF0833_RS09620, ,psos,peptide ABC transporter ATP-binding protein	SPNINV200_RS02180, ,psos,peptide ABC transporter ATP-binding protein	HMPREF0837_RS03615, ,psos,peptide ABC transporter ATP-binding protein	M6_RS01485, ,psos,peptide ABC transporter ATP-binding protein	SALIVB_RS00975, ,psos,peptide ABC transporter ATP-binding protein	HSISS2_RS00910, ,psos,peptide ABC transporter ATP-binding protein	SSGZ1_RS08560, ,psos,peptide ABC transporter ATP-binding protein	Y016_RS01100, ,psos,peptide ABC transporter ATP-binding protein	SUB_RS01775, ,psos,peptide ABC transporter ATP-binding protein
PCS8235_RS00865, ,psos,glutamine ABC transporter substrate-binding protein	AMM49_RS01005, ,psos,glutamine ABC transporter substrate-binding protein	A6J79_03830, ,psos,glutamine ABC transporter substrate-binding protein	SMA_RS01905, ,psos,glutamine ABC transporter substrate-binding protein	A6J31_RS10225, ,psos,glutamine ABC transporter substrate-binding protein	SSUBM407_1747, ,psos,glutamine ABC transporter glutamine-binding protein/permease	APQ97_RS01920, ,psos,glutamine ABC transporter substrate-binding protein	STER_RS01040, ,psos,glutamine ABC transporter substrate-binding protein	I872_RS08535, ,psos,amino acid ABC transporter substrate-binding protein	GALLO_RS01815, ,psos,glutamine ABC transporter substrate-binding protein	RN86_RS05185, ,psos,glutamine ABC transporter substrate-binding protein	SII_RS06880, ,psos,ABC transporter substrate-binding protein	SMU_242c, ,psos,amino acid ABC transporter permease	HMPREF0833_RS09625, ,psos,glutamine ABC transporter substrate-binding protein	SPNINV200_RS02185, ,psos,glutamine ABC transporter substrate-binding protein	HMPREF0837_RS03620, ,psos,glutamine ABC transporter substrate-binding protein	M6_RS01490, ,psos,ABC transporter permease	SALIVB_RS00980, ,psos,glutamine ABC transporter substrate-binding protein	HSISS2_RS00915, ,psos,amino acid ABC transporter glutamine-binding protein/permease	SSGZ1_RS08555, ,psos,glutamine ABC transporter substrate-binding protein	Y016_RS01105, ,psos,glutamine ABC transporter substrate-binding protein	SUB_RS01780, ,psos,glutamine ABC transporter substrate-binding protein
PCS8235_RS00885, ,psos,undecaprenyl-diphosphatase	AMM49_RS01015, ,psos,undecaprenyl-diphosphatase	A6J79_03835, ,psos,undecaprenyl-diphosphatase	SMA_RS01915, ,psos,undecaprenyl-diphosphatase	A6J31_RS10230, ,psos,undecaprenyl-diphosphatase	SSUBM407_1746, ,psos,UDP pyrophosphate phosphatase	APQ97_RS01925, ,psos,undecaprenyl-diphosphatase	STER_RS01045, ,psos,undecaprenyl-diphosphatase	I872_RS08525, ,psos,undecaprenyl-diphosphatase	GALLO_RS01825, ,psos,undecaprenyl-diphosphatase	RN86_RS05195, ,psos,UDP pyrophosphate phosphatase	SII_RS06870, ,psos,undecaprenyl-diphosphatase	SMU_244, ,psos,undecaprenyl pyrophosphate phosphatase	HMPREF0833_RS09635, ,psos,undecaprenyl-diphosphatase	SPNINV200_RS02210, ,psos,undecaprenyl-diphosphatase	HMPREF0837_RS03645, ,psos,undecaprenyl-diphosphatase	M6_RS01500, ,psos,undecaprenyl-diphosphatase	SALIVB_RS00985, ,psos,undecaprenyl-diphosphatase	HSISS2_RS00920, ,psos,UDP pyrophosphate phosphatase	SSGZ1_RS08550, ,psos,undecaprenyl-diphosphatase	Y016_RS01110, ,psos,undecaprenyl-diphosphatase	SUB_RS01790, ,psos,undecaprenyl-diphosphatase
PCS8235_RS00890, ,psos,DNA polymerase IV	AMM49_RS08575, ,psos,DNA polymerase IV	A6J79_01080, ,psos,DNA polymerase IV	SMA_RS08995, ,psos,DNA polymerase IV	A6J31_RS07410, ,psos,DNA polymerase IV	SSUBM407_0185, ,psos,DNA polymerase IV	APQ97_RS10090, ,psos,DNA polymerase IV	STER_RS07955, ,psos,DNA polymerase IV	I872_RS08800, ,psos,DNA polymerase IV	GALLO_RS10015, ,psos,DNA polymerase IV	RN86_RS01800, ,psos,DNA polymerase IV	SII_RS01180, ,psos,DNA polymerase IV	SMU_403, ,psos,DNA polymerase IV	HMPREF0833_RS05990, ,psos,DNA polymerase IV	SPNINV200_RS02225, ,psos,DNA polymerase IV	HMPREF0837_RS03650, ,psos,DNA polymerase IV	M6_RS07935, ,psos,DNA polymerase IV	SALIVB_RS08510, ,psos,DNA polymerase IV	HSISS2_RS08845, ,psos,DNA polymerase IV	SSGZ1_RS01075, ,psos,DNA polymerase IV	Y016_RS08060, ,psos,DNA polymerase IV	SUB_RS07840, ,psos,DNA polymerase IV
PCS8235_RS00985, ,psos,tRNA (uridine(34)/cytosine(34)/5- carboxymethylaminomethyluridine(34)-2-O)- methyltransferase TrmL	AMM49_RS07915, ,psos,tRNA (uridine(34)/cytosine(34)/5- carboxymethylaminomethyluridine(34)-2-O)- methyltransferase TrmL	A6J79_04300, ,psos,tRNA (uridine(34)/cytosine(34)/5- carboxymethylaminomethyluridine(34)-2-O)- methyltransferase TrmL	SMA_RS08255, ,psos,tRNA (uridine(34)/cytosine(34)/5- carboxymethylaminomethyluridine(34)-2-O)- methyltransferase TrmL	A6J31_RS10695, ,psos,tRNA (uridine(34)/cytosine(34)/5- carboxymethylaminomethyluridine(34)-2-O)- methyltransferase TrmL	SSUBM407_1581, ,psos,SpoU rRNA methylase family protein	APQ97_RS08395, ,psos,tRNA (uridine(34)/cytosine(34)/5- carboxymethylaminomethyluridine(34)-2-O)- methyltransferase TrmL	STER_RS01520, ,psos,tRNA (uridine(34)/cytosine(34)/5- carboxymethylaminomethyluridine(34)-2-O)- methyltransferase TrmL	I872_RS07690, ,psos,tRNA (uridine(34)/cytosine(34)/5- carboxymethylaminomethyluridine(34)-2-O)- methyltransferase TrmL	GALLO_RS09235, ,psos,tRNA (uridine(34)/cytosine(34)/5- carboxymethylaminomethyluridine(34)-2-O)- methyltransferase TrmL	RN86_RS05510, ,psos,tRNA (uridine(34)/cytosine(34)/5- carboxymethylaminomethyluridine(34)-2-O)- methyltransferase TrmL	SII_RS01890, ,psos,rRNA methylase/RNA methyltransferase	SMU_1707c, ,psos,rRNA methylase	HMPREF0833_RS05030, ,psos,tRNA (uridine(34)/cytosine(34)/5- carboxymethylaminomethyluridine(34)-2-O)- methyltransferase TrmL	SPNINV200_RS02300, ,psos,tRNA (uridine(34)/cytosine(34)/5- carboxymethylaminomethyluridine(34)-2-O)- methyltransferase TrmL	HMPREF0837_RS03790, ,psos,tRNA (uridine(34)/cytosine(34)/5- carboxymethylaminomethyluridine(34)-2-O)- methyltransferase TrmL	M6_RS01855, ,psos,tRNA (uridine(34)/cytosine(34)/5- carboxymethylaminomethyluridine(34)-2-O)- methyltransferase TrmL	SALIVB_RS01435, ,psos,tRNA (uridine(34)/cytosine(34)/5- carboxymethylaminomethyluridine(34)-2-O)- methyltransferase TrmL	HSISS2_RS01405, ,psos,RNA methyltransferase	SSGZ1_RS07740, ,psos,tRNA (uridine(34)/cytosine(34)/5- carboxymethylaminomethyluridine(34)-2-O)- methyltransferase TrmL	Y016_RS01605, ,psos,tRNA (uridine(34)/cytosine(34)/5- carboxymethylaminomethyluridine(34)-2-O)- methyltransferase TrmL	SUB_RS02160, ,psos,tRNA (uridine(34)/cytosine(34)/5- carboxymethylaminomethyluridine(34)-2-O)- methyltransferase TrmL
PCS8235_RS00990, ,psos,membrane protein	AMM49_RS07110, ,psos,membrane protein	A6J79_04305, ,psos,ECF transporter S component	SMA_RS08250, ,psos,membrane protein	A6J31_RS10700, ,psos,ECF transporter S component	SSUBM407_1580, ,psos,hypothetical protein	APQ97_RS08390, ,psos,membrane protein	STER_RS01525, ,psos,membrane protein	I872_RS07680, ,psos,hypothetical protein	GALLO_RS09230, ,psos,membrane protein	RN86_RS05515, ,psos,hypothetical protein	SII_RS01895, ,psos,membrane protein	SMU_1703c, ,psos,hypothetical protein	HMPREF0833_RS05025, ,psos,membrane protein	SPNINV200_RS02305, ,psos,membrane protein	HMPREF0837_RS03795, ,psos,membrane protein	M6_RS01860, ,psos,membrane protein	SALIVB_RS01440, ,psos,membrane protein	HSISS2_RS01410, ,psos,Substrate-specific component RibU of riboflavin ECF transporter	SSGZ1_RS07735, ,psos,membrane protein	Y016_RS01610, ,psos,membrane protein	SUB_RS02165, ,psos,membrane protein
PCS8235_RS00995, ,psos,phosphatase PAP2 family protein	AMM49_RS07105, ,psos,phosphatase PAP2 family protein	A6J79_04310, ,psos,phosphatase PAP2 family protein	SMA_RS08240, ,psos,phosphatase PAP2 family protein	A6J31_RS10705, ,psos,phosphatase PAP2 family protein	SSUBM407_1579, ,psos,PAP2 superfamily protein	APQ97_RS08385, ,psos,phosphatase PAP2 family protein	STER_RS01530, ,psos,phosphatase PAP2 family protein	I872_RS07675, ,psos,phosphatase PAP2 family protein	GALLO_RS09215, ,psos,phosphatase PAP2 family protein	RN86_RS05520, ,psos,phosphatase PAP2 family protein	SII_RS01900, ,psos,phosphatase PAP2 family protein	SMU_1702c, ,psos,phosphatase	HMPREF0833_RS05020, ,psos,phosphatase PAP2 family protein	SPNINV200_RS02310, ,psos,phosphatase PAP2 family protein	HMPREF0837_RS03800, ,psos,phosphatase PAP2 family protein	M6_RS01865, ,psos,phosphatase	SALIVB_RS01445, ,psos,phosphatase PAP2 family protein	HSISS2_RS01415, ,psos,phosphatase	SSGZ1_RS07730, ,psos,phosphatase PAP2 family protein	Y016_RS01615, ,psos,phosphatase PAP2 family protein	SUB_RS02170, ,psos,phosphatase PAP2 family protein
PCS8235_RS01070, ,psos,phosphoglycerate kinase	AMM49_RS08765, ,psos,phosphoglycerate kinase	A6J79_01735, ,psos,phosphoglycerate kinase	SMA_RS09175, ,psos,phosphoglycerate kinase	A6J31_RS08115, ,psos,phosphoglycerate kinase	SSUBM407_0149, ,psos,phosphoglycerate kinase	APQ97_RS10285, ,psos,phosphoglycerate kinase	STER_RS08580, ,psos,phosphoglycerate kinase	I872_RS09130, ,psos,phosphoglycerate kinase	GALLO_RS10235, ,psos,phosphoglycerate kinase	RN86_RS02010, ,psos,phosphoglycerate kinase	SII_RS08465, ,psos,phosphoglycerate kinase	SMU_361, ,psos,phosphoglycerate kinase	HMPREF0833_RS06185, ,psos,phosphoglycerate kinase	SPNINV200_RS02350, ,psos,phosphoglycerate kinase	HMPREF0837_RS03840, ,psos,phosphoglycerate kinase	M6_RS08080, ,psos,phosphoglycerate kinase	SALIVB_RS09150, ,psos,phosphoglycerate kinase	HSISS2_RS09500, ,psos,phosphoglycerate kinase	SSGZ1_RS00875, ,psos,phosphoglycerate kinase	Y016_RS08655, ,psos,phosphoglycerate kinase	SUB_RS08125, ,psos,phosphoglycerate kinase
PCS8235_RS01080, ,psos,MerR family transcriptional regulator	AMM49_RS08755, ,psos,MerR family transcriptional regulator	A6J79_01725, ,psos,MerR family transcriptional regulator	SMA_RS09165, ,psos,MerR family transcriptional regulator	A6J31_RS08105, ,psos,MerR family transcriptional regulator	SSUBM407_0151, ,psos,MerR family transcriptional regulator	APQ97_RS10275, ,psos,MerR family transcriptional regulator	STER_RS08560, ,psos,MerR family transcriptional regulator	I872_RS09120, ,psos,transcription regulator (glutamine synthetase repressor)	GALLO_RS10225, ,psos,MerR family transcriptional regulator	RN86_RS01990, ,psos,MerR family transcriptional regulator	SII_RS08445, ,psos,MerR family transcriptional regulator	SMU_363, ,psos,transcriptional regulator; glutamine synthetase repressor	HMPREF0833_RS06175, ,psos,MerR family transcriptional regulator	SPNINV200_RS02360, ,psos,MerR family transcriptional regulator	HMPREF0837_RS03850, ,psos,MerR family transcriptional regulator	M6_RS08070, ,psos,MerR family transcriptional regulator	SALIVB_RS09140, ,psos,MerR family transcriptional regulator	HSISS2_RS09490, ,psos,MerR family transcriptional regulator	SSGZ1_RS00885, ,psos,MerR family transcriptional regulator	Y016_RS08645, ,psos,MerR family transcriptional regulator	SUB_RS08115, ,psos,MerR family transcriptional regulator
PCS8235_RS01085, ,psos,type I glutamate--ammonia ligase	AMM49_RS08750, ,psos,type I glutamate--ammonia ligase	A6J79_01720, ,psos,type I glutamate--ammonia ligase	SMA_RS09160, ,psos,type I glutamate--ammonia ligase	A6J31_RS08100, ,psos,type I glutamate--ammonia ligase	SSUBM407_0152, ,psos,glutamine synthetase	APQ97_RS10270, ,psos,type I glutamate--ammonia ligase	STER_RS08555, ,psos,type I glutamate--ammonia ligase	I872_RS09115, ,psos,type I glutamate--ammonia ligase	GALLO_RS10220, ,psos,type I glutamate--ammonia ligase	RN86_RS01985, ,psos,type I glutamate--ammonia ligase	SII_RS08440, ,psos,type I glutamate--ammonia ligase	SMU_364, ,psos,glutamate--ammonia ligase	HMPREF0833_RS06170, ,psos,type I glutamate--ammonia ligase	SPNINV200_RS02365, ,psos,type I glutamate--ammonia ligase	HMPREF0837_RS03855, ,psos,type I glutamate--ammonia ligase	M6_RS08065, ,psos,type I glutamate--ammonia ligase	SALIVB_RS09135, ,psos,type I glutamate--ammonia ligase	HSISS2_RS09485, ,psos,glutamine synthetase	SSGZ1_RS00890, ,psos,type I glutamate--ammonia ligase	Y016_RS08640, ,psos,type I glutamate--ammonia ligase	SUB_RS08110, ,psos,type I glutamate--ammonia ligase
PCS8235_RS01135, ,psos,heat-inducible transcriptional repressor HrcA	AMM49_RS00795, ,psos,heat-inducible transcriptional repressor HrcA	A6J79_03630, ,psos,heat-inducible transcriptional repressor HrcA	SMA_RS01600, ,psos,heat-inducible transcriptional repressor HrcA	A6J31_RS10050, ,psos,heat-inducible transcriptional repressor HrcA	SSUBM407_0269, ,psos,heat-inducible transcription repressor	APQ97_RS09585, ,psos,heat-inducible transcriptional repressor HrcA	STER_RS00780, ,psos,HrcA family transcriptional regulator	I872_RS01270, ,psos,heat-inducible transcriptional repressor HrcA	GALLO_RS01465, ,psos,heat-inducible transcriptional repressor HrcA	RN86_RS01045, ,psos,heat-inducible transcriptional repressor HrcA	SII_RS07670, ,psos,heat-inducible transcriptional repressor HrcA	SMU_80, ,psos,heat-inducible transcription repressor	HMPREF0833_RS09390, ,psos,heat-inducible transcriptional repressor HrcA	SPNINV200_RS02415, ,psos,HrcA family transcriptional regulator	HMPREF0837_RS03905, ,psos,HrcA family transcriptional regulator	M6_RS07505, ,psos,HrcA family transcriptional regulator	SALIVB_RS00730, ,psos,heat-inducible transcriptional repressor HrcA	HSISS2_RS00755, ,psos,HrcA family transcriptional regulator	SSGZ1_RS01495, ,psos,heat-inducible transcriptional repressor HrcA	Y016_RS00915, ,psos,HrcA family transcriptional regulator	SUB_RS07540, ,psos,HrcA family transcriptional regulator
PCS8235_RS01140, ,psos,nucleotide exchange factor GrpE	AMM49_RS00800, ,psos,nucleotide exchange factor GrpE	A6J79_03635, ,psos,nucleotide exchange factor GrpE	SMA_RS01605, ,psos,nucleotide exchange factor GrpE	A6J31_RS10055, ,psos,nucleotide exchange factor GrpE	SSUBM407_0270, ,psos,heat shock protein GrpE	APQ97_RS09580, ,psos,nucleotide exchange factor GrpE	STER_RS00785, ,psos,nucleotide exchange factor GrpE	I872_RS01275, ,psos,nucleotide exchange factor GrpE	GALLO_RS01470, ,psos,nucleotide exchange factor GrpE	RN86_RS01040, ,psos,nucleotide exchange factor GrpE	SII_RS07665, ,psos,nucleotide exchange factor GrpE	SMU_81, ,psos,heat shock protein GrpE	HMPREF0833_RS09395, ,psos,nucleotide exchange factor GrpE	SPNINV200_RS02420, ,psos,nucleotide exchange factor GrpE	HMPREF0837_RS03910, ,psos,nucleotide exchange factor GrpE	M6_RS07500, ,psos,nucleotide exchange factor GrpE	SALIVB_RS00735, ,psos,nucleotide exchange factor GrpE	HSISS2_RS00760, ,psos,co-chaperone GrpE	SSGZ1_RS01500, ,psos,nucleotide exchange factor GrpE	Y016_RS00920, ,psos,nucleotide exchange factor GrpE	SUB_RS07535, ,psos,nucleotide exchange factor GrpE
PCS8235_RS01145, ,psos,molecular chaperone DnaK	AMM49_RS00805, ,psos,molecular chaperone DnaK	A6J79_03640, ,psos,molecular chaperone DnaK	SMA_RS01610, ,psos,molecular chaperone DnaK	A6J31_RS10060, ,psos,molecular chaperone DnaK	SSUBM407_0271, ,psos,molecular chaperone DnaK	APQ97_RS09575, ,psos,molecular chaperone DnaK	STER_RS00790, ,psos,molecular chaperone DnaK	I872_RS01280, ,psos,molecular chaperone DnaK	GALLO_RS01475, ,psos,molecular chaperone DnaK	RN86_RS01035, ,psos,molecular chaperone DnaK	SII_RS07660, ,psos,molecular chaperone DnaK	SMU_82, ,psos,molecular chaperone DnaK	HMPREF0833_RS09400, ,psos,molecular chaperone DnaK	SPNINV200_RS02425, ,psos,molecular chaperone DnaK	HMPREF0837_RS03915, ,psos,molecular chaperone DnaK	M6_RS07495, ,psos,molecular chaperone DnaK	SALIVB_RS00740, ,psos,molecular chaperone DnaK	HSISS2_RS00765, ,psos,molecular chaperone DnaK	SSGZ1_RS01505, ,psos,molecular chaperone DnaK	Y016_RS00925, ,psos,molecular chaperone DnaK	SUB_RS07530, ,psos,molecular chaperone DnaK
PCS8235_RS01155, ,psos,molecular chaperone DnaJ	AMM49_RS00810, ,psos,chaperone DnaJ	A6J79_03645, ,psos,molecular chaperone DnaJ	SMA_RS01615, ,psos,chaperone DnaJ	A6J31_RS10065, ,psos,chaperone DnaJ	SSUBM407_0272, ,psos,molecular chaperone DnaJ	APQ97_RS09570, ,psos,chaperone DnaJ	STER_RS00795, ,psos,chaperone DnaJ	I872_RS01285, ,psos,chaperone DnaJ	GALLO_RS01485, ,psos,chaperone DnaJ	RN86_RS01025, ,psos,chaperone DnaJ	SII_RS07655, ,psos,chaperone DnaJ	SMU_83, ,psos,molecular chaperone DnaJ	HMPREF0833_RS09410, ,psos,chaperone DnaJ	SPNINV200_RS02435, ,psos,chaperone DnaJ	HMPREF0837_RS03925, ,psos,molecular chaperone DnaJ	M6_RS07490, ,psos,molecular chaperone DnaJ	SALIVB_RS00750, ,psos,chaperone DnaJ	HSISS2_RS00770, ,psos,molecular chaperone DnaJ	SSGZ1_RS01510, ,psos,chaperone DnaJ	Y016_RS00930, ,psos,molecular chaperone DnaJ	SUB_RS07525, ,psos,molecular chaperone DnaJ
PCS8235_RS01175, ,psos,histidine triad protein	AMM49_RS02200, ,psos,histidine triad protein	A6J79_00785, ,psos,HIT family protein	SMA_RS02155, ,psos,histidine triad protein	A6J31_RS07155, ,psos,histidine triad protein	SSUBM407_1724, ,psos,HIT-family protein	APQ97_RS02035, ,psos,histidine triad protein	STER_RS07735, ,psos,histidine triad protein	I872_RS01665, ,psos,diadenosine tetraphosphate (Ap4A) hydrolase	GALLO_RS02070, ,psos,histidine triad protein	RN86_RS00415, ,psos,histidine triad protein	SII_RS07130, ,psos,HIT family protein	SMU_412c, ,psos,cell-cycle regulation protein	HMPREF0833_RS09870, ,psos,histidine triad protein	SPNINV200_RS02450, ,psos,histidine triad protein	HMPREF0837_RS03940, ,psos,histidine triad protein	M6_RS07365, ,psos,histidine triad protein	SALIVB_RS08235, ,psos,histidine triad protein	HSISS2_RS08575, ,psos,histidine triad (HIT) nucleotide-binding protein	SSGZ1_RS08450, ,psos,histidine triad protein	Y016_RS07830, ,psos,histidine triad protein	SUB_RS07395, ,psos,histidine triad protein
PCS8235_RS01315, ,psos,aminoglycoside phosphotransferase	AMM49_RS02220, ,psos,aminoglycoside phosphotransferase	A6J79_00770, ,psos,aminoglycoside phosphotransferase	SMA_RS02170, ,psos,aminoglycoside phosphotransferase	A6J31_RS07140, ,psos,aminoglycoside phosphotransferase	SSUBM407_1721, ,psos,phosphotransferase enzyme family protein	APQ97_RS02050, ,psos,phosphotransferase	STER_RS07720, ,psos,aminoglycoside phosphotransferase	I872_RS01680, ,psos,hypothetical protein	GALLO_RS02085, ,psos,aminoglycoside phosphotransferase	RN86_RS00400, ,psos,aminoglycoside phosphotransferase	SII_RS07115, ,psos,aminoglycoside phosphotransferase	SMU_415, ,psos,hypothetical protein	HMPREF0833_RS09885, ,psos,aminoglycoside phosphotransferase	SPNINV200_RS02580, ,psos,aminoglycoside phosphotransferase	HMPREF0837_RS04060, ,psos,aminoglycoside phosphotransferase	M6_RS07350, ,psos,aminoglycoside phosphotransferase	SALIVB_RS08220, ,psos,aminoglycoside phosphotransferase	HSISS2_RS08560, ,psos,aminoglycoside phosphotransferase	SSGZ1_RS08435, ,psos,phosphotransferase	Y016_RS07815, ,psos,aminoglycoside phosphotransferase	SUB_RS07380, ,psos,aminoglycoside phosphotransferase
PCS8235_RS01320, ,psos,tRNA (guanosine(46)-N7)-methyltransferase TrmB	AMM49_RS02225, ,psos,tRNA (guanosine(46)-N7)-methyltransferase TrmB	A6J79_00765, ,psos,tRNA (guanosine(46)-N7)-methyltransferase TrmB	SMA_RS02175, ,psos,tRNA (guanosine(46)-N7)-methyltransferase TrmB	A6J31_RS07135, ,psos,tRNA (guanosine(46)-N7)-methyltransferase TrmB	SSUBM407_1720, ,psos,tRNA (guanine-N(7)-)-methyltransferase	APQ97_RS02055, ,psos,tRNA (guanosine(46)-N7)-methyltransferase TrmB	STER_RS07715, ,psos,tRNA (guanosine(46)-N7)-methyltransferase TrmB	I872_RS01685, ,psos,tRNA (guanosine(46)-N7)-methyltransferase TrmB	GALLO_RS02090, ,psos,tRNA (guanosine(46)-N7)-methyltransferase TrmB	RN86_RS00395, ,psos,tRNA (guanosine(46)-N7)-methyltransferase TrmB	SII_RS07110, ,psos,tRNA (guanosine(46)-N7)-methyltransferase TrmB	SMU_416, ,psos,tRNA (guanine-N(7)-)-methyltransferase	HMPREF0833_RS09890, ,psos,tRNA (guanosine(46)-N7)-methyltransferase TrmB	SPNINV200_RS02585, ,psos,tRNA (guanosine(46)-N7)-methyltransferase TrmB	HMPREF0837_RS04065, ,psos,tRNA (guanosine(46)-N7)-methyltransferase TrmB	M6_RS07345, ,psos,tRNA (guanosine(46)-N7)-methyltransferase TrmB	SALIVB_RS08215, ,psos,tRNA (guanosine(46)-N7)-methyltransferase TrmB	HSISS2_RS08555, ,psos,tRNA (guanine46-N7-)-methyltransferase	SSGZ1_RS08430, ,psos,tRNA (guanosine(46)-N7)-methyltransferase TrmB	Y016_RS07810, ,psos,tRNA (guanosine(46)-N7)-methyltransferase TrmB	SUB_RS07375, ,psos,tRNA (guanosine(46)-N7)-methyltransferase TrmB
PCS8235_RS01325, ,psos,ribosome maturation factor RimP	AMM49_RS02235, ,psos,ribosome maturation factor RimP	A6J79_04580, ,psos,ribosome maturation factor RimP	SMA_RS02200, ,psos,ribosome maturation factor RimP	A6J31_RS10965, ,psos,ribosome maturation factor RimP	SSUBM407_1719, ,psos,hypothetical protein	APQ97_RS02060, ,psos,ribosome maturation factor	STER_RS01840, ,psos,ribosome maturation factor RimP	I872_RS08030, ,psos,ribosome maturation factor	GALLO_RS02120, ,psos,ribosome maturation factor RimP	RN86_RS00390, ,psos,ribosome maturation factor RimP	SII_RS07100, ,psos,ribosome assembly cofactor RimP	SMU_417, ,psos,ribosome maturation protein RimP	HMPREF0833_RS09895, ,psos,ribosome maturation factor RimP	SPNINV200_RS02590, ,psos,ribosome maturation factor RimP	HMPREF0837_RS04070, ,psos,ribosome maturation factor RimP	M6_RS07335, ,psos,ribosome maturation factor RimP	SALIVB_RS01705, ,psos,ribosome maturation factor RimP	HSISS2_RS01680, ,psos,ribosome maturation protein RimP	SSGZ1_RS08425, ,psos,ribosome maturation factor	Y016_RS01945, ,psos,ribosome maturation factor RimP	SUB_RS07365, ,psos,ribosome maturation factor RimP
PCS8235_RS01330, ,psos,transcription termination/antitermination protein NusA	AMM49_RS02240, ,psos,transcription termination/antitermination protein NusA	A6J79_04585, ,psos,transcription termination/antitermination protein NusA	SMA_RS02205, ,psos,transcription termination/antitermination protein NusA	A6J31_RS10970, ,psos,transcription termination/antitermination protein NusA	SSUBM407_1718, ,psos,transcription elongation factor NusA	APQ97_RS02065, ,psos,transcription termination/antitermination protein NusA	STER_RS01845, ,psos,transcription termination/antitermination protein NusA	I872_RS08025, ,psos,transcription termination/antitermination protein NusA	GALLO_RS02125, ,psos,transcription termination/antitermination protein NusA	RN86_RS00385, ,psos,transcription termination/antitermination protein NusA	SII_RS07095, ,psos,transcription termination/antitermination protein NusA	SMU_418, ,psos,transcription elongation factor NusA	HMPREF0833_RS09900, ,psos,transcription termination/antitermination protein NusA	SPNINV200_RS02595, ,psos,transcription termination/antitermination protein NusA	HMPREF0837_RS04075, ,psos,transcription termination/antitermination protein NusA	M6_RS07330, ,psos,transcription termination/antitermination protein NusA	SALIVB_RS01710, ,psos,transcription termination/antitermination protein NusA	HSISS2_RS01685, ,psos,transcription termination factor NusA	SSGZ1_RS08420, ,psos,transcription termination/antitermination protein NusA	Y016_RS01950, ,psos,transcription termination/antitermination protein NusA	SUB_RS07360, ,psos,transcription termination/antitermination protein NusA
PCS8235_RS01335, ,psos,hypothetical protein	AMM49_RS02245, ,psos,hypothetical protein	A6J79_04590, ,psos,DNA-binding protein	SMA_RS02210, ,psos,hypothetical protein	A6J31_RS10975, ,psos,hypothetical protein	SSUBM407_1717, ,psos,hypothetical protein	APQ97_RS02070, ,psos,hypothetical protein	STER_RS01850, ,psos,hypothetical protein	I872_RS08020, ,psos,hypothetical protein	GALLO_RS02130, ,psos,hypothetical protein	RN86_RS00380, ,psos,hypothetical protein	SII_RS07090, ,psos,hypothetical protein	SMU_419, ,psos,hypothetical protein	HMPREF0833_RS09905, ,psos,hypothetical protein	SPNINV200_RS02600, ,psos,hypothetical protein	HMPREF0837_RS04080, ,psos,hypothetical protein	M6_RS07325, ,psos,hypothetical protein	SALIVB_RS01715, ,psos,hypothetical protein	HSISS2_RS01690, ,psos,hypothetical protein	SSGZ1_RS08415, ,psos,hypothetical protein	Y016_RS01955, ,psos,hypothetical protein	SUB_RS07355, ,psos,hypothetical protein
PCS8235_RS01340, ,psos,hypothetical protein	AMM49_RS02250, ,psos,hypothetical protein	A6J79_04595, ,psos,hypothetical protein	SMA_RS02215, ,psos,hypothetical protein	A6J31_RS10980, ,psos,hypothetical protein	SSUBM407_1716, ,psos,hypothetical protein	APQ97_RS02075, ,psos,hypothetical protein	STER_RS01855, ,psos,hypothetical protein	I872_RS08015, ,psos,hypothetical protein	GALLO_RS02135, ,psos,hypothetical protein	RN86_RS00375, ,psos,hypothetical protein	SII_RS07085, ,psos,50S ribosomal protein L7A	SMU_420, ,psos,hypothetical protein	HMPREF0833_RS09910, ,psos,hypothetical protein	SPNINV200_RS02605, ,psos,hypothetical protein	HMPREF0837_RS04085, ,psos,hypothetical protein	M6_RS07320, ,psos,hypothetical protein	SALIVB_RS01720, ,psos,hypothetical protein	HSISS2_RS01695, ,psos,hypothetical protein	SSGZ1_RS08410, ,psos,hypothetical protein	Y016_RS01960, ,psos,hypothetical protein	SUB_RS07350, ,psos,hypothetical protein
PCS8235_RS01345, ,psos,translation initiation factor IF-2	AMM49_RS02255, ,psos,translation initiation factor IF-2	A6J79_04600, ,psos,translation initiation factor IF-2	SMA_RS02220, ,psos,translation initiation factor IF-2	A6J31_RS10985, ,psos,translation initiation factor IF-2	SSUBM407_1715, ,psos,translation initiation factor IF-2	APQ97_RS02080, ,psos,translation initiation factor IF-2	STER_RS01860, ,psos,translation initiation factor IF-2	I872_RS08010, ,psos,translation initiation factor IF-2	GALLO_RS02140, ,psos,translation initiation factor IF-2	RN86_RS00370, ,psos,translation initiation factor IF-2	SII_RS07080, ,psos,translation initiation factor IF-2	SMU_421, ,psos,translation initiation factor IF-2	HMPREF0833_RS09915, ,psos,translation initiation factor IF-2	SPNINV200_RS02610, ,psos,translation initiation factor IF-2	HMPREF0837_RS04090, ,psos,translation initiation factor IF-2	M6_RS07315, ,psos,translation initiation factor IF-2	SALIVB_RS01725, ,psos,translation initiation factor IF-2	HSISS2_RS01705, ,psos,translation initiation factor IF-2	SSGZ1_RS08405, ,psos,translation initiation factor IF-2	Y016_RS01965, ,psos,translation initiation factor IF-2	SUB_RS07345, ,psos,translation initiation factor IF-2
PCS8235_RS01350, ,psos,ribosome-binding factor A	AMM49_RS02260, ,psos,ribosome-binding factor A	A6J79_04605, ,psos,ribosome-binding factor A	SMA_RS02225, ,psos,ribosome-binding factor A	A6J31_RS10990, ,psos,ribosome-binding factor A	SSUBM407_1714, ,psos,ribosome-binding factor A	APQ97_RS02085, ,psos,ribosome-binding factor A	STER_RS01865, ,psos,ribosome-binding factor A	I872_RS08005, ,psos,ribosome-binding factor A	GALLO_RS02145, ,psos,ribosome-binding factor A	RN86_RS00365, ,psos,ribosome-binding factor A	SII_RS07075, ,psos,ribosome-binding factor A	SMU_422, ,psos,ribosome-binding factor A	HMPREF0833_RS09920, ,psos,ribosome-binding factor A	SPNINV200_RS02615, ,psos,ribosome-binding factor A	HMPREF0837_RS04095, ,psos,ribosome-binding factor A	M6_RS07310, ,psos,ribosome-binding factor A	SALIVB_RS01730, ,psos,ribosome-binding factor A	HSISS2_RS01710, ,psos,ribosome-binding factor A	SSGZ1_RS08400, ,psos,ribosome-binding factor A	Y016_RS01970, ,psos,ribosome-binding factor A	SUB_RS07340, ,psos,ribosome-binding factor A
PCS8235_RS01395, ,psos,aldose 1-epimerase	AMM49_RS02625, ,psos,aldose 1-epimerase	A6J79_05895, ,psos,aldose epimerase	SMA_RS02755, ,psos,aldose 1-epimerase	A6J31_RS01950, ,psos,aldose 1-epimerase	SSUBM407_0396, ,psos,hypothetical protein	APQ97_RS00215, ,psos,hypothetical protein	STER_RS03085, ,psos,aldose 1-epimerase	I872_RS07550, ,psos,aldose 1-epimerase	GALLO_RS02925, ,psos,aldose 1-epimerase	RN86_RS11030, ,psos,aldose epimerase	SII_RS06625, ,psos,aldose 1-epimerase	SMU_1774c, ,psos,hypothetical protein	HMPREF0833_RS00130, ,psos,aldose 1-epimerase	SPNINV200_RS02650, ,psos,aldose 1-epimerase	HMPREF0837_RS04130, ,psos,aldose 1-epimerase	M6_RS06575, ,psos,hypothetical protein	SALIVB_RS07205, ,psos,aldose 1-epimerase	HSISS2_RS05530, ,psos,aldose 1-epimerase	SSGZ1_RS02230, ,psos,hypothetical protein	Y016_RS03105, ,psos,aldose 1-epimerase	SUB_RS06715, ,psos,hypothetical protein
PCS8235_RS01420, ,psos,valine--tRNA ligase	AMM49_RS02650, ,psos,valine--tRNA ligase	A6J79_05290, ,psos,valine--tRNA ligase	SMA_RS02775, ,psos,valine--tRNA ligase	A6J31_RS01405, ,psos,valine--tRNA ligase	SSUBM407_0400, ,psos,valyl-tRNA synthetase	APQ97_RS00245, ,psos,valine--tRNA ligase	STER_RS02520, ,psos,valine--tRNA ligase	I872_RS07540, ,psos,valine--tRNA ligase	GALLO_RS02950, ,psos,valine--tRNA ligase	RN86_RS11015, ,psos,valine--tRNA ligase	SII_RS06600, ,psos,valine--tRNA ligase	SMU_1770, ,psos,valyl-tRNA synthetase	HMPREF0833_RS00155, ,psos,valine--tRNA ligase	SPNINV200_RS02675, ,psos,valine--tRNA ligase	HMPREF0837_RS04155, ,psos,valine--tRNA ligase	M6_RS06555, ,psos,valine--tRNA ligase	SALIVB_RS02485, ,psos,valine--tRNA ligase	HSISS2_RS06110, ,psos,valyl-tRNA synthetase	SSGZ1_RS02250, ,psos,valine--tRNA ligase	Y016_RS02605, ,psos,valine--tRNA ligase	SUB_RS06690, ,psos,valine--tRNA ligase
PCS8235_RS01485, ,psos,phenylalanine--tRNA ligase subunit beta	AMM49_RS04705, ,psos,phenylalanine--tRNA ligase subunit beta	A6J79_09120, ,psos,phenylalanine--tRNA ligase subunit beta	SMA_RS03820, ,psos,phenylalanine--tRNA ligase subunit beta	A6J31_RS05195, ,psos,phenylalanine--tRNA ligase subunit beta	SSUBM407_0791, ,psos,phenylalanyl-tRNA synthetase subunit beta	APQ97_RS05865, ,psos,phenylalanine--tRNA ligase subunit beta	STER_RS06260, ,psos,phenylalanine--tRNA ligase subunit beta	I872_RS02480, ,psos,phenylalanine--tRNA ligase subunit beta	GALLO_RS04300, ,psos,phenylalanine--tRNA ligase subunit beta	RN86_RS09685, ,psos,phenylalanine--tRNA ligase subunit beta	SII_RS02540, ,psos,phenylalanine--tRNA ligase subunit beta	SMU_1510, ,psos,phenylalanyl-tRNA synthetase subunit beta	HMPREF0833_RS04090, ,psos,phenylalanine--tRNA ligase subunit beta	SPNINV200_RS02760, ,psos,phenylalanine--tRNA ligase subunit beta	HMPREF0837_RS04215, ,psos,phenylalanine--tRNA ligase subunit beta	M6_RS03125, ,psos,phenylalanine--tRNA ligase subunit beta	SALIVB_RS03975, ,psos,phenylalanine--tRNA ligase subunit beta	HSISS2_RS02250, ,psos,phenylalanyl-tRNA synthetase subunit beta	SSGZ1_RS05205, ,psos,phenylalanine--tRNA ligase subunit beta	Y016_RS06280, ,psos,phenylalanine--tRNA ligase subunit beta	SUB_RS03475, ,psos,phenylalanine--tRNA ligase subunit beta
PCS8235_RS01520, ,psos,serine O-acetyltransferase	AMM49_RS01355, ,psos,serine acetyltransferase	A6J79_03445, ,psos,serine O-acetyltransferase	SMA_RS01425, ,psos,serine O-acetyltransferase	A6J31_RS09895, ,psos,serine O-acetyltransferase	SSUBM407_1791, ,psos,serine acetyltransferase	APQ97_RS01730, ,psos,serine O-acetyltransferase	STER_RS00580, ,psos,serine O-acetyltransferase	I872_RS01495, ,psos,serine O-acetyltransferase	GALLO_RS01295, ,psos,serine O-acetyltransferase	RN86_RS01315, ,psos,serine O-acetyltransferase	SII_RS07970, ,psos,serine acetyltransferase	SMU_157, ,psos,serine acetyltransferase	HMPREF0833_RS08970, ,psos,serine O-acetyltransferase	SPNINV200_RS02795, ,psos,serine O-acetyltransferase	HMPREF0837_RS04255, ,psos,serine O-acetyltransferase	M6_RS08375, ,psos,serine O-acetyltransferase	SALIVB_RS00585, ,psos,serine O-acetyltransferase	HSISS2_RS00420, ,psos,serine acetyltransferase	SSGZ1_RS08785, ,psos,serine O-acetyltransferase	Y016_RS00785, ,psos,serine O-acetyltransferase	SUB_RS01435, ,psos,serine O-acetyltransferase
PCS8235_RS01530, ,psos,cysteine--tRNA ligase	AMM49_RS01365, ,psos,cysteine--tRNA ligase	A6J79_03450, ,psos,cysteine--tRNA ligase	SMA_RS01430, ,psos,cysteine--tRNA ligase	A6J31_RS09900, ,psos,cysteine--tRNA ligase	SSUBM407_1788, ,psos,cysteinyl-tRNA synthetase	APQ97_RS01745, ,psos,cysteine--tRNA ligase	STER_RS00585, ,psos,cysteine--tRNA ligase	I872_RS01510, ,psos,cysteine--tRNA ligase	GALLO_RS01300, ,psos,cysteine--tRNA ligase	RN86_RS01295, ,psos,cysteine--tRNA ligase	SII_RS07960, ,psos,cysteine--tRNA ligase	SMU_158, ,psos,cysteinyl-tRNA synthetase	HMPREF0833_RS08985, ,psos,cysteine--tRNA ligase	SPNINV200_RS02805, ,psos,cysteine--tRNA ligase	HMPREF0837_RS04265, ,psos,cysteine--tRNA ligase	M6_RS08360, ,psos,cysteine--tRNA ligase	SALIVB_RS00590, ,psos,cysteine--tRNA ligase	HSISS2_RS00425, ,psos,cysteinyl-tRNA synthetase	SSGZ1_RS08770, ,psos,cysteine--tRNA ligase	Y016_RS00790, ,psos,cysteine--tRNA ligase	SUB_RS01440, ,psos,cysteine--tRNA ligase
PCS8235_RS01535, ,psos,Mini-ribonuclease 3	AMM49_RS01370, ,psos,hypothetical protein	A6J79_03455, ,psos,Mini-ribonuclease 3	SMA_RS01435, ,psos,cysteine--tRNA ligase	A6J31_RS09905, ,psos,Mini-ribonuclease 3	SSUBM407_1787, ,psos,hypothetical protein	APQ97_RS01750, ,psos,ribonuclease III	STER_RS00590, ,psos,hypothetical protein	I872_RS01515, ,psos,hypothetical protein	GALLO_RS01305, ,psos,cysteine--tRNA ligase	RN86_RS01290, ,psos,Mini-ribonuclease 3	SII_RS07955, ,psos,hypothetical protein	SMU_159, ,psos,hypothetical protein	HMPREF0833_RS08990, ,psos,RNase3 domain protein	SPNINV200_RS02810, ,psos,Mini-ribonuclease 3	HMPREF0837_RS04270, ,psos,Mini-ribonuclease 3	M6_RS08355, ,psos,cysteine--tRNA ligase	SALIVB_RS00595, ,psos,ribonuclease III family protein	HSISS2_RS00430, ,psos,ribonuclease III family protein	SSGZ1_RS08765, ,psos,hypothetical protein	Y016_RS00795, ,psos,hypothetical protein	SUB_RS01445, ,psos,hypothetical protein
PCS8235_RS01655, ,psos,excinuclease ABC subunit C	AMM49_RS06385, ,psos,excinuclease ABC subunit C	A6J79_09210, ,psos,excinuclease ABC subunit C	SMA_RS04255, ,psos,excinuclease ABC subunit C	A6J31_RS05265, ,psos,excinuclease ABC subunit C	SSUBM407_1130, ,psos,excinuclease ABC subunit C	APQ97_RS04090, ,psos,excinuclease ABC subunit C	STER_RS06320, ,psos,excinuclease ABC subunit C	I872_RS05070, ,psos,excinuclease ABC subunit C	GALLO_RS04920, ,psos,excinuclease ABC subunit C	RN86_RS09835, ,psos,excinuclease ABC subunit C	SII_RS05380, ,psos,excinuclease ABC subunit C	SMU_1241, ,psos,excinuclease ABC subunit C	HMPREF0833_RS03380, ,psos,excinuclease ABC subunit C	SPNINV200_RS02915, ,psos,excinuclease ABC subunit C	HMPREF0837_RS04380, ,psos,UvrABC system protein C	M6_RS04115, ,psos,excinuclease ABC subunit C	SALIVB_RS03910, ,psos,excinuclease ABC subunit C	HSISS2_RS02160, ,psos,excinuclease ABC subunit C	SSGZ1_RS03840, ,psos,excinuclease ABC subunit C	Y016_RS06340, ,psos,excinuclease ABC subunit C	SUB_RS05320, ,psos,UvrABC system protein C
PCS8235_RS01685, ,psos,uracil-DNA glycosylase	AMM49_RS06355, ,psos,uracil-DNA glycosylase	A6J79_07775, ,psos,uracil-DNA glycosylase	SMA_RS04300, ,psos,uracil-DNA glycosylase	A6J31_RS03865, ,psos,uracil-DNA glycosylase	SSUBM407_1358, ,psos,uracil DNA glycosylase superfamily protein	APQ97_RS06795, ,psos,uracil-DNA glycosylase	STER_RS05370, ,psos,uracil-DNA glycosylase	I872_RS04915, ,psos,uracil-DNA glycosylase	GALLO_RS04945, ,psos,uracil-DNA glycosylase	RN86_RS09805, ,psos,uracil-DNA glycosylase	SII_RS05360, ,psos,uracil-DNA glycosylase	SMU_1238c, ,psos,hypothetical protein	HMPREF0833_RS03360, ,psos,uracil-DNA glycosylase	SPNINV200_RS02940, ,psos,uracil-DNA glycosylase	HMPREF0837_RS04405, ,psos,uracil-DNA glycosylase	M6_RS02200, ,psos,uracil-DNA glycosylase	SALIVB_RS05390, ,psos,uracil-DNA glycosylase	HSISS2_RS03660, ,psos,hypothetical protein	SSGZ1_RS06610, ,psos,uracil-DNA glycosylase	Y016_RS05410, ,psos,uracil-DNA glycosylase	SUB_RS02555, ,psos,uracil-DNA glycosylase
PCS8235_RS01715, ,psos,50S ribosomal protein L11	AMM49_RS07615, ,psos,50S ribosomal protein L11	A6J79_02015, ,psos,50S ribosomal protein L11	SMA_RS07875, ,psos,50S ribosomal protein L11	A6J31_RS08400, ,psos,50S ribosomal protein L11	SSUBM407_0624, ,psos,50S ribosomal protein L11	APQ97_RS03040, ,psos,50S ribosomal protein L11	STER_RS08785, ,psos,50S ribosomal protein L11	I872_RS05895, ,psos,50S ribosomal protein L11	GALLO_RS08505, ,psos,50S ribosomal protein L11	RN86_RS06685, ,psos,50S ribosomal protein L11	SII_RS06025, ,psos,50S ribosomal protein L11	SMU_1627, ,psos,50S ribosomal protein L11	HMPREF0833_RS04650, ,psos,50S ribosomal protein L11	SPNINV200_RS02970, ,psos,50S ribosomal protein L11	HMPREF0837_RS04435, ,psos,50S ribosomal protein L11	M6_RS02145, ,psos,50S ribosomal protein L11	SALIVB_RS09375, ,psos,50S ribosomal protein L11	HSISS2_RS09695, ,psos,50S ribosomal protein L11	SSGZ1_RS06045, ,psos,50S ribosomal protein L11	Y016_RS08855, ,psos,50S ribosomal protein L11	SUB_RS02515, ,psos,50S ribosomal protein L11
PCS8235_RS01720, ,psos,50S ribosomal protein L1	AMM49_RS07610, ,psos,50S ribosomal protein L1	A6J79_02010, ,psos,50S ribosomal protein L1	SMA_RS07870, ,psos,50S ribosomal protein L1	A6J31_RS08395, ,psos,50S ribosomal protein L1	SSUBM407_0625, ,psos,50S ribosomal protein L1	APQ97_RS03045, ,psos,50S ribosomal protein L1	STER_RS08780, ,psos,50S ribosomal protein L1	I872_RS05890, ,psos,50S ribosomal protein L1	GALLO_RS08500, ,psos,50S ribosomal protein L1	RN86_RS06690, ,psos,50S ribosomal protein L1	SII_RS06020, ,psos,50S ribosomal protein L1	SMU_1626, ,psos,50S ribosomal protein L1	HMPREF0833_RS04645, ,psos,50S ribosomal protein L1	SPNINV200_RS02975, ,psos,50S ribosomal protein L1	HMPREF0837_RS04440, ,psos,50S ribosomal protein L1	M6_RS02150, ,psos,50S ribosomal protein L1	SALIVB_RS09370, ,psos,50S ribosomal protein L1	HSISS2_RS09690, ,psos,50S ribosomal protein L1	SSGZ1_RS06040, ,psos,50S ribosomal protein L1	Y016_RS08850, ,psos,50S ribosomal protein L1	SUB_RS02520, ,psos,50S ribosomal protein L1
PCS8235_RS01820, ,psos,SAM-dependent methyltransferase	AMM49_RS07095, ,psos,SAM-dependent methyltransferase	A6J79_01025, ,psos,SAM-dependent methyltransferase	SMA_RS08230, ,psos,SAM-dependent methyltransferase	A6J31_RS07355, ,psos,SAM-dependent methyltransferase	SSUBM407_1557, ,psos,rRNA methylase	APQ97_RS08270, ,psos,SAM-dependent methyltransferase	STER_RS07900, ,psos,SAM-dependent methyltransferase	I872_RS07660, ,psos,methyltransferase	GALLO_RS09205, ,psos,SAM-dependent methyltransferase	RN86_RS05535, ,psos,SAM-dependent methyltransferase	SII_RS01915, ,psos,methyltransferase	SMU_1697c, ,psos,hypothetical protein	HMPREF0833_RS05010, ,psos,SAM-dependent methyltransferase	SPNINV200_RS03080, ,psos,SAM-dependent methyltransferase	HMPREF0837_RS04545, ,psos,SAM-dependent methyltransferase	M6_RS01875, ,psos,SAM-dependent methyltransferase	SALIVB_RS08455, ,psos,SAM-dependent methyltransferase	HSISS2_RS08785, ,psos,SAM-dependent methyltransferase	SSGZ1_RS07620, ,psos,SAM-dependent methyltransferase	Y016_RS08005, ,psos,SAM-dependent methyltransferase	SUB_RS02190, ,psos,SAM-dependent methyltransferase
PCS8235_RS01865, ,psos,TIGR01440 family protein	AMM49_RS00835, ,psos,TIGR01440 family protein	A6J79_02340, ,psos,TIGR01440 family protein	SMA_RS01635, ,psos,TIGR01440 family protein	A6J31_RS08730, ,psos,TIGR01440 family protein	SSUBM407_0284, ,psos,hypothetical protein	APQ97_RS09500, ,psos,TIGR01440 family protein	STER_RS09135, ,psos,TIGR01440 family protein	I872_RS08725, ,psos,TIGR01440 family protein	GALLO_RS01505, ,psos,TIGR01440 family protein	RN86_RS00990, ,psos,TIGR01440 family protein	SII_RS07630, ,psos,TIGR01440 family protein	SMU_87, ,psos,hypothetical protein	HMPREF0833_RS09435, ,psos,TIGR01440 family protein	SPNINV200_RS03130, ,psos,TIGR01440 family protein	HMPREF0837_RS04590, ,psos,TIGR01440 family protein	M6_RS08145, ,psos,TIGR01440 family protein	SALIVB_RS09710, ,psos,TIGR01440 family protein	HSISS2_RS10020, ,psos,hypothetical protein	SSGZ1_RS01570, ,psos,TIGR01440 family protein	Y016_RS09195, ,psos,TIGR01440 family protein	SUB_RS01705, ,psos,TIGR01440 family protein
PCS8235_RS01890, ,psos,glucokinase	AMM49_RS02785, ,psos,glucokinase	A6J79_06785, ,psos,glucokinase	SMA_RS02970, ,psos,glucokinase	A6J31_RS02930, ,psos,glucokinase	SSUBM407_1060, ,psos,glucokinase	APQ97_RS04460, ,psos,glucokinase	STER_RS03775, ,psos,glucokinase	I872_RS03065, ,psos,glucokinase	GALLO_RS03280, ,psos,glucokinase	RN86_RS08280, ,psos,glucokinase	SII_RS04475, ,psos,glucokinase	SMU_542, ,psos,glucose kinase	HMPREF0833_RS02945, ,psos,glucokinase	SPNINV200_RS03155, ,psos,glucokinase	HMPREF0837_RS04615, ,psos,glucokinase	M6_RS06405, ,psos,glucokinase	SALIVB_RS06300, ,psos,glucokinase	HSISS2_RS04690, ,psos,glucokinase	SSGZ1_RS04205, ,psos,glucokinase	Y016_RS03900, ,psos,glucokinase	SUB_RS06490, ,psos,glucokinase
PCS8235_RS01895, ,psos,thymidylate synthase	AMM49_RS06605, ,psos,thymidylate synthase	A6J79_05865, ,psos,thymidylate synthase	SMA_RS05830, ,psos,thymidylate synthase	A6J31_RS01920, ,psos,thymidylate synthase	SSUBM407_1057, ,psos,thymidylate synthase	APQ97_RS04475, ,psos,thymidylate synthase	STER_RS03050, ,psos,thymidylate synthase	I872_RS03075, ,psos,thymidylate synthase	GALLO_RS06590, ,psos,thymidylate synthase	RN86_RS08285, ,psos,thymidylate synthase	SII_RS04640, ,psos,thymidylate synthase	SMU_944, ,psos,thymidylate synthase	HMPREF0833_RS02940, ,psos,thymidylate synthase	SPNINV200_RS03160, ,psos,thymidylate synthase	HMPREF0837_RS04620, ,psos,thymidylate synthase	M6_RS03605, ,psos,thymidylate synthase	SALIVB_RS07240, ,psos,thymidylate synthase	HSISS2_RS05565, ,psos,Thymidylate synthase	SSGZ1_RS04220, ,psos,thymidylate synthase	Y016_RS03075, ,psos,thymidylate synthase	SUB_RS03925, ,psos,thymidylate synthase
PCS8235_RS01905, ,psos,tRNA (adenosine(37)-N6)-dimethylallyltransferase MiaA	AMM49_RS06330, ,psos,tRNA (adenosine(37)-N6)-dimethylallyltransferase MiaA	A6J79_07450, ,psos,tRNA (adenosine(37)-N6)-dimethylallyltransferase MiaA	SMA_RS03845, ,psos,tRNA (adenosine(37)-N6)-dimethylallyltransferase MiaA	A6J31_RS03565, ,psos,tRNA dimethylallyltransferase	SSUBM407_0641, ,psos,tRNA delta(2)-isopentenylpyrophosphate transferase	APQ97_RS03120, ,psos,tRNA (adenosine(37)-N6)-dimethylallyltransferase MiaA	STER_RS05630, ,psos,tRNA (adenosine(37)-N6)-dimethylallyltransferase MiaA	I872_RS05470, ,psos,tRNA (adenosine(37)-N6)-dimethylallyltransferase MiaA	GALLO_RS04330, ,psos,tRNA (adenosine(37)-N6)-dimethylallyltransferase MiaA	RN86_RS09140, ,psos,tRNA dimethylallyltransferase	SII_RS02560, ,psos,tRNA dimethylallyltransferase	SMU_1477, ,psos,tRNA delta(2)-isopentenylpyrophosphate transferase	HMPREF0833_RS03975, ,psos,tRNA (adenosine(37)-N6)-dimethylallyltransferase MiaA	SPNINV200_RS03170, ,psos,tRNA (adenosine(37)-N6)-dimethylallyltransferase MiaA	HMPREF0837_RS04630, ,psos,tRNA (adenosine(37)-N6)-dimethylallyltransferase MiaA	M6_RS03835, ,psos,tRNA (adenosine(37)-N6)-dimethylallyltransferase MiaA	SALIVB_RS05650, ,psos,tRNA (adenosine(37)-N6)-dimethylallyltransferase MiaA	HSISS2_RS03930, ,psos,tRNAdelta(2)- isopentenylpyrophosphatetransferase	SSGZ1_RS05970, ,psos,tRNA (adenosine(37)-N6)-dimethylallyltransferase MiaA	Y016_RS05650, ,psos,tRNA (adenosine(37)-N6)-dimethylallyltransferase MiaA	SUB_RS05700, ,psos,tRNA (adenosine(37)-N6)-dimethylallyltransferase MiaA
PCS8235_RS01910, ,psos,GTPase HflX	AMM49_RS06325, ,psos,GTPase HflX	A6J79_07180, ,psos,GTPase HflX	SMA_RS03850, ,psos,GTPase HflX	A6J31_RS03325, ,psos,GTPase HflX	SSUBM407_0642, ,psos,GTPase	APQ97_RS03125, ,psos,GTPase HflX	STER_RS05895, ,psos,GTPase HflX	I872_RS05465, ,psos,GTPase HflX	GALLO_RS04335, ,psos,GTPase HflX	RN86_RS09135, ,psos,GTPase HflX	SII_RS02565, ,psos,GTPase HflX	SMU_1476c, ,psos,GTP-binding protein	HMPREF0833_RS03970, ,psos,GTPase HflX	SPNINV200_RS03175, ,psos,GTPase HflX	HMPREF0837_RS04635, ,psos,GTPase HflX	M6_RS03840, ,psos,GTPase HflX	SALIVB_RS05915, ,psos,GTPase HflX	HSISS2_RS04225, ,psos,GTP-binding protein	SSGZ1_RS05965, ,psos,GTPase HflX	Y016_RS05920, ,psos,GTPase HflX	SUB_RS05695, ,psos,GTPase HflX
PCS8235_RS01915, ,psos,cystathionine beta-lyase	AMM49_RS06320, ,psos,hypothetical protein	A6J79_07185, ,psos,cystathionine beta-lyase	SMA_RS03855, ,psos,cystathionine beta-lyase	A6J31_RS03330, ,psos,hypothetical protein	SSUBM407_0643, ,psos,hypothetical protein	APQ97_RS03130, ,psos,hypothetical protein	STER_RS05890, ,psos,cystathionine beta-lyase	I872_RS05460, ,psos,hypothetical protein	GALLO_RS04340, ,psos,cystathionine beta-lyase	RN86_RS09130, ,psos,cystathionine beta-lyase	SII_RS02570, ,psos,hypothetical protein	SMU_1475c, ,psos,hypothetical protein	HMPREF0833_RS03965, ,psos,cystathionine beta-lyase	SPNINV200_RS03180, ,psos,cystathionine beta-lyase	HMPREF0837_RS04640, ,psos,cystathionine beta-lyase	M6_RS03845, ,psos,cystathionine beta-lyase	SALIVB_RS05910, ,psos,cystathionine beta-lyase	HSISS2_RS04220, ,psos,hypothetical protein	SSGZ1_RS05960, ,psos,cystathionine beta-lyase	Y016_RS05915, ,psos,cystathionine beta-lyase	SUB_RS05690, ,psos,cystathionine beta-lyase
PCS8235_RS01920, ,psos,ribonuclease Z	AMM49_RS06315, ,psos,ribonuclease Z	A6J79_07190, ,psos,ribonuclease Z	SMA_RS03860, ,psos,ribonuclease Z	A6J31_RS03335, ,psos,ribonuclease Z	SSUBM407_0644, ,psos,ribonuclease Z	APQ97_RS03135, ,psos,ribonuclease Z	STER_RS05885, ,psos,ribonuclease Z	I872_RS05455, ,psos,ribonuclease Z	GALLO_RS04345, ,psos,ribonuclease Z	RN86_RS09125, ,psos,ribonuclease Z	SII_RS02575, ,psos,ribonuclease Z	SMU_1474c, ,psos,ribonuclease Z	HMPREF0833_RS03960, ,psos,ribonuclease Z	SPNINV200_RS03185, ,psos,ribonuclease Z	HMPREF0837_RS04645, ,psos,ribonuclease Z	M6_RS03850, ,psos,ribonuclease Z	SALIVB_RS05905, ,psos,ribonuclease Z	HSISS2_RS04215, ,psos,ribonuclease Z	SSGZ1_RS05955, ,psos,ribonuclease Z	Y016_RS05910, ,psos,ribonuclease Z	SUB_RS05685, ,psos,ribonuclease Z
PCS8235_RS01925, ,psos,short-chain dehydrogenase	AMM49_RS06310, ,psos,short-chain dehydrogenase	A6J79_07195, ,psos,short-chain dehydrogenase	SMA_RS03865, ,psos,short-chain dehydrogenase	A6J31_RS03340, ,psos,short-chain dehydrogenase	SSUBM407_0645, ,psos,short chain dehydrogenase	APQ97_RS03140, ,psos,short-chain dehydrogenase	STER_RS05880, ,psos,short-chain dehydrogenase	I872_RS05445, ,psos,SDR family oxidoreductase	GALLO_RS04350, ,psos,short-chain dehydrogenase	RN86_RS09120, ,psos,short-chain dehydrogenase	SII_RS02585, ,psos,oxidoreductase	SMU_1473c, ,psos,oxidoreductase	HMPREF0833_RS03955, ,psos,short-chain dehydrogenase	SPNINV200_RS03190, ,psos,short-chain dehydrogenase	HMPREF0837_RS04650, ,psos,short-chain dehydrogenase	M6_RS03855, ,psos,oxidoreductase	SALIVB_RS05900, ,psos,short-chain dehydrogenase	HSISS2_RS04210, ,psos,Short chain dehydrogenase	SSGZ1_RS05950, ,psos,short-chain dehydrogenase	Y016_RS05905, ,psos,short-chain dehydrogenase	SUB_RS05680, ,psos,short-chain dehydrogenase
PCS8235_RS01930, ,psos,LysR family transcriptional regulator	AMM49_RS06140, ,psos,LysR family transcriptional regulator	A6J79_08675, ,psos,LysR family transcriptional regulator	SMA_RS04355, ,psos,LysR family transcriptional regulator	A6J31_RS04795, ,psos,LysR family transcriptional regulator	SSUBM407_0909, ,psos,LysR family transcriptional regulator	APQ97_RS05135, ,psos,LysR family transcriptional regulator	STER_RS04465, ,psos,LysR family transcriptional regulator	I872_RS02610, ,psos,LysR family transcriptional regulator	GALLO_RS05000, ,psos,LysR family transcriptional regulator	RN86_RS07675, ,psos,LysR family transcriptional regulator	SII_RS03590, ,psos,LysR family transcriptional regulator	SMU_1225, ,psos,transcriptional regulator	HMPREF0833_RS02100, ,psos,LysR family transcriptional regulator	SPNINV200_RS03195, ,psos,LysR family transcriptional regulator	HMPREF0837_RS04655, ,psos,LysR family transcriptional regulator	M6_RS03670, ,psos,transcriptional regulator	SALIVB_RS04390, ,psos,LysR family transcriptional regulator	HSISS2_RS02675, ,psos,LysR family transcriptional regulator	SSGZ1_RS04610, ,psos,LysR family transcriptional regulator	Y016_RS04470, ,psos,LysR family transcriptional regulator	SUB_RS05255, ,psos,LysR family transcriptional regulator
PCS8235_RS01935, ,psos,hypothetical protein	AMM49_RS02780, ,psos,hypothetical protein	A6J79_06780, ,psos,hypothetical protein	SMA_RS02965, ,psos,hypothetical protein	A6J31_RS02925, ,psos,hypothetical protein	SSUBM407_1569, ,psos,hypothetical protein	APQ97_RS08330, ,psos,hypothetical protein	STER_RS03770, ,psos,hypothetical protein	I872_RS07385, ,psos,hypothetical protein	GALLO_RS03275, ,psos,hypothetical protein	RN86_RS10885, ,psos,hypothetical protein	SII_RS06505, ,psos,hypothetical protein	SMU_541, ,psos,hypothetical protein	HMPREF0833_RS00320, ,psos,hypothetical protein	SPNINV200_RS03200, ,psos,hypothetical protein	HMPREF0837_RS04660, ,psos,hypothetical protein	M6_RS06410, ,psos,hypothetical protein	SALIVB_RS06305, ,psos,hypothetical protein	HSISS2_RS04695, ,psos,hypothetical protein	SSGZ1_RS07680, ,psos,hypothetical protein	Y016_RS03895, ,psos,hypothetical protein	SUB_RS06495, ,psos,hypothetical protein
PCS8235_RS01950, ,psos,16S rRNA pseudouridine(516) synthase	AMM49_RS04360, ,psos,16S rRNA pseudouridine(516) synthase	A6J79_05705, ,psos,16S rRNA pseudouridine(516) synthase	SMA_RS03340, ,psos,16S rRNA pseudouridine(516) synthase	A6J31_RS01760, ,psos,16S rRNA pseudouridine(516) synthase	SSUBM407_1222, ,psos,16S rRNA pseudouridine(516) synthase	APQ97_RS03705, ,psos,16S rRNA pseudouridine(516) synthase	STER_RS02915, ,psos,16S rRNA pseudouridine(516) synthase	I872_RS07375, ,psos,16S rRNA pseudouridine(516) synthase	GALLO_RS03645, ,psos,16S rRNA pseudouridine(516) synthase	RN86_RS10875, ,psos,16S rRNA pseudouridine(516) synthase	SII_RS06495, ,psos,16S rRNA pseudouridine(516) synthase	SMU_638, ,psos,16S rRNA pseudouridine(516) synthase	HMPREF0833_RS00330, ,psos,16S rRNA pseudouridine(516) synthase	SPNINV200_RS03215, ,psos,16S rRNA pseudouridine(516) synthase	HMPREF0837_RS04675, ,psos,16S rRNA pseudouridine(516) synthase	M6_RS05570, ,psos,16S rRNA pseudouridine(516) synthase	SALIVB_RS07395, ,psos,16S rRNA pseudouridine(516) synthase	HSISS2_RS05730, ,psos,16S pseudouridylate synthase	SSGZ1_RS03365, ,psos,16S rRNA pseudouridine(516) synthase	Y016_RS02935, ,psos,16S rRNA pseudouridine(516) synthase	SUB_RS06190, ,psos,16S rRNA pseudouridine(516) synthase
PCS8235_RS01960, ,psos,membrane protein	AMM49_RS02800, ,psos,membrane protein	A6J79_06795, ,psos,hypothetical protein	SMA_RS03010, ,psos,membrane protein	A6J31_RS02940, ,psos,membrane protein	SSUBM407_0410, ,psos,hypothetical protein	APQ97_RS00280, ,psos,membrane protein	STER_RS03785, ,psos,membrane protein	I872_RS07365, ,psos,hypothetical protein	GALLO_RS03300, ,psos,membrane protein	RN86_RS10865, ,psos,membrane protein	SII_RS06485, ,psos,hypothetical protein	SMU_547, ,psos,hypothetical protein	HMPREF0833_RS00340, ,psos,membrane protein	SPNINV200_RS03225, ,psos,membrane protein	HMPREF0837_RS04685, ,psos,membrane protein	M6_RS06390, ,psos,membrane protein	SALIVB_RS06290, ,psos,membrane protein	HSISS2_RS04680, ,psos,membrane protein	SSGZ1_RS02295, ,psos,membrane protein	Y016_RS03910, ,psos,membrane protein	SUB_RS06475, ,psos,membrane protein
PCS8235_RS01980, ,psos,UDP-N-acetylmuramoyl-L-alanine--D-glutamate ligase	AMM49_RS02805, ,psos,UDP-N-acetylmuramoyl-L-alanine--D-glutamate ligase	A6J79_06800, ,psos,UDP-N-acetylmuramoyl-L-alanine--D-glutamate ligase	SMA_RS03015, ,psos,UDP-N-acetylmuramoyl-L-alanine--D-glutamate ligase	A6J31_RS02945, ,psos,UDP-N-acetylmuramoyl-L-alanine--D-glutamate ligase	SSUBM407_0417, ,psos,UDP-N-acetylmuramoyl-L-alanyl-D-glutamate synthetase	APQ97_RS08220, ,psos,UDP-N-acetylmuramoyl-L-alanine--D-glutamate ligase	STER_RS03790, ,psos,UDP-N-acetylmuramoyl-L-alanine--D-glutamate ligase	I872_RS07360, ,psos,UDP-N-acetylmuramoyl-L-alanine--D-glutamate ligase	GALLO_RS03305, ,psos,UDP-N-acetylmuramoyl-L-alanine--D-glutamate ligase	RN86_RS10860, ,psos,UDP-N-acetylmuramoyl-L-alanine--D-glutamate ligase	SII_RS06480, ,psos,UDP-N-acetylmuramoyl-L-alanine--D-glutamate ligase	SMU_548, ,psos,UDP-N-acetylmuramoyl-L-alanyl-D-glutamate synthetase	HMPREF0833_RS00345, ,psos,UDP-N-acetylmuramoyl-L-alanine--D-glutamate ligase	SPNINV200_RS03245, ,psos,UDP-N-acetylmuramoyl-L-alanine--D-glutamate ligase	HMPREF0837_RS04705, ,psos,UDP-N-acetylmuramoyl-L-alanine--D-glutamate ligase	M6_RS06385, ,psos,UDP-N-acetylmuramoyl-L-alanine--D-glutamate ligase	SALIVB_RS06285, ,psos,UDP-N-acetylmuramoyl-L-alanine--D-glutamate ligase	HSISS2_RS04675, ,psos,UDP-N-acetylmuramoylalanine--D-glutamate ligase	SSGZ1_RS02330, ,psos,UDP-N-acetylmuramoyl-L-alanine--D-glutamate ligase	Y016_RS03915, ,psos,UDP-N-acetylmuramoyl-L-alanine--D-glutamate ligase	SUB_RS06470, ,psos,UDP-N-acetylmuramoyl-L-alanine--D-glutamate ligase
PCS8235_RS02030, ,psos,orotidine-5-phosphate decarboxylase	AMM49_RS05515, ,psos,orotidine-5-phosphate decarboxylase	A6J79_08250, ,psos,orotidine 5-phosphate decarboxylase	SMA_RS04465, ,psos,orotidine-5-phosphate decarboxylase	A6J31_RS04340, ,psos,orotidine-5-phosphate decarboxylase	SSUBM407_0912, ,psos,orotidine 5-phosphate decarboxylase	APQ97_RS05120, ,psos,orotidine-5-phosphate decarboxylase	STER_RS04835, ,psos,orotidine-5-phosphate decarboxylase	I872_RS02640, ,psos,orotidine-5-phosphate decarboxylase	GALLO_RS05115, ,psos,orotidine-5-phosphate decarboxylase	RN86_RS07690, ,psos,orotidine-5-phosphate decarboxylase	SII_RS03605, ,psos,orotidine-5-phosphate decarboxylase	SMU_1222, ,psos,orotidine 5-phosphate decarboxylase	HMPREF0833_RS02120, ,psos,orotidine-5-phosphate decarboxylase	SPNINV200_RS03295, ,psos,orotidine-5-phosphate decarboxylase	HMPREF0837_RS04720, ,psos,orotidine-5-phosphate decarboxylase	M6_RS03680, ,psos,orotidine-5-phosphate decarboxylase	SALIVB_RS04915, ,psos,orotidine-5-phosphate decarboxylase	HSISS2_RS03145, ,psos,orotidine 5-phosphate decarboxylase	SSGZ1_RS04595, ,psos,orotidine-5-phosphate decarboxylase	Y016_RS04865, ,psos,orotidine 5-phosphate decarboxylase	SUB_RS05160, ,psos,orotidine-5-phosphate decarboxylase
PCS8235_RS02035, ,psos,orotate phosphoribosyltransferase	AMM49_RS05510, ,psos,orotate phosphoribosyltransferase	A6J79_08245, ,psos,orotate phosphoribosyltransferase	SMA_RS04475, ,psos,orotate phosphoribosyltransferase	A6J31_RS04335, ,psos,orotate phosphoribosyltransferase	SSUBM407_0914, ,psos,orotate phosphoribosyltransferase	APQ97_RS05110, ,psos,orotate phosphoribosyltransferase	STER_RS04840, ,psos,orotate phosphoribosyltransferase	I872_RS02645, ,psos,orotate phosphoribosyltransferase	GALLO_RS05125, ,psos,orotate phosphoribosyltransferase	RN86_RS07695, ,psos,orotate phosphoribosyltransferase	SII_RS03615, ,psos,orotate phosphoribosyltransferase	SMU_1221, ,psos,orotate phosphoribosyltransferase	HMPREF0833_RS02125, ,psos,orotate phosphoribosyltransferase	SPNINV200_RS03300, ,psos,orotate phosphoribosyltransferase	HMPREF0837_RS04725, ,psos,orotate phosphoribosyltransferase	M6_RS03685, ,psos,orotate phosphoribosyltransferase	SALIVB_RS04920, ,psos,orotate phosphoribosyltransferase	HSISS2_RS03150, ,psos,orotate phosphoribosyltransferase	SSGZ1_RS04585, ,psos,orotate phosphoribosyltransferase	Y016_RS04870, ,psos,orotate phosphoribosyltransferase	SUB_RS05155, ,psos,orotate phosphoribosyltransferase
PCS8235_RS02095, ,psos,lysine--tRNA ligase	AMM49_RS04110, ,psos,lysine--tRNA ligase	A6J79_06575, ,psos,lysine--tRNA ligase	SMA_RS07485, ,psos,lysine--tRNA ligase	A6J31_RS02755, ,psos,lysine--tRNA ligase	SSUBM407_0526, ,psos,lysyl-tRNA synthetase	APQ97_RS07990, ,psos,lysine--tRNA ligase	STER_RS03605, ,psos,lysine--tRNA ligase	I872_RS06930, ,psos,lysine--tRNA ligase	GALLO_RS07905, ,psos,lysine--tRNA ligase	RN86_RS10470, ,psos,lysine--tRNA ligase	SII_RS05460, ,psos,lysine--tRNA ligase	SMU_773c, ,psos,lysyl-tRNA synthetase	HMPREF0833_RS04290, ,psos,lysine--tRNA ligase	SPNINV200_RS03365, ,psos,lysine--tRNA ligase	HMPREF0837_RS04800, ,psos,lysine--tRNA ligase	M6_RS02690, ,psos,lysine--tRNA ligase	SALIVB_RS06500, ,psos,lysine--tRNA ligase	HSISS2_RS04875, ,psos,lysyl-tRNA synthetase	SSGZ1_RS02765, ,psos,lysine--tRNA ligase	Y016_RS03675, ,psos,lysine--tRNA ligase	SUB_RS03040, ,psos,lysine--tRNA ligase
PCS8235_RS02170, ,psos,copper-translocating P-type ATPase	AMM49_RS02275, ,psos,copper-translocating P-type ATPase	A6J79_08370, ,psos,copper-translocating P-type ATPase	SMA_RS02245, ,psos,copper-translocating P-type ATPase	A6J31_RS04440, ,psos,copper-translocating P-type ATPase	SSUBM407_0575, ,psos,copper-transporting ATPase	APQ97_RS02775, ,psos,copper-translocating P-type ATPase	STER_RS07600, ,psos,copper-translocating P-type ATPase	I872_RS00720, ,psos,copper-translocating P-type ATPase	GALLO_RS02175, ,psos,copper-translocating P-type ATPase	RN86_RS01585, ,psos,copper-translocating P-type ATPase	SII_RS00620, ,psos,copper-translocating P-type ATPase	SMU_426, ,psos,copper-transporting ATPase	HMPREF0833_RS05865, ,psos,copper-translocating P-type ATPase	SPNINV200_RS03440, ,psos,copper-translocating P-type ATPase	HMPREF0837_RS04880, ,psos,copper-translocating P-type ATPase	M6_RS07295, ,psos,copper-translocating P-type ATPase	SALIVB_RS08075, ,psos,copper-translocating P-type ATPase	HSISS2_RS02970, ,psos,ATPase	SSGZ1_RS06280, ,psos,copper-translocating P-type ATPase	Y016_RS07700, ,psos,copper-translocating P-type ATPase	SUB_RS07330, ,psos,copper-translocating P-type ATPase
PCS8235_RS02190, ,psos,mannose-6-phosphate isomerase	AMM49_RS08415, ,psos,mannose-6-phosphate isomerase, class I	A6J79_09460, ,psos,mannose-6-phosphate isomerase, class I	SMA_RS01115, ,psos,mannose-6-phosphate isomerase, class I	A6J31_RS05555, ,psos,mannose-6-phosphate isomerase	SSUBM407_1497, ,psos,mannose-6-phosphate isomerase	APQ97_RS08740, ,psos,mannose-6-phosphate isomerase	STER_RS08345, ,psos,mannose-6-phosphate isomerase	I872_RS02425, ,psos,mannose-6-phosphate isomerase	GALLO_RS00965, ,psos,mannose-6-phosphate isomerase, class I	RN86_RS05070, ,psos,mannose-6-phosphate isomerase	SII_RS07505, ,psos,mannose-6-phosphate isomerase, class I	SMU_1839, ,psos,mannose-6-phosphate isomerase	HMPREF0833_RS05455, ,psos,mannose-6-phosphate isomerase	SPNINV200_RS03470, ,psos,mannose-6-phosphate isomerase	HMPREF0837_RS04910, ,psos,mannose-6-phosphate isomerase	M6_RS07675, ,psos,mannose-6-phosphate isomerase, class I	SALIVB_RS03705, ,psos,mannose-6-phosphate isomerase	HSISS2_RS01905, ,psos,mannose-6-phosphate isomerase	SSGZ1_RS07310, ,psos,mannose-6-phosphate isomerase	Y016_RS08430, ,psos,mannose-6-phosphate isomerase, class I	SUB_RS07700, ,psos,mannose-6-phosphate isomerase, class I
PCS8235_RS02230, ,psos,deoxycytidylate deaminase	AMM49_RS08470, ,psos,hypothetical protein	A6J79_01525, ,psos,competence protein ComE	SMA_RS08810, ,psos,hypothetical protein	A6J31_RS07785, ,psos,hypothetical protein	SSUBM407_1512, ,psos,cytidine and deoxycytidylate deaminase	APQ97_RS08825, ,psos,deoxycytidylate deaminase	STER_RS08385, ,psos,hypothetical protein	I872_RS02005, ,psos,dCMP deaminase	GALLO_RS09765, ,psos,hypothetical protein	RN86_RS09190, ,psos,deoxycytidylate deaminase	SII_RS04275, ,psos,deoxycytidylate deaminase	SMU_1849, ,psos,deoxycytidylate deaminase	HMPREF0833_RS01585, ,psos,deoxycytidylate deaminase	SPNINV200_RS03510, ,psos,deoxycytidylate deaminase	HMPREF0837_RS04945, ,psos,deoxycytidylate deaminase	M6_RS07720, ,psos,hypothetical protein	SALIVB_RS08935, ,psos,hypothetical protein	HSISS2_RS09335, ,psos,hypothetical protein	SSGZ1_RS07390, ,psos,deoxycytidylate deaminase	Y016_RS08470, ,psos,hypothetical protein	SUB_RS07755, ,psos,hypothetical protein
PCS8235_RS02235, ,psos,uracil phosphoribosyltransferase	AMM49_RS07905, ,psos,uracil phosphoribosyltransferase	A6J79_04655, ,psos,uracil phosphoribosyltransferase	SMA_RS08125, ,psos,uracil phosphoribosyltransferase	A6J31_RS11045, ,psos,uracil phosphoribosyltransferase	SSUBM407_1444, ,psos,uracil phosphoribosyltransferase	APQ97_RS07700, ,psos,uracil phosphoribosyltransferase	STER_RS01920, ,psos,uracil phosphoribosyltransferase	I872_RS05650, ,psos,uracil phosphoribosyltransferase	GALLO_RS09105, ,psos,uracil phosphoribosyltransferase	RN86_RS05855, ,psos,uracil phosphoribosyltransferase	SII_RS06340, ,psos,uracil phosphoribosyltransferase	SMU_1673, ,psos,uracil phosphoribosyltransferase	HMPREF0833_RS04780, ,psos,uracil phosphoribosyltransferase	SPNINV200_RS03515, ,psos,uracil phosphoribosyltransferase	HMPREF0837_RS04950, ,psos,uracil phosphoribosyltransferase	M6_RS01930, ,psos,uracil phosphoribosyltransferase	SALIVB_RS01775, ,psos,uracil phosphoribosyltransferase	HSISS2_RS01765, ,psos,uracil phosphoribosyltransferase	SSGZ1_RS07045, ,psos,uracil phosphoribosyltransferase	Y016_RS02025, ,psos,uracil phosphoribosyltransferase	SUB_RS02255, ,psos,uracil phosphoribosyltransferase
PCS8235_RS02240, ,psos,ATP-dependent Clp protease proteolytic subunit	AMM49_RS07900, ,psos,ATP-dependent Clp protease proteolytic subunit	A6J79_04660, ,psos,ATP-dependent Clp protease proteolytic subunit	SMA_RS08110, ,psos,ATP-dependent Clp protease proteolytic subunit	A6J31_RS11050, ,psos,ATP-dependent Clp protease proteolytic subunit	SSUBM407_1443, ,psos,ATP-dependent Clp protease proteolytic subunit	APQ97_RS07695, ,psos,ATP-dependent Clp protease proteolytic subunit	STER_RS01925, ,psos,ATP-dependent Clp protease proteolytic subunit	I872_RS05645, ,psos,ATP-dependent Clp protease proteolytic subunit	GALLO_RS09090, ,psos,ATP-dependent Clp protease proteolytic subunit	RN86_RS05860, ,psos,ATP-dependent Clp protease proteolytic subunit	SII_RS06335, ,psos,ATP-dependent Clp protease proteolytic subunit	SMU_1672, ,psos,ATP-dependent Clp protease proteolytic subunit	HMPREF0833_RS04775, ,psos,ATP-dependent Clp protease proteolytic subunit	SPNINV200_RS03520, ,psos,ATP-dependent Clp protease proteolytic subunit	HMPREF0837_RS04955, ,psos,ATP-dependent Clp protease proteolytic subunit	M6_RS01935, ,psos,ATP-dependent Clp protease proteolytic subunit	SALIVB_RS01780, ,psos,ATP-dependent Clp protease proteolytic subunit	HSISS2_RS01770, ,psos,ATP-dependent Clp protease proteolytic subunit	SSGZ1_RS07040, ,psos,ATP-dependent Clp protease proteolytic subunit	Y016_RS02035, ,psos,ATP-dependent Clp protease proteolytic subunit	SUB_RS02260, ,psos,ATP-dependent Clp protease proteolytic subunit
PCS8235_RS02280, ,psos,peptide chain release factor 2	AMM49_RS03015, ,psos,peptide chain release factor 2	A6J79_07655, ,psos,peptide chain release factor 2	SMA_RS07355, ,psos,peptide chain release factor 2	A6J31_RS03765, ,psos,peptide chain release factor 2	SSUBM407_0550, ,psos,peptide chain release factor 2	APQ97_RS07870, ,psos,peptide chain release factor 2	STER_RS05460, ,psos,peptide chain release factor 2	I872_RS02805, ,psos,peptide chain release factor 2	GALLO_RS07790, ,psos,peptide chain release factor 2	RN86_RS06760, ,psos,peptide chain release factor 2	SII_RS05725, ,psos,peptide chain release factor 2	SMU_1326, ,psos,peptide chain release factor 2	HMPREF0833_RS04215, ,psos,peptide chain release factor 2	SPNINV200_RS03560, ,psos,peptide chain release factor 2	HMPREF0837_RS04995, ,psos,peptide chain release factor 2	M6_RS02860, ,psos,peptide chain release factor 2	SALIVB_RS05485, ,psos,peptide chain release factor 2	HSISS2_RS03770, ,psos,peptide chain release factor 2	SSGZ1_RS06415, ,psos,peptide chain release factor 2	Y016_RS05505, ,psos,peptide chain release factor 2	SUB_RS03185, ,psos,peptide chain release factor 2
PCS8235_RS02285, ,psos,ABC transporter ATP-binding protein	AMM49_RS03020, ,psos,cell division ATP-binding protein FtsE	A6J79_07660, ,psos,cell division ATP-binding protein FtsE	SMA_RS07350, ,psos,cell division ATP-binding protein FtsE	A6J31_RS03770, ,psos,cell division ATP-binding protein FtsE	SSUBM407_0551, ,psos,cell division ATP-binding protein	APQ97_RS07865, ,psos,cell division ATP-binding protein FtsE	STER_RS05455, ,psos,cell division ATP-binding protein FtsE	I872_RS02810, ,psos,cell division ATP-binding protein FtsE	GALLO_RS07785, ,psos,cell division ATP-binding protein FtsE	RN86_RS06765, ,psos,cell division ATP-binding protein FtsE	SII_RS05720, ,psos,cell division ATP-binding protein FtsE	SMU_1325, ,psos,ABC transporter ATP-binding protein	HMPREF0833_RS04210, ,psos,cell division ATP-binding protein FtsE	SPNINV200_RS03565, ,psos,ABC transporter ATP-binding protein	HMPREF0837_RS05000, ,psos,ABC transporter ATP-binding protein	M6_RS02865, ,psos,cell division ATP-binding protein FtsE	SALIVB_RS05480, ,psos,cell division ATP-binding protein FtsE	HSISS2_RS03760, ,psos,cell division protein FtsE	SSGZ1_RS06410, ,psos,cell division ATP-binding protein FtsE	Y016_RS05500, ,psos,cell division ATP-binding protein FtsE	SUB_RS03190, ,psos,cell division ATP-binding protein FtsE
PCS8235_RS02305, ,psos,DEAD/DEAH box helicase	AMM49_RS01780, ,psos,DEAD/DEAH box helicase	A6J79_01270, ,psos,DEAD/DEAH box helicase	SMA_RS02375, ,psos,DEAD/DEAH box helicase	A6J31_RS07535, ,psos,DEAD/DEAH box helicase	SSUBM407_1619, ,psos,helicase	APQ97_RS08590, ,psos,DEAD/DEAH box helicase	STER_RS08140, ,psos,DEAD/DEAH box helicase	I872_RS06350, ,psos,ATP-dependent RNA helicase	GALLO_RS02345, ,psos,DEAD/DEAH box helicase	RN86_RS00240, ,psos,DEAD/DEAH box helicase	SII_RS06830, ,psos,ATP-dependent RNA helicase	SMU_458, ,psos,ATP-dependent RNA helicase	HMPREF0833_RS09995, ,psos,DEAD/DEAH box helicase	SPNINV200_RS03585, ,psos,DEAD/DEAH box helicase	HMPREF0837_RS05020, ,psos,DEAD/DEAH box helicase	M6_RS07095, ,psos,DEAD/DEAH box helicase	SALIVB_RS08665, ,psos,DEAD/DEAH box helicase	HSISS2_RS09025, ,psos,ATP-dependent RNA helicase	SSGZ1_RS07930, ,psos,helicase	Y016_RS08280, ,psos,DEAD/DEAH box helicase	SUB_RS07120, ,psos,DEAD/DEAH box helicase
PCS8235_RS02310, ,psos,methionine adenosyltransferase	AMM49_RS04505, ,psos,S-adenosylmethionine synthase	A6J79_07475, ,psos,methionine adenosyltransferase	SMA_RS03680, ,psos,methionine adenosyltransferase	A6J31_RS03590, ,psos,methionine adenosyltransferase	SSUBM407_1511, ,psos,S-adenosylmethionine synthetase	APQ97_RS08820, ,psos,methionine adenosyltransferase	STER_RS05605, ,psos,S-adenosylmethionine synthase	I872_RS02015, ,psos,methionine adenosyltransferase	GALLO_RS04140, ,psos,methionine adenosyltransferase	RN86_RS09160, ,psos,methionine adenosyltransferase	SII_RS03765, ,psos,methionine adenosyltransferase	SMU_1573, ,psos,S-adenosylmethionine synthetase	HMPREF0833_RS01590, ,psos,methionine adenosyltransferase	SPNINV200_RS03590, ,psos,S-adenosylmethionine synthase	HMPREF0837_RS05025, ,psos,S-adenosylmethionine synthase	M6_RS05420, ,psos,S-adenosylmethionine synthase	SALIVB_RS05630, ,psos,methionine adenosyltransferase	HSISS2_RS03910, ,psos,S-adenosylmethionine synthetase	SSGZ1_RS07385, ,psos,S-adenosylmethionine synthase	Y016_RS05625, ,psos,S-adenosylmethionine synthase	SUB_RS06060, ,psos,S-adenosylmethionine synthase
PCS8235_RS02315, ,psos,dihydroorotate dehydrogenase	AMM49_RS02960, ,psos,dihydroorotate oxidase	A6J79_07300, ,psos,dihydroorotate oxidase	SMA_RS03205, ,psos,dihydroorotate oxidase	A6J31_RS03430, ,psos,dihydroorotate oxidase	SSUBM407_0226, ,psos,dihydroorotate dehydrogenase 1A	APQ97_RS09795, ,psos,dihydroorotate oxidase	STER_RS05790, ,psos,dihydroorotate oxidase	I872_RS07815, ,psos,dihydroorotate oxidase	GALLO_RS03505, ,psos,dihydroorotate oxidase	RN86_RS01660, ,psos,dihydroorotate oxidase	SII_RS01250, ,psos,dihydroorotate oxidase	SMU_595, ,psos,dihydroorotate dehydrogenase 1A	HMPREF0833_RS05925, ,psos,dihydroorotate oxidase	SPNINV200_RS03595, ,psos,dihydroorotate dehydrogenase	HMPREF0837_RS05030, ,psos,dihydroorotate dehydrogenase	M6_RS05995, ,psos,dihydroorotate dehydrogenase	SALIVB_RS05800, ,psos,dihydroorotate oxidase	HSISS2_RS04110, ,psos,dihydroorotate dehydrogenase	SSGZ1_RS01285, ,psos,dihydroorotate oxidase	Y016_RS05815, ,psos,dihydroorotate oxidase	SUB_RS06320, ,psos,dihydroorotate dehydrogenase
PCS8235_RS02325, ,psos,superoxide dismutase [Mn]	AMM49_RS04295, ,psos,superoxide dismutase [Mn/Fe]	A6J79_06750, ,psos,superoxide dismutase	SMA_RS03315, ,psos,superoxide dismutase	A6J31_RS02895, ,psos,superoxide dismutase	SSUBM407_1433, ,psos,superoxide dismutase	APQ97_RS07645, ,psos,superoxide dismutase	STER_RS03740, ,psos,superoxide dismutase	I872_RS07210, ,psos,superoxide dismutase manganese-dependent	GALLO_RS03620, ,psos,superoxide dismutase	RN86_RS06025, ,psos,superoxide dismutase	SII_RS05970, ,psos,superoxide dismutase	SMU_629, ,psos,manganese-type superoxide dismutase, Fe/Mn-SOD	HMPREF0833_RS00930, ,psos,superoxide dismutase	SPNINV200_RS03605, ,psos,superoxide dismutase [Mn]	HMPREF0837_RS05040, ,psos,superoxide dismutase [Mn]	M6_RS05600, ,psos,superoxide dismutase [Mn]	SALIVB_RS06325, ,psos,superoxide dismutase	HSISS2_RS04725, ,psos,superoxide dismutase	SSGZ1_RS06990, ,psos,superoxide dismutase	Y016_RS03830, ,psos,superoxide dismutase	SUB_RS06210, ,psos,superoxide dismutase
PCS8235_RS02330, ,psos,transcriptional regulator	AMM49_RS02715, ,psos,transcriptional regulator	A6J79_01250, ,psos,transcriptional regulator	SMA_RS02855, ,psos,transcriptional regulator	A6J31_RS07515, ,psos,transcriptional regulator	SSUBM407_1563, ,psos,hypothetical protein	APQ97_RS08300, ,psos,transcriptional regulator	STER_RS08130, ,psos,transcriptional regulator	I872_RS07460, ,psos,hypothetical protein	GALLO_RS03030, ,psos,transcriptional regulator	RN86_RS10950, ,psos,transcriptional regulator	SII_RS06530, ,psos,transcriptional regulator	SMU_521, ,psos,hypothetical protein	HMPREF0833_RS00295, ,psos,transcriptional regulator	SPNINV200_RS03610, ,psos,transcriptional regulator	HMPREF0837_RS05045, ,psos,transcriptional regulator	M6_RS06430, ,psos,transcriptional regulator	SALIVB_RS08645, ,psos,transcriptional regulator	HSISS2_RS08985, ,psos,DUF1027 domain-containing protein	SSGZ1_RS07650, ,psos,transcriptional regulator	Y016_RS08265, ,psos,transcriptional regulator	SUB_RS06525, ,psos,transcriptional regulator
PCS8235_RS02335, ,psos,23S rRNA (adenine(2503)-C(2))-methyltransferase RlmN	AMM49_RS02720, ,psos,23S rRNA (adenine(2503)-C(2))-methyltransferase RlmN	A6J79_01245, ,psos,23S rRNA (adenine(2503)-C(2))-methyltransferase RlmN	SMA_RS02860, ,psos,23S rRNA (adenine(2503)-C(2))-methyltransferase RlmN	A6J31_RS07510, ,psos,23S rRNA (adenine(2503)-C(2))-methyltransferase RlmN	SSUBM407_1562, ,psos,23S rRNA (adenine(2503)-C(2))-methyltransferase RlmN	APQ97_RS08295, ,psos,23S rRNA (adenine(2503)-C(2))-methyltransferase RlmN	STER_RS08125, ,psos,23S rRNA (adenine(2503)-C(2))-methyltransferase RlmN	I872_RS07455, ,psos,23S rRNA (adenine(2503)-C(2))-methyltransferase RlmN	GALLO_RS03035, ,psos,23S rRNA (adenine(2503)-C(2))-methyltransferase RlmN	RN86_RS10945, ,psos,23S rRNA (adenine(2503)-C(2))-methyltransferase RlmN	SII_RS06525, ,psos,23S rRNA (adenine(2503)-C(2))-methyltransferase RlmN	SMU_522, ,psos,23S rRNA (adenine(2503)-C(2))-methyltransferase RlmN	HMPREF0833_RS00300, ,psos,23S rRNA (adenine(2503)-C(2))-methyltransferase RlmN	SPNINV200_RS03615, ,psos,23S rRNA (adenine(2503)-C(2))-methyltransferase RlmN	HMPREF0837_RS05050, ,psos,23S rRNA (adenine(2503)-C(2))-methyltransferase RlmN	M6_RS06425, ,psos,23S rRNA (adenine(2503)-C(2))-methyltransferase RlmN	SALIVB_RS08640, ,psos,23S rRNA (adenine(2503)-C(2))-methyltransferase RlmN	HSISS2_RS08980, ,psos,23S rRNA (adenine(2503)-C(2))-methyltransferase RlmN	SSGZ1_RS07645, ,psos,23S rRNA (adenine(2503)-C(2))-methyltransferase RlmN	Y016_RS08260, ,psos,23S rRNA (adenine(2503)-C(2))-methyltransferase RlmN	SUB_RS06520, ,psos,23S rRNA (adenine(2503)-C(2))-methyltransferase RlmN
PCS8235_RS02365, ,psos,30S ribosomal protein S16	AMM49_RS06830, ,psos,30S ribosomal protein S16	A6J79_00210, ,psos,30S ribosomal protein S16	SMA_RS06170, ,psos,30S ribosomal protein S16	A6J31_RS06770, ,psos,30S ribosomal protein S16	SSUBM407_1091, ,psos,30S ribosomal protein S16	APQ97_RS04300, ,psos,30S ribosomal protein S16	STER_RS07410, ,psos,30S ribosomal protein S16	I872_RS05135, ,psos,30S ribosomal protein S16	GALLO_RS06930, ,psos,30S ribosomal protein S16	RN86_RS07345, ,psos,30S ribosomal protein S16	SII_RS03840, ,psos,30S ribosomal protein S16	SMU_865, ,psos,30S ribosomal protein S16	HMPREF0833_RS03025, ,psos,30S ribosomal protein S16	SPNINV200_RS03645, ,psos,30S ribosomal protein S16	HMPREF0837_RS05080, ,psos,30S ribosomal protein S16	M6_RS03425, ,psos,30S ribosomal protein S16	SALIVB_RS07850, ,psos,30S ribosomal protein S16	HSISS2_RS08205, ,psos,30S ribosomal protein S16	SSGZ1_RS04050, ,psos,30S ribosomal protein S16	Y016_RS07510, ,psos,30S ribosomal protein S16	SUB_RS03775, ,psos,30S ribosomal protein S16
PCS8235_RS02370, ,psos,RNA-binding protein	AMM49_RS06825, ,psos,RNA-binding protein	A6J79_00205, ,psos,RNA-binding protein	SMA_RS06165, ,psos,RNA-binding protein	A6J31_RS06765, ,psos,RNA-binding protein	SSUBM407_1090, ,psos,RNA-binding protein	APQ97_RS04305, ,psos,RNA-binding protein	STER_RS07405, ,psos,RNA-binding protein	I872_RS05130, ,psos,RNA-binding protein	GALLO_RS06925, ,psos,RNA-binding protein	RN86_RS07350, ,psos,RNA-binding protein	SII_RS03845, ,psos,RNA-binding protein	SMU_866, ,psos,hypothetical protein	HMPREF0833_RS03020, ,psos,RNA-binding protein	SPNINV200_RS03650, ,psos,RNA-binding protein	HMPREF0837_RS05085, ,psos,RNA-binding protein	M6_RS03430, ,psos,RNA-binding protein	SALIVB_RS07845, ,psos,RNA-binding protein	HSISS2_RS08200, ,psos,RNA-binding protein	SSGZ1_RS04055, ,psos,RNA-binding protein	Y016_RS07505, ,psos,RNA-binding protein	SUB_RS03780, ,psos,RNA-binding protein
PCS8235_RS02385, ,psos,ribosome maturation factor RimM	AMM49_RS06805, ,psos,ribosome maturation factor RimM	A6J79_09950, ,psos,ribosome maturation factor RimM	SMA_RS06145, ,psos,ribosome maturation factor RimM	A6J31_RS06230, ,psos,ribosome maturation factor RimM	SSUBM407_1072, ,psos,16S rRNA-processing protein RimM	APQ97_RS04400, ,psos,ribosome maturation factor RimM	STER_RS06815, ,psos,ribosome maturation factor RimM	I872_RS05100, ,psos,ribosome maturation factor RimM	GALLO_RS06910, ,psos,ribosome maturation factor RimM	RN86_RS07380, ,psos,ribosome maturation factor RimM	SII_RS03465, ,psos,ribosome maturation factor RimM	SMU_867, ,psos,16S rRNA-processing protein RimM	HMPREF0833_RS03005, ,psos,ribosome maturation factor RimM	SPNINV200_RS03660, ,psos,ribosome maturation factor RimM	HMPREF0837_RS08220, ,psos,ribosome maturation factor RimM	M6_RS03455, ,psos,ribosome maturation factor RimM	SALIVB_RS02930, ,psos,ribosome maturation factor RimM	HSISS2_RS07645, ,psos,ribosome maturation factor RimM	SSGZ1_RS04145, ,psos,ribosome maturation factor RimM	Y016_RS06905, ,psos,ribosome maturation factor RimM	SUB_RS03785, ,psos,ribosome maturation factor RimM
PCS8235_RS02390, ,psos,tRNA (guanosine(37)-N1)-methyltransferase TrmD	AMM49_RS06800, ,psos,tRNA (guanosine(37)-N1)-methyltransferase TrmD	A6J79_09945, ,psos,tRNA (guanine-N(1)-)-methyltransferase	SMA_RS06140, ,psos,tRNA (guanosine(37)-N1)-methyltransferase TrmD	A6J31_RS06225, ,psos,tRNA (guanosine(37)-N1)-methyltransferase TrmD	SSUBM407_1071, ,psos,tRNA (guanine-N(1)-)-methyltransferase	APQ97_RS04405, ,psos,tRNA (guanosine(37)-N1)-methyltransferase TrmD	STER_RS06810, ,psos,tRNA (guanosine(37)-N1)-methyltransferase TrmD	I872_RS05095, ,psos,tRNA (guanosine(37)-N1)-methyltransferase TrmD	GALLO_RS06905, ,psos,tRNA (guanosine(37)-N1)-methyltransferase TrmD	RN86_RS07385, ,psos,tRNA (guanine(37)-N(1))-methyltransferase	SII_RS03470, ,psos,tRNA (guanine(37)-N(1))-methyltransferase	SMU_868, ,psos,tRNA (guanine-N(1)-)-methyltransferase	HMPREF0833_RS03000, ,psos,tRNA (guanosine(37)-N1)-methyltransferase TrmD	SPNINV200_RS03665, ,psos,tRNA (guanosine(37)-N1)-methyltransferase TrmD	HMPREF0837_RS08215, ,psos,tRNA (guanosine(37)-N1)-methyltransferase TrmD	M6_RS03460, ,psos,tRNA (guanosine(37)-N1)-methyltransferase TrmD	SALIVB_RS02935, ,psos,tRNA (guanosine(37)-N1)-methyltransferase TrmD	HSISS2_RS07640, ,psos,tRNA (Guanine37-N1) -methyltransferase	SSGZ1_RS04150, ,psos,tRNA (guanosine(37)-N1)-methyltransferase TrmD	Y016_RS06900, ,psos,tRNA (guanosine(37)-N1)-methyltransferase TrmD	SUB_RS03790, ,psos,tRNA (guanosine(37)-N1)-methyltransferase TrmD
PCS8235_RS02405, ,psos,hypothetical protein	AMM49_RS04075, ,psos,hypothetical protein	A6J79_06550, ,psos,hypothetical protein	SMA_RS07510, ,psos,hypothetical protein	A6J31_RS02725, ,psos,hypothetical protein	SSUBM407_0448, ,psos,hypothetical protein	APQ97_RS08065, ,psos,hypothetical protein	STER_RS03580, ,psos,hypothetical protein	I872_RS06970, ,psos,hypothetical protein	GALLO_RS07930, ,psos,hypothetical protein	RN86_RS10510, ,psos,hypothetical protein	SII_RS02290, ,psos,hypothetical protein	SMU_769, ,psos,hypothetical protein	HMPREF0833_RS04325, ,psos,hypothetical protein	SPNINV200_RS03680, ,psos,hypothetical protein	HMPREF0837_RS08200, ,psos,hypothetical protein	M6_RS02680, ,psos,hypothetical protein	SALIVB_RS06540, ,psos,hypothetical protein	HSISS2_RS04890, ,psos,seryl-tRNA synthetase	SSGZ1_RS02480, ,psos,hypothetical protein	Y016_RS03610, ,psos,hypothetical protein	SUB_RS03010, ,psos,hypothetical protein
PCS8235_RS02420, ,psos,glutathione-disulfide reductase	AMM49_RS06915, ,psos,glutathione-disulfide reductase	A6J79_04910, ,psos,glutathione-disulfide reductase	SMA_RS05350, ,psos,glutathione-disulfide reductase	A6J31_RS11300, ,psos,glutathione-disulfide reductase	SSUBM407_0451, ,psos,glutathione reductase	APQ97_RS08050, ,psos,glutathione-disulfide reductase	STER_RS02190, ,psos,glutathione-disulfide reductase	I872_RS06950, ,psos,glutathione-disulfide reductase	GALLO_RS06055, ,psos,glutathione-disulfide reductase	RN86_RS10490, ,psos,glutathione-disulfide reductase	SII_RS02550, ,psos,glutathione-disulfide reductase	SMU_838, ,psos,glutathione reductase	HMPREF0833_RS04310, ,psos,glutathione-disulfide reductase	SPNINV200_RS03695, ,psos,glutathione-disulfide reductase	HMPREF0837_RS08185, ,psos,glutathione-disulfide reductase	M6_RS03315, ,psos,glutathione-disulfide reductase	SALIVB_RS02035, ,psos,glutathione-disulfide reductase	HSISS2_RS06510, ,psos,glutathione reductase	SSGZ1_RS02495, ,psos,glutathione-disulfide reductase	Y016_RS02290, ,psos,glutathione-disulfide reductase	SUB_RS03665, ,psos,glutathione-disulfide reductase
PCS8235_RS02520, ,psos,peptidase U32	AMM49_RS04065, ,psos,peptidase U32	A6J79_06525, ,psos,peptidase U32	SMA_RS07530, ,psos,peptidase U32	A6J31_RS02700, ,psos,peptidase U32	SSUBM407_0444, ,psos,peptidase	APQ97_RS08080, ,psos,peptidase U32	STER_RS03560, ,psos,peptidase U32	I872_RS05755, ,psos,U32 family peptidase	GALLO_RS07945, ,psos,peptidase U32	RN86_RS10525, ,psos,peptidase U32	SII_RS02930, ,psos,protease	SMU_759, ,psos,protease	HMPREF0833_RS04355, ,psos,peptidase U32	SPNINV200_RS03785, ,psos,peptidase U32	HMPREF0837_RS08095, ,psos,peptidase U32	M6_RS02670, ,psos,peptidase U32	SALIVB_RS06560, ,psos,peptidase U32	HSISS2_RS04910, ,psos,peptidase U32	SSGZ1_RS02460, ,psos,peptidase	Y016_RS03585, ,psos,peptidase U32	SUB_RS02995, ,psos,peptidase U32
PCS8235_RS02525, ,psos,bifunctional DnaQ family exonuclease/ATP-dependent helicase	AMM49_RS03055, ,psos,bifunctional DnaQ family exonuclease/ATP-dependent helicase	A6J79_08785, ,psos,bifunctional DnaQ family exonuclease/ATP-dependent helicase	SMA_RS07310, ,psos,bifunctional DnaQ family exonuclease/ATP-dependent helicase	A6J31_RS04905, ,psos,bifunctional DnaQ family exonuclease/ATP-dependent helicase	SSUBM407_1306, ,psos,ATP-dependent DNA helicase	APQ97_RS09235, ,psos,bifunctional DnaQ family exonuclease/ATP-dependent helicase	STER_RS04245, ,psos,bifunctional DnaQ family exonuclease/ATP-dependent helicase	I872_RS02825, ,psos,bifunctional DnaQ family exonuclease/ATP-dependent helicase	GALLO_RS07745, ,psos,bifunctional DnaQ family exonuclease/ATP-dependent helicase	RN86_RS06780, ,psos,bifunctional DnaQ family exonuclease/ATP-dependent helicase	SII_RS05705, ,psos,bifunctional DnaQ family exonuclease/ATP-dependent helicase	SMU_1313c, ,psos,bifunctional ATP-dependent DNA helicase/DNA polymerase III subunit epsilon	HMPREF0833_RS04195, ,psos,bifunctional DnaQ family exonuclease/ATP-dependent helicase	SPNINV200_RS03795, ,psos,bifunctional DnaQ family exonuclease/ATP-dependent helicase	HMPREF0837_RS08085, ,psos,bifunctional DnaQ family exonuclease/ATP-dependent helicase	M6_RS02885, ,psos,bifunctional DnaQ family exonuclease/ATP-dependent helicase	SALIVB_RS04275, ,psos,bifunctional DnaQ family exonuclease/ATP-dependent helicase	HSISS2_RS02565, ,psos,DNA damage-inducible protein DinG	SSGZ1_RS02945, ,psos,bifunctional DnaQ family exonuclease/ATP-dependent helicase	Y016_RS04230, ,psos,bifunctional DnaQ family exonuclease/ATP-dependent helicase	SUB_RS03210, ,psos,bifunctional DnaQ family exonuclease/ATP-dependent helicase
PCS8235_RS02545, ,psos,DNA gyrase subunit B	AMM49_RS03215, ,psos,DNA gyrase subunit B	A6J79_00080, ,psos,DNA gyrase subunit B	SMA_RS07235, ,psos,DNA gyrase subunit B	A6J31_RS06635, ,psos,DNA gyrase subunit B	SSUBM407_1404, ,psos,DNA gyrase subunit B	APQ97_RS07010, ,psos,DNA gyrase subunit B	STER_RS07275, ,psos,DNA gyrase subunit B	I872_RS02850, ,psos,DNA gyrase subunit B	GALLO_RS07665, ,psos,DNA gyrase subunit B	RN86_RS06805, ,psos,DNA gyrase subunit B	SII_RS05680, ,psos,DNA gyrase subunit B	SMU_1277, ,psos,DNA gyrase subunit B	HMPREF0833_RS04170, ,psos,DNA gyrase subunit B	SPNINV200_RS03815, ,psos,DNA gyrase subunit B	HMPREF0837_RS08065, ,psos,DNA gyrase subunit B	M6_RS02975, ,psos,DNA gyrase subunit B	SALIVB_RS02510, ,psos,DNA gyrase subunit B	HSISS2_RS08075, ,psos,DNA gyrase subunit B	SSGZ1_RS06840, ,psos,DNA gyrase subunit B	Y016_RS07375, ,psos,DNA gyrase subunit B	SUB_RS03320, ,psos,DNA gyrase subunit B
PCS8235_RS02550, ,psos,septation ring formation regulator EzrA	AMM49_RS03220, ,psos,septation ring formation regulator EzrA	A6J79_00075, ,psos,septation ring formation regulator EzrA	SMA_RS07230, ,psos,septation ring formation regulator EzrA	A6J31_RS06630, ,psos,septation ring formation regulator EzrA	SSUBM407_1403, ,psos,septation ring formation regulator EzrA	APQ97_RS07005, ,psos,septation ring formation regulator EzrA	STER_RS07270, ,psos,septation ring formation regulator EzrA	I872_RS02855, ,psos,septation ring formation regulator EzrA	GALLO_RS07660, ,psos,septation ring formation regulator EzrA	RN86_RS06810, ,psos,septation ring formation regulator EzrA	SII_RS05675, ,psos,septation ring formation regulator EzrA	SMU_1276c, ,psos,septation ring formation regulator EzrA	HMPREF0833_RS04165, ,psos,septation ring formation regulator EzrA	SPNINV200_RS03820, ,psos,septation ring formation regulator EzrA	HMPREF0837_RS08060, ,psos,septation ring formation regulator EzrA	M6_RS02980, ,psos,septation ring formation regulator EzrA	SALIVB_RS02515, ,psos,septation ring formation regulator EzrA	HSISS2_RS08070, ,psos,Septation ring formation regulator EzrA	SSGZ1_RS06835, ,psos,septation ring formation regulator EzrA	Y016_RS07370, ,psos,septation ring formation regulator EzrA	SUB_RS03325, ,psos,septation ring formation regulator EzrA
PCS8235_RS02560, ,psos,hypothetical protein	AMM49_RS02860, ,psos,hypothetical protein	A6J79_05985, ,psos,ribose-5-phosphate isomerase	SMA_RS03070, ,psos,hypothetical protein	A6J31_RS02040, ,psos,hypothetical protein	SSUBM407_0429, ,psos,hypothetical protein	APQ97_RS08155, ,psos,hypothetical protein	STER_RS03185, ,psos,hypothetical protein	I872_RS07300, ,psos,hypothetical protein	GALLO_RS03360, ,psos,hypothetical protein	RN86_RS10795, ,psos,ribose-5-phosphate isomerase	SII_RS01930, ,psos,hypothetical protein	SMU_560c, ,psos,hypothetical protein	HMPREF0833_RS00400, ,psos,hypothetical protein	SPNINV200_RS03830, ,psos,hypothetical protein	HMPREF0837_RS08025, ,psos,hypothetical protein	M6_RS06330, ,psos,hypothetical protein	SALIVB_RS07075, ,psos,hypothetical protein	HSISS2_RS05455, ,psos,hypothetical protein	SSGZ1_RS02390, ,psos,hypothetical protein	Y016_RS03190, ,psos,hypothetical protein	SUB_RS06415, ,psos,hypothetical protein
PCS8235_RS11310, ,psos,NUDIX hydrolase	AMM49_RS02865, ,psos,NUDIX hydrolase	A6J79_05990, ,psos,NUDIX hydrolase	SMA_RS03075, ,psos,NUDIX hydrolase	A6J31_RS02045, ,psos,NUDIX hydrolase	SSUBM407_0430, ,psos,MutT/NUDIX hydrolase family protein	APQ97_RS08150, ,psos,NUDIX hydrolase	STER_RS03190, ,psos,NUDIX hydrolase	I872_RS07305, ,psos,DNA mismatch repair protein MutT	GALLO_RS03365, ,psos,NUDIX hydrolase	RN86_RS10790, ,psos,NUDIX hydrolase	SII_RS01935, ,psos,NUDIX hydrolase	SMU_561c, ,psos,hydrolase (MutT family)	HMPREF0833_RS00405, ,psos,NUDIX hydrolase	SPNINV200_RS03835, ,psos,NUDIX hydrolase	HMPREF0837_RS08020, ,psos,NUDIX hydrolase	M6_RS06325, ,psos,NUDIX hydrolase	SALIVB_RS07070, ,psos,NUDIX hydrolase	HSISS2_RS05450, ,psos,NUDIX hydrolase	SSGZ1_RS02395, ,psos,NUDIX hydrolase	Y016_RS03195, ,psos,NUDIX hydrolase	SUB_RS06410, ,psos,NUDIX hydrolase
PCS8235_RS02585, ,psos,ATP-dependent Clp protease ATP-binding subunit	AMM49_RS02870, ,psos,ATP-dependent Clp protease ATP-binding subunit	A6J79_05995, ,psos,ATP-dependent Clp protease ATP-binding subunit	SMA_RS03080, ,psos,ATP-dependent Clp protease ATP-binding subunit	A6J31_RS02050, ,psos,Clp protease ClpX	SSUBM407_0431, ,psos,ATP-dependent Clp protease ATP-binding subunit	APQ97_RS08145, ,psos,ATP-dependent Clp protease ATP-binding subunit	STER_RS03195, ,psos,ATP-dependent Clp protease ATP-binding subunit	I872_RS07645, ,psos,ATP-dependent Clp protease ATP-binding subunit	GALLO_RS03370, ,psos,ATP-dependent Clp protease ATP-binding subunit	RN86_RS10775, ,psos,Clp protease ClpX	SII_RS01950, ,psos,ATP-dependent Clp protease subunit	SMU_562, ,psos,ATP-dependent protease ClpE	HMPREF0833_RS00420, ,psos,Clp protease ClpX	SPNINV200_RS03855, ,psos,ATP-dependent Clp protease ATP-binding subunit	HMPREF0837_RS08005, ,psos,ATP-dependent Clp protease ATP-binding subunit	M6_RS06320, ,psos,ATP-dependent Clp protease ATP-binding subunit	SALIVB_RS07065, ,psos,ATP-dependent Clp protease ATP-binding subunit	HSISS2_RS05445, ,psos,Clp protease ClpX	SSGZ1_RS02400, ,psos,ATP-dependent Clp protease ATP-binding subunit	Y016_RS03200, ,psos,ATP-dependent Clp protease ATP-binding subunit	SUB_RS06405, ,psos,ATP-dependent Clp protease ATP-binding subunit
PCS8235_RS02595, ,psos,hypothetical protein	AMM49_RS02875, ,psos,hypothetical protein	A6J79_06005, ,psos,hypothetical protein	SMA_RS03095, ,psos,hypothetical protein	A6J31_RS02060, ,psos,hypothetical protein	SSUBM407_0432, ,psos,hypothetical protein	APQ97_RS08140, ,psos,hypothetical protein	STER_RS03205, ,psos,hypothetical protein	I872_RS07640, ,psos,hypothetical protein	GALLO_RS03390, ,psos,hypothetical protein	RN86_RS10770, ,psos,hypothetical protein	SII_RS01955, ,psos,hypothetical protein	SMU_564, ,psos,hypothetical protein	HMPREF0833_RS00425, ,psos,hypothetical protein	SPNINV200_RS03860, ,psos,hypothetical protein	HMPREF0837_RS08000, ,psos,hypothetical protein	M6_RS06315, ,psos,hypothetical protein	SALIVB_RS07055, ,psos,hypothetical protein	HSISS2_RS05435, ,psos,hypothetical protein	SSGZ1_RS02405, ,psos,hypothetical protein	Y016_RS03210, ,psos,hypothetical protein	SUB_RS06400, ,psos,hypothetical protein
PCS8235_RS02610, ,psos,bifunctional 5,10-methylene-tetrahydrofolate dehydrogenase/5,10-methylene-tetrahydrofolate cyclohydrolase	AMM49_RS02895, ,psos,bifunctional methylenetetrahydrofolate dehydrogenase/methenyltetrahydrofolate cyclohydrolase	A6J79_06040, ,psos,bifunctional methylenetetrahydrofolate dehydrogenase/methenyltetrahydrofolate cyclohydrolase	SMA_RS03125, ,psos,bifunctional methylenetetrahydrofolate dehydrogenase/methenyltetrahydrofolate cyclohydrolase	A6J31_RS02095, ,psos,bifunctional methylenetetrahydrofolate dehydrogenase/methenyltetrahydrofolate cyclohydrolase	SSUBM407_0435, ,psos,bifunctional 5,10-methylene-tetrahydrofolate dehydrogenase/ 5,10-methylene-tetrahydrofolate cyclohydrolase	APQ97_RS08125, ,psos,bifunctional methylenetetrahydrofolate dehydrogenase/methenyltetrahydrofolate cyclohydrolase	STER_RS03255, ,psos,bifunctional methylenetetrahydrofolate dehydrogenase/methenyltetrahydrofolate cyclohydrolase	I872_RS07635, ,psos,bifunctional methylenetetrahydrofolate dehydrogenase/methenyltetrahydrofolate cyclohydrolase	GALLO_RS03420, ,psos,bifunctional methylenetetrahydrofolate dehydrogenase/methenyltetrahydrofolate cyclohydrolase	RN86_RS10765, ,psos,bifunctional 5,10-methylene-tetrahydrofolate dehydrogenase/5,10-methylene-tetrahydrofolate cyclohydrolase	SII_RS01995, ,psos,bifunctional 5,10-methylene-tetrahydrofolate dehydrogenase/5,10-methylene-tetrahydrofolate cyclohydrolase	SMU_572, ,psos,bifunctional 5,10-methylene-tetrahydrofolate dehydrogenase/ 5,10-methylene-tetrahydrofolate cyclohydrolase	HMPREF0833_RS00430, ,psos,bifunctional methylenetetrahydrofolate dehydrogenase/methenyltetrahydrofolate cyclohydrolase	SPNINV200_RS03875, ,psos,bifunctional 5,10-methylene-tetrahydrofolate dehydrogenase/5,10-methylene-tetrahydrofolate cyclohydrolase	HMPREF0837_RS07985, ,psos,bifunctional 5,10-methylene-tetrahydrofolate dehydrogenase/5,10-methylene-tetrahydrofolate cyclohydrolase	M6_RS06290, ,psos,bifunctional methylenetetrahydrofolate dehydrogenase/methenyltetrahydrofolate cyclohydrolase	SALIVB_RS07020, ,psos,bifunctional methylenetetrahydrofolate dehydrogenase/methenyltetrahydrofolate cyclohydrolase	HSISS2_RS05395, ,psos,tetrahydrofolate dehydrogenase	SSGZ1_RS02420, ,psos,bifunctional methylenetetrahydrofolate dehydrogenase/methenyltetrahydrofolate cyclohydrolase	Y016_RS03265, ,psos,bifunctional methylenetetrahydrofolate dehydrogenase/methenyltetrahydrofolate cyclohydrolase	SUB_RS06385, ,psos,bifunctional methylenetetrahydrofolate dehydrogenase/methenyltetrahydrofolate cyclohydrolase
PCS8235_RS02625, ,psos,ribose-5-phosphate isomerase	AMM49_RS06185, ,psos,ribose-5-phosphate isomerase	A6J79_07790, ,psos,ribose-5-phosphate isomerase	SMA_RS04315, ,psos,ribose 5-phosphate isomerase A	A6J31_RS03880, ,psos,ribose-5-phosphate isomerase	SSUBM407_1347, ,psos,ribose-5-phosphate isomerase A	APQ97_RS06730, ,psos,ribose-5-phosphate isomerase	STER_RS05355, ,psos,ribose-5-phosphate isomerase	I872_RS02525, ,psos,ribose-5-phosphate isomerase	GALLO_RS04965, ,psos,ribose 5-phosphate isomerase A	RN86_RS07620, ,psos,ribose-5-phosphate isomerase	SII_RS05280, ,psos,ribose-5-phosphate isomerase	SMU_1234, ,psos,ribose-5-phosphate isomerase A	HMPREF0833_RS02055, ,psos,ribose 5-phosphate isomerase A	SPNINV200_RS03890, ,psos,ribose-5-phosphate isomerase	HMPREF0837_RS07975, ,psos,ribose-5-phosphate isomerase	M6_RS03640, ,psos,ribose-5-phosphate isomerase	SALIVB_RS04580, ,psos,ribose 5-phosphate isomerase A	HSISS2_RS03640, ,psos,ribose 5-phosphate isomerase A	SSGZ1_RS06555, ,psos,ribose-5-phosphate isomerase	Y016_RS05395, ,psos,ribose 5-phosphate isomerase A	SUB_RS05285, ,psos,ribose-5-phosphate isomerase
PCS8235_RS02640, ,psos,purine-nucleoside phosphorylase	AMM49_RS06170, ,psos,purine-nucleoside phosphorylase	A6J79_07805, ,psos,purine-nucleoside phosphorylase	SMA_RS04325, ,psos,purine-nucleoside phosphorylase	A6J31_RS03895, ,psos,purine-nucleoside phosphorylase	SSUBM407_1344, ,psos,purine nucleoside phosphorylase	APQ97_RS06715, ,psos,purine-nucleoside phosphorylase	STER_RS05340, ,psos,purine-nucleoside phosphorylase	I872_RS02535, ,psos,purine-nucleoside phosphorylase	GALLO_RS04975, ,psos,purine-nucleoside phosphorylase	RN86_RS07630, ,psos,purine-nucleoside phosphorylase	SII_RS05275, ,psos,purine-nucleoside phosphorylase	SMU_1229, ,psos,purine nucleoside phosphorylase	HMPREF0833_RS02070, ,psos,purine-nucleoside phosphorylase	SPNINV200_RS03905, ,psos,purine-nucleoside phosphorylase	HMPREF0837_RS07960, ,psos,purine-nucleoside phosphorylase	M6_RS03655, ,psos,purine-nucleoside phosphorylase	SALIVB_RS04595, ,psos,purine-nucleoside phosphorylase	HSISS2_RS03625, ,psos,purine nucleoside phosphorylase	SSGZ1_RS06540, ,psos,purine-nucleoside phosphorylase	Y016_RS05380, ,psos,purine-nucleoside phosphorylase	SUB_RS05270, ,psos,purine-nucleoside phosphorylase
PCS8235_RS02730, ,psos,ABC transporter permease	AMM49_RS05005, ,psos,ABC transporter permease	A6J79_08795, ,psos,sugar ABC transporter permease	SMA_RS05250, ,psos,ABC transporter permease	A6J31_RS04915, ,psos,ABC transporter permease	SSUBM407_0852, ,psos,ABC transporter permease	APQ97_RS05570, ,psos,ABC transporter permease	STER_RS04235, ,psos,ABC transporter permease	I872_RS03575, ,psos,ABC transporter permease	GALLO_RS05960, ,psos,ABC transporter permease	RN86_RS08655, ,psos,ABC transporter permease	SII_RS04385, ,psos,ABC transporter permease	SMU_1118c, ,psos,ABC sugar transporter, permease	HMPREF0833_RS03280, ,psos,ABC transporter permease	SPNINV200_RS03985, ,psos,ABC transporter permease	HMPREF0837_RS07880, ,psos,ABC transporter permease	M6_RS04695, ,psos,ABC transporter permease	SALIVB_RS04265, ,psos,ABC transporter permease	HSISS2_RS02555, ,psos,deoxyribose ABC transporter permease	SSGZ1_RS04905, ,psos,ABC transporter permease	Y016_RS04220, ,psos,ABC transporter permease	SUB_RS04765, ,psos,ABC transporter permease
PCS8235_RS02750, ,psos,glycerol-3-phosphate acyltransferase	AMM49_RS06045, ,psos,glycerol-3-phosphate acyltransferase	A6J79_05905, ,psos,glycerol-3-phosphate acyltransferase	SMA_RS04500, ,psos,glycerol-3-phosphate acyltransferase	A6J31_RS01960, ,psos,glycerol-3-phosphate acyltransferase	SSUBM407_1124, ,psos,glycerol-3-phosphate acyltransferase PlsY	APQ97_RS04125, ,psos,glycerol-3-phosphate acyltransferase	STER_RS03100, ,psos,glycerol-3-phosphate acyltransferase	I872_RS02675, ,psos,glycerol-3-phosphate acyltransferase	GALLO_RS05150, ,psos,glycerol-3-phosphate acyltransferase	RN86_RS07730, ,psos,glycerol-3-phosphate acyltransferase	SII_RS04265, ,psos,glycerol-3-phosphate acyltransferase	SMU_1211, ,psos,glycerol-3-phosphate acyltransferase PlsY	HMPREF0833_RS02190, ,psos,glycerol-3-phosphate acyltransferase	SPNINV200_RS04010, ,psos,glycerol-3-phosphate acyltransferase	HMPREF0837_RS07860, ,psos,glycerol-3-phosphate acyltransferase	M6_RS03715, ,psos,glycerol-3-phosphate acyltransferase	SALIVB_RS07195, ,psos,glycerol-3-phosphate acyltransferase	HSISS2_RS05520, ,psos,acyl-phosphate:glycerol-3-phosphate O-acyltransferase	SSGZ1_RS03875, ,psos,glycerol-3-phosphate acyltransferase	Y016_RS03115, ,psos,glycerol-3-phosphate acyltransferase	SUB_RS05110, ,psos,glycerol-3-phosphate acyltransferase
PCS8235_RS02755, ,psos,DNA topoisomerase IV subunit B	AMM49_RS06040, ,psos,DNA topoisomerase IV subunit B	A6J79_05910, ,psos,DNA topoisomerase IV subunit B	SMA_RS04505, ,psos,DNA topoisomerase IV subunit B	A6J31_RS01965, ,psos,DNA topoisomerase IV subunit B	SSUBM407_1123, ,psos,DNA topoisomerase IV subunit B	APQ97_RS04130, ,psos,DNA topoisomerase IV subunit B	STER_RS03105, ,psos,DNA topoisomerase IV subunit B	I872_RS02680, ,psos,DNA topoisomerase IV subunit B	GALLO_RS05155, ,psos,DNA topoisomerase IV subunit B	RN86_RS07735, ,psos,DNA topoisomerase IV subunit B	SII_RS04260, ,psos,DNA topoisomerase IV subunit B	SMU_1210, ,psos,DNA topoisomerase IV subunit B	HMPREF0833_RS02195, ,psos,DNA topoisomerase IV subunit B	SPNINV200_RS04015, ,psos,DNA topoisomerase IV subunit B	HMPREF0837_RS07855, ,psos,DNA topoisomerase IV subunit B	M6_RS03720, ,psos,DNA gyrase subunit B	SALIVB_RS07190, ,psos,DNA topoisomerase IV subunit B	HSISS2_RS05515, ,psos,Topoisomerase IV subunit B	SSGZ1_RS03880, ,psos,DNA topoisomerase IV subunit B	Y016_RS03120, ,psos,DNA topoisomerase IV subunit B	SUB_RS05105, ,psos,DNA topoisomerase IV subunit B
PCS8235_RS02770, ,psos,DNA topoisomerase IV subunit A	AMM49_RS06035, ,psos,DNA topoisomerase IV subunit A	A6J79_05925, ,psos,DNA topoisomerase IV subunit A	SMA_RS04510, ,psos,DNA topoisomerase IV subunit A	A6J31_RS01980, ,psos,DNA topoisomerase IV subunit A	SSUBM407_1117, ,psos,DNA topoisomerase IV subunit A	APQ97_RS04150, ,psos,DNA topoisomerase IV subunit A	STER_RS03110, ,psos,DNA topoisomerase IV subunit A	I872_RS02695, ,psos,DNA topoisomerase IV subunit A	GALLO_RS05165, ,psos,DNA topoisomerase IV subunit A	RN86_RS07750, ,psos,DNA topoisomerase IV subunit A	SII_RS04250, ,psos,DNA topoisomerase IV subunit A	SMU_1204, ,psos,DNA topoisomerase IV subunit A	HMPREF0833_RS02210, ,psos,DNA topoisomerase IV subunit A	SPNINV200_RS04025, ,psos,DNA topoisomerase IV subunit A	HMPREF0837_RS07845, ,psos,DNA topoisomerase IV subunit A	M6_RS03725, ,psos,DNA topoisomerase 4 subunit A	SALIVB_RS07170, ,psos,DNA topoisomerase IV subunit A	HSISS2_RS05505, ,psos,DNA topoisomerase IV subunit A	SSGZ1_RS03905, ,psos,DNA topoisomerase IV subunit A	Y016_RS03125, ,psos,DNA topoisomerase IV subunit A	SUB_RS05095, ,psos,DNA topoisomerase IV subunit A
PCS8235_RS02775, ,psos,branched chain amino acid aminotransferase	AMM49_RS06030, ,psos,branched chain amino acid aminotransferase	A6J79_05930, ,psos,branched chain amino acid aminotransferase	SMA_RS04515, ,psos,branched chain amino acid aminotransferase	A6J31_RS01985, ,psos,branched-chain amino acid aminotransferase	SSUBM407_1115, ,psos,branched-chain amino acid aminotransferase	APQ97_RS04160, ,psos,branched chain amino acid aminotransferase	STER_RS03115, ,psos,branched chain amino acid aminotransferase	I872_RS02700, ,psos,branched chain amino acid aminotransferase	GALLO_RS05170, ,psos,branched chain amino acid aminotransferase	RN86_RS07755, ,psos,branched chain amino acid aminotransferase	SII_RS04245, ,psos,branched chain amino acid aminotransferase	SMU_1203, ,psos,branched-chain amino acid aminotransferase	HMPREF0833_RS02215, ,psos,branched chain amino acid aminotransferase	SPNINV200_RS04030, ,psos,branched chain amino acid aminotransferase	HMPREF0837_RS07840, ,psos,branched chain amino acid aminotransferase	M6_RS03730, ,psos,branched chain amino acid aminotransferase	SALIVB_RS07165, ,psos,branched chain amino acid aminotransferase	HSISS2_RS05500, ,psos,branched-chain amino acid aminotransferase	SSGZ1_RS03915, ,psos,branched chain amino acid aminotransferase	Y016_RS03130, ,psos,branched chain amino acid aminotransferase	SUB_RS05090, ,psos,branched chain amino acid aminotransferase
PCS8235_RS02800, ,psos,hypothetical protein	AMM49_RS06025, ,psos,hypothetical protein	A6J79_05935, ,psos,hypothetical protein	SMA_RS04520, ,psos,hypothetical protein	A6J31_RS01990, ,psos,hypothetical protein	SSUBM407_1114, ,psos,hypothetical protein	APQ97_RS04165, ,psos,hypothetical protein	STER_RS03120, ,psos,hypothetical protein	I872_RS02705, ,psos,hypothetical protein	GALLO_RS05175, ,psos,hypothetical protein	RN86_RS07760, ,psos,branched chain amino acid aminotransferase	SII_RS04240, ,psos,hypothetical protein	SMU_1201c, ,psos,hypothetical protein	HMPREF0833_RS02220, ,psos,hypothetical protein	SPNINV200_RS04055, ,psos,hypothetical protein	HMPREF0837_RS07815, ,psos,hypothetical protein	M6_RS03735, ,psos,hypothetical protein	SALIVB_RS07160, ,psos,hypothetical protein	HSISS2_RS05495, ,psos,hypothetical protein	SSGZ1_RS03920, ,psos,hypothetical protein	Y016_RS03135, ,psos,hypothetical protein	SUB_RS05085, ,psos,hypothetical protein
PCS8235_RS02815, ,psos,30S ribosomal protein S1	AMM49_RS06010, ,psos,30S ribosomal protein S1	A6J79_05950, ,psos,30S ribosomal protein S1	SMA_RS04535, ,psos,30S ribosomal protein S1	A6J31_RS02005, ,psos,30S ribosomal protein S1	SSUBM407_1113, ,psos,30S ribosomal protein S1	APQ97_RS04180, ,psos,30S ribosomal protein S1	STER_RS03135, ,psos,30S ribosomal protein S1	I872_RS02720, ,psos,30S ribosomal protein S1	GALLO_RS05190, ,psos,30S ribosomal protein S1	RN86_RS07775, ,psos,30S ribosomal protein S1	SII_RS04225, ,psos,30S ribosomal protein S1	SMU_1200, ,psos,30S ribosomal protein S1	HMPREF0833_RS02235, ,psos,30S ribosomal protein S1	SPNINV200_RS04070, ,psos,30S ribosomal protein S1	HMPREF0837_RS07800, ,psos,30S ribosomal protein S1	M6_RS03750, ,psos,30S ribosomal protein S1	SALIVB_RS07145, ,psos,30S ribosomal protein S1	HSISS2_RS05480, ,psos,30S ribosomal protein S1	SSGZ1_RS03935, ,psos,30S ribosomal protein S1	Y016_RS03150, ,psos,30S ribosomal protein S1	SUB_RS05070, ,psos,30S ribosomal protein S1
PCS8235_RS02820, ,psos,hypothetical protein	AMM49_RS04485, ,psos,hypothetical protein	A6J79_07455, ,psos,GAF domain-containing protein	SMA_RS03655, ,psos,GAF domain containing protein	A6J31_RS03570, ,psos,GAF domain-containing protein	SSUBM407_1518, ,psos,hypothetical protein	APQ97_RS08860, ,psos,hypothetical protein	STER_RS05625, ,psos,hypothetical protein	I872_RS03330, ,psos,hypothetical protein	GALLO_RS04110, ,psos,GAF domain containing protein	RN86_RS09550, ,psos,hypothetical protein	SII_RS03510, ,psos,hypothetical protein	SMU_1582c, ,psos,hypothetical protein	HMPREF0833_RS03830, ,psos,hypothetical protein	SPNINV200_RS04090, ,psos,hypothetical protein	HMPREF0837_RS07795, ,psos,hypothetical protein	M6_RS05440, ,psos,GAF domain containing protein	SALIVB_RS05645, ,psos,hypothetical protein	HSISS2_RS03925, ,psos,hypothetical protein	SSGZ1_RS07420, ,psos,hypothetical protein	Y016_RS05645, ,psos,hypothetical protein	SUB_RS06085, ,psos,hypothetical protein
PCS8235_RS02835, ,psos,ABC transporter ATP-binding protein	AMM49_RS01030, ,psos,ABC transporter ATP-binding protein	A6J79_03855, ,psos,ABC transporter ATP-binding protein	SMA_RS01930, ,psos,ABC transporter ATP-binding protein	A6J31_RS10250, ,psos,ABC transporter ATP-binding protein	SSUBM407_1743, ,psos,ABC transporter ATP-binding protein	APQ97_RS01945, ,psos,ABC transporter ATP-binding protein	STER_RS01060, ,psos,ABC transporter ATP-binding protein	I872_RS08510, ,psos,ABC transporter ATP-binding protein	GALLO_RS01840, ,psos,ABC transporter ATP-binding protein	RN86_RS05210, ,psos,ABC transporter ATP-binding protein	SII_RS06855, ,psos,ABC transporter ATP-binding protein	SMU_247, ,psos,ABC transporter ATP-binding protein	HMPREF0833_RS09650, ,psos,ABC transporter ATP-binding protein	SPNINV200_RS04105, ,psos,ABC transporter ATP-binding protein	HMPREF0837_RS07780, ,psos,ABC transporter ATP-binding protein	M6_RS01515, ,psos,ABC transporter ATP-binding protein	SALIVB_RS01005, ,psos,ABC transporter ATP-binding protein	HSISS2_RS00950, ,psos,Fe-S cluster assembly ATPase SufC	SSGZ1_RS08535, ,psos,ABC transporter ATP-binding protein	Y016_RS01130, ,psos,ABC transporter ATP-binding protein	SUB_RS01810, ,psos,ABC transporter ATP-binding protein
PCS8235_RS02840, ,psos,Fe-S cluster assembly protein SufD	AMM49_RS01035, ,psos,Fe-S cluster assembly protein SufD	A6J79_03860, ,psos,Fe-S cluster assembly protein SufD	SMA_RS01935, ,psos,Fe-S cluster assembly protein SufD	A6J31_RS10255, ,psos,Fe-S cluster assembly protein SufD	SSUBM407_1742, ,psos,hypothetical protein	APQ97_RS01950, ,psos,Fe-S cluster assembly protein SufD	STER_RS01065, ,psos,Fe-S cluster assembly protein SufD	I872_RS08505, ,psos,Fe-S cluster assembly protein SufD	GALLO_RS01845, ,psos,Fe-S cluster assembly protein SufD	RN86_RS05215, ,psos,Fe-S cluster assembly protein SufD	SII_RS06850, ,psos,Fe-S cluster assembly protein SufD	SMU_248, ,psos,ABC transporter membrane protein	HMPREF0833_RS09655, ,psos,Fe-S cluster assembly protein SufD	SPNINV200_RS04110, ,psos,Fe-S cluster assembly protein SufD	HMPREF0837_RS07775, ,psos,Fe-S cluster assembly protein SufD	M6_RS01520, ,psos,Fe-S cluster assembly protein SufD	SALIVB_RS01010, ,psos,Fe-S cluster assembly protein SufD	HSISS2_RS00955, ,psos,Fe-S cluster assembly protein SufD	SSGZ1_RS08530, ,psos,Fe-S cluster assembly protein SufD	Y016_RS01135, ,psos,Fe-S cluster assembly protein SufD	SUB_RS01815, ,psos,Fe-S cluster assembly protein SufD
PCS8235_RS02845, ,psos,cysteine desulfurase	AMM49_RS01040, ,psos,cysteine desulfurase	A6J79_03865, ,psos,cysteine desulfurase	SMA_RS01940, ,psos,cysteine desulfurase	A6J31_RS10260, ,psos,cysteine desulfurase	SSUBM407_1741, ,psos,cysteine desulfurase	APQ97_RS01955, ,psos,cysteine desulfurase	STER_RS01070, ,psos,cysteine desulfurase	I872_RS08500, ,psos,class V aminotransferase	GALLO_RS01850, ,psos,cysteine desulfurase	RN86_RS05220, ,psos,cysteine desulfurase	SII_RS06845, ,psos,cysteine desulfurase SufS subfamily	SMU_249, ,psos,NifS protein-like protein class-V aminotransferase	HMPREF0833_RS09660, ,psos,cysteine desulfurase	SPNINV200_RS04115, ,psos,cysteine desulfurase	HMPREF0837_RS07770, ,psos,cysteine desulfurase	M6_RS01525, ,psos,cysteine desulfurase	SALIVB_RS01015, ,psos,cysteine desulfurase	HSISS2_RS00960, ,psos,cysteine desulfurase	SSGZ1_RS08525, ,psos,cysteine desulfurase	Y016_RS01140, ,psos,cysteine desulfurase	SUB_RS01820, ,psos,cysteine desulfurase
PCS8235_RS02850, ,psos,iron-sulfur cluster assembly scaffold protein	AMM49_RS01045, ,psos,iron-sulfur cluster assembly scaffold protein	A6J79_03870, ,psos,iron-sulfur cluster assembly scaffold protein	SMA_RS01945, ,psos,iron-sulfur cluster assembly scaffold protein	A6J31_RS10265, ,psos,iron-sulfur cluster assembly scaffold protein	SSUBM407_1740, ,psos,NifU-like protein	APQ97_RS01960, ,psos,iron-sulfur cluster assembly scaffold protein	STER_RS01075, ,psos,iron-sulfur cluster assembly scaffold protein	I872_RS08495, ,psos,iron-sulfur cluster assembly scaffold protein	GALLO_RS01855, ,psos,iron-sulfur cluster assembly scaffold protein	RN86_RS05225, ,psos,iron-sulfur cluster assembly scaffold protein	SII_RS06840, ,psos,iron-sulfur cluster assembly scaffold protein	SMU_250, ,psos,nitrogen fixation-like protein, NifU	HMPREF0833_RS09665, ,psos,iron-sulfur cluster assembly scaffold protein	SPNINV200_RS04120, ,psos,iron-sulfur cluster assembly scaffold protein	HMPREF0837_RS07765, ,psos,iron-sulfur cluster assembly scaffold protein	M6_RS01530, ,psos,iron-sulfur cluster assembly scaffold protein	SALIVB_RS01020, ,psos,iron-sulfur cluster assembly scaffold protein	HSISS2_RS00965, ,psos,(Fe-S)-cluster assembly protein	SSGZ1_RS08520, ,psos,iron-sulfur cluster assembly scaffold protein	Y016_RS01145, ,psos,iron-sulfur cluster assembly scaffold protein	SUB_RS01825, ,psos,iron-sulfur cluster assembly scaffold protein
PCS8235_RS02855, ,psos,Fe-S cluster assembly protein SufB	AMM49_RS01050, ,psos,Fe-S cluster assembly protein SufB	A6J79_03875, ,psos,Fe-S cluster assembly protein SufB	SMA_RS01950, ,psos,Fe-S cluster assembly protein SufB	A6J31_RS10270, ,psos,Fe-S cluster assembly protein SufB	SSUBM407_1738, ,psos,hypothetical protein	APQ97_RS01965, ,psos,Fe-S cluster assembly protein SufB	STER_RS01080, ,psos,Fe-S cluster assembly protein SufB	I872_RS08490, ,psos,Fe-S cluster assembly protein SufB	GALLO_RS01860, ,psos,Fe-S cluster assembly protein SufB	RN86_RS05230, ,psos,Fe-S cluster assembly protein SufB	SII_RS02240, ,psos,Fe-S cluster assembly protein SufB	SMU_251, ,psos,ABC transporter membrane protein	HMPREF0833_RS09670, ,psos,Fe-S cluster assembly protein SufB	SPNINV200_RS04125, ,psos,Fe-S cluster assembly protein SufB	HMPREF0837_RS07760, ,psos,Fe-S cluster assembly protein SufB	M6_RS01535, ,psos,Fe-S cluster assembly protein SufB	SALIVB_RS01025, ,psos,Fe-S cluster assembly protein SufB	HSISS2_RS00970, ,psos,Fe-S cluster assembly protein SufB	SSGZ1_RS08515, ,psos,Fe-S cluster assembly protein SufB	Y016_RS01150, ,psos,Fe-S cluster assembly protein SufB	SUB_RS01830, ,psos,Fe-S cluster assembly protein SufB
PCS8235_RS02865, ,psos,D-alanyl-D-alanine carboxypeptidase	AMM49_RS01060, ,psos,D-alanyl-D-alanine carboxypeptidase	A6J79_03425, ,psos,D-alanyl-D-alanine carboxypeptidase	SMA_RS01955, ,psos,D-alanyl-D-alanine carboxypeptidase	A6J31_RS09875, ,psos,D-alanyl-D-alanine carboxypeptidase	SSUBM407_1737, ,psos,D-alanyl-D-alanine carboxypeptidase	APQ97_RS01970, ,psos,D-alanyl-D-alanine carboxypeptidase	STER_RS00565, ,psos,D-alanyl-D-alanine carboxypeptidase	I872_RS08485, ,psos,penicillin-binding protein 3	GALLO_RS01865, ,psos,D-alanyl-D-alanine carboxypeptidase	RN86_RS05235, ,psos,D-alanyl-D-alanine carboxypeptidase	SII_RS06835, ,psos,D-alanyl-D-alanine carboxypeptidase	SMU_253, ,psos,D-alanyl-D-alanine carboxypeptidase	HMPREF0833_RS09675, ,psos,D-alanyl-D-alanine carboxypeptidase	SPNINV200_RS04135, ,psos,D-alanyl-D-alanine carboxypeptidase	HMPREF0837_RS07750, ,psos,D-alanyl-D-alanine carboxypeptidase	M6_RS01545, ,psos,D-alanyl-D-alanine carboxypeptidase	SALIVB_RS00565, ,psos,D-alanyl-D-alanine carboxypeptidase	HSISS2_RS00405, ,psos,D-alanyl-D-alanine carboxypeptidase	SSGZ1_RS08510, ,psos,D-alanyl-D-alanine carboxypeptidase	Y016_RS00770, ,psos,D-alanyl-D-alanine carboxypeptidase	SUB_RS01850, ,psos,peptidase M15
PCS8235_RS02880, ,psos,DeoR family transcriptional regulator	AMM49_RS06770, ,psos,DeoR family transcriptional regulator	A6J79_04895, ,psos,DeoR family transcriptional regulator	SMA_RS06125, ,psos,DeoR family transcriptional regulator	A6J31_RS11285, ,psos,DeoR family transcriptional regulator	SSUBM407_1069, ,psos,DeoR family transcriptional regulator	APQ97_RS04415, ,psos,DeoR family transcriptional regulator	STER_RS02175, ,psos,DeoR family transcriptional regulator	I872_RS05245, ,psos,DeoR family transcriptional regulator	GALLO_RS06890, ,psos,DeoR family transcriptional regulator	RN86_RS08550, ,psos,DeoR family transcriptional regulator	SII_RS02490, ,psos,DeoR family transcriptional regulator	SMU_870, ,psos,sugar metabolism transcriptional regulator	HMPREF0833_RS02990, ,psos,DeoR family transcriptional regulator	SPNINV200_RS04165, ,psos,DeoR family transcriptional regulator	HMPREF0837_RS07735, ,psos,DeoR family transcriptional regulator	M6_RS03480, ,psos,DeoR family transcriptional regulator	SALIVB_RS02020, ,psos,DeoR family transcriptional regulator	HSISS2_RS06525, ,psos,DeoR family transcriptional regulator	SSGZ1_RS04160, ,psos,DeoR family transcriptional regulator	Y016_RS02275, ,psos,DeoR family transcriptional regulator	SUB_RS03810, ,psos,DeoR family transcriptional regulator
PCS8235_RS02885, ,psos,1-phosphofructokinase	AMM49_RS06765, ,psos,1-phosphofructokinase	A6J79_04900, ,psos,1-phosphofructokinase	SMA_RS06120, ,psos,1-phosphofructokinase	A6J31_RS11290, ,psos,1-phosphofructokinase	SSUBM407_1068, ,psos,1-phosphofructokinase	APQ97_RS04420, ,psos,1-phosphofructokinase	STER_RS02180, ,psos,1-phosphofructokinase	I872_RS05240, ,psos,1-phosphofructokinase	GALLO_RS06885, ,psos,1-phosphofructokinase	RN86_RS08545, ,psos,1-phosphofructokinase	SII_RS02495, ,psos,1-phosphofructokinase	SMU_871, ,psos,1-phosphofructokinase	HMPREF0833_RS02985, ,psos,1-phosphofructokinase	SPNINV200_RS04170, ,psos,1-phosphofructokinase	HMPREF0837_RS07730, ,psos,1-phosphofructokinase	M6_RS03485, ,psos,1-phosphofructokinase	SALIVB_RS02025, ,psos,1-phosphofructokinase	HSISS2_RS06520, ,psos,phosphofructokinase	SSGZ1_RS04165, ,psos,1-phosphofructokinase	Y016_RS02280, ,psos,1-phosphofructokinase	SUB_RS03815, ,psos,1-phosphofructokinase
PCS8235_RS02900, ,psos,DNA translocase FtsK	AMM49_RS07660, ,psos,cell division protein FtsK	A6J79_09935, ,psos,cell division protein FtsK	SMA_RS07885, ,psos,cell division protein FtsK	A6J31_RS06215, ,psos,cell division protein FtsK	SSUBM407_0621, ,psos,DNA translocase FtsK	APQ97_RS03025, ,psos,cell division protein FtsK	STER_RS06800, ,psos,DNA translocase FtsK	I872_RS05910, ,psos,cell division protein FtsK	GALLO_RS08515, ,psos,DNA translocase FtsK	RN86_RS06665, ,psos,cell division protein FtsK	SII_RS06040, ,psos,cell division protein	SMU_1629c, ,psos,cell division DNA segregation ATPase	HMPREF0833_RS04670, ,psos,cell division protein FtsK	SPNINV200_RS04180, ,psos,DNA translocase FtsK	HMPREF0837_RS07720, ,psos,DNA translocase FtsK	M6_RS02125, ,psos,DNA translocase FtsK	SALIVB_RS02945, ,psos,DNA translocase FtsK	HSISS2_RS07630, ,psos,cell division protein FtsK	SSGZ1_RS06060, ,psos,cell division protein FtsK	Y016_RS06890, ,psos,cell division protein FtsK	SUB_RS02505, ,psos,DNA translocase FtsK
PCS8235_RS02985, ,psos,Xaa-Pro dipeptidyl-peptidase	AMM49_RS08625, ,psos,Xaa-Pro dipeptidyl-peptidase	A6J79_01125, ,psos,Xaa-Pro dipeptidyl-peptidase	SMA_RS09035, ,psos,Xaa-Pro dipeptidyl-peptidase	A6J31_RS07460, ,psos,Xaa-Pro dipeptidyl-peptidase	SSUBM407_0181, ,psos,x-prolyl-dipeptidyl aminopeptidase	APQ97_RS10110, ,psos,Xaa-Pro dipeptidyl-peptidase	STER_RS08015, ,psos,Xaa-Pro dipeptidyl-peptidase	I872_RS09060, ,psos,Xaa-Pro dipeptidyl-peptidase	GALLO_RS10050, ,psos,Xaa-Pro dipeptidyl-peptidase	RN86_RS01870, ,psos,Xaa-Pro dipeptidyl-peptidase	SII_RS01110, ,psos,Xaa-Pro dipeptidyl-peptidase	SMU_395, ,psos,x-prolyl-dipeptidyl aminopeptidase	HMPREF0833_RS06065, ,psos,Xaa-Pro dipeptidyl-peptidase	SPNINV200_RS04390, ,psos,Xaa-Pro dipeptidyl-peptidase	HMPREF0837_RS07635, ,psos,Xaa-Pro dipeptidyl-peptidase	M6_RS07975, ,psos,Xaa-Pro dipeptidyl-peptidase	SALIVB_RS08560, ,psos,Xaa-Pro dipeptidyl-peptidase	HSISS2_RS08890, ,psos,naa-Pro dipeptidyl-peptidase	SSGZ1_RS01055, ,psos,Xaa-Pro dipeptidyl-peptidase	Y016_RS08130, ,psos,Xaa-Pro dipeptidyl-peptidase	SUB_RS07875, ,psos,Xaa-Pro dipeptidyl-peptidase
PCS8235_RS02995, ,psos,ATP-dependent 6-phosphofructokinase	AMM49_RS04930, ,psos,6-phosphofructokinase	A6J79_07355, ,psos,6-phosphofructokinase	SMA_RS04580, ,psos,6-phosphofructokinase	A6J31_RS03470, ,psos,6-phosphofructokinase	SSUBM407_1320, ,psos,6-phosphofructokinase	APQ97_RS06590, ,psos,ATP-dependent 6-phosphofructokinase	STER_RS05745, ,psos,ATP-dependent 6-phosphofructokinase	I872_RS06885, ,psos,ATP-dependent 6-phosphofructokinase	GALLO_RS05235, ,psos,6-phosphofructokinase	RN86_RS07260, ,psos,ATP-dependent 6-phosphofructokinase	SII_RS02620, ,psos,ATP-dependent 6-phosphofructokinase	SMU_1191, ,psos,6-phosphofructokinase	HMPREF0833_RS01290, ,psos,6-phosphofructokinase	SPNINV200_RS04400, ,psos,ATP-dependent 6-phosphofructokinase	HMPREF0837_RS07625, ,psos,ATP-dependent 6-phosphofructokinase	M6_RS04920, ,psos,ATP-dependent 6-phosphofructokinase	SALIVB_RS05760, ,psos,6-phosphofructokinase	HSISS2_RS04065, ,psos,6-phosphofructokinase	SSGZ1_RS02890, ,psos,ATP-dependent 6-phosphofructokinase	Y016_RS05770, ,psos,ATP-dependent 6-phosphofructokinase	SUB_RS05030, ,psos,ATP-dependent 6-phosphofructokinase
PCS8235_RS03000, ,psos,pyruvate kinase	AMM49_RS04935, ,psos,pyruvate kinase	A6J79_07360, ,psos,pyruvate kinase	SMA_RS04585, ,psos,pyruvate kinase	A6J31_RS03475, ,psos,pyruvate kinase	SSUBM407_1319, ,psos,pyruvate kinase	APQ97_RS06585, ,psos,pyruvate kinase	STER_RS05740, ,psos,pyruvate kinase	I872_RS06880, ,psos,pyruvate kinase	GALLO_RS05240, ,psos,pyruvate kinase	RN86_RS07265, ,psos,pyruvate kinase	SII_RS02625, ,psos,pyruvate kinase	SMU_1190, ,psos,pyruvate kinase	HMPREF0833_RS01295, ,psos,pyruvate kinase	SPNINV200_RS04405, ,psos,pyruvate kinase	HMPREF0837_RS07620, ,psos,pyruvate kinase	M6_RS04915, ,psos,pyruvate kinase	SALIVB_RS05755, ,psos,pyruvate kinase	HSISS2_RS04060, ,psos,pyruvate kinase	SSGZ1_RS02895, ,psos,pyruvate kinase	Y016_RS05765, ,psos,pyruvate kinase	SUB_RS05025, ,psos,pyruvate kinase
PCS8235_RS03045, ,psos,phosphate ABC transporter substrate-binding protein	AMM49_RS04005, ,psos,phosphate ABC transporter substrate-binding protein	A6J79_06475, ,psos,TIGR03943 family protein	SMA_RS07585, ,psos,phosphate ABC transporter substrate-binding protein	A6J31_RS02650, ,psos,phosphate ABC transporter substrate-binding protein	SSUBM407_0762, ,psos,hypothetical protein	APQ97_RS06010, ,psos,phosphate ABC transporter substrate-binding protein	STER_RS03510, ,psos,phosphate ABC transporter substrate-binding protein	I872_RS05820, ,psos,TIGR03943 family protein	GALLO_RS08000, ,psos,phosphate ABC transporter substrate-binding protein	RN86_RS10295, ,psos,phosphate ABC transporter substrate-binding protein	SII_RS02875, ,psos,substrate-binding transporter	SMU_746c, ,psos,hypothetical protein	HMPREF0833_RS04415, ,psos,phosphate ABC transporter substrate-binding protein	SPNINV200_RS04450, ,psos,phosphate ABC transporter substrate-binding protein	HMPREF0837_RS07580, ,psos,phosphate ABC transporter substrate-binding protein	M6_RS02615, ,psos,TIGR03943 family protein	SALIVB_RS06610, ,psos,phosphate ABC transporter substrate-binding protein	HSISS2_RS04960, ,psos,ABC transporter substrate-binding protein	SSGZ1_RS05350, ,psos,phosphate ABC transporter substrate-binding protein	Y016_RS03535, ,psos,phosphate ABC transporter substrate-binding protein	SUB_RS02900, ,psos,phosphate ABC transporter substrate-binding protein
PCS8235_RS03050, ,psos,hypothetical protein	AMM49_RS04010, ,psos,ABC transporter permease	A6J79_06480, ,psos,hypothetical protein	SMA_RS07580, ,psos,hypothetical protein	A6J31_RS02655, ,psos,hypothetical protein	SSUBM407_0763, ,psos,permease	APQ97_RS06005, ,psos,hypothetical protein	STER_RS03515, ,psos,hypothetical protein	I872_RS05815, ,psos,hypothetical protein	GALLO_RS07995, ,psos,hypothetical protein	RN86_RS10290, ,psos,hypothetical protein	SII_RS02880, ,psos,hypothetical protein	SMU_747c, ,psos,permease	HMPREF0833_RS04410, ,psos,hypothetical protein	SPNINV200_RS04455, ,psos,hypothetical protein	HMPREF0837_RS07575, ,psos,hypothetical protein	M6_RS02620, ,psos,hypothetical protein	SALIVB_RS06605, ,psos,hypothetical protein	HSISS2_RS04955, ,psos,membrane protein	SSGZ1_RS05345, ,psos,permease	Y016_RS03540, ,psos,hypothetical protein	SUB_RS02905, ,psos,hypothetical protein
PCS8235_RS03065, ,psos,SprT family protein	AMM49_RS04030, ,psos,SprT family protein	A6J79_06490, ,psos,SprT family protein	SMA_RS07565, ,psos,SprT family protein	A6J31_RS02665, ,psos,SprT family protein	SSUBM407_1501, ,psos,hypothetical protein	APQ97_RS08755, ,psos,SprT family protein	STER_RS03525, ,psos,SprT family protein	I872_RS05805, ,psos,SprT family protein	GALLO_RS07980, ,psos,SprT family protein	RN86_RS10280, ,psos,SprT family protein	SII_RS02890, ,psos,SprT family protein	SMU_752, ,psos,hypothetical protein	HMPREF0833_RS04400, ,psos,SprT family protein	SPNINV200_RS04475, ,psos,SprT family protein	HMPREF0837_RS07560, ,psos,SprT family protein	M6_RS02635, ,psos,SprT family protein	SALIVB_RS06595, ,psos,SprT family protein	HSISS2_RS04945, ,psos,metallopeptidase (zinc) SprT family	SSGZ1_RS07335, ,psos,SprT family protein	Y016_RS03550, ,psos,SprT family protein	SUB_RS02960, ,psos,SprT family protein
PCS8235_RS03150, ,psos,haloacid dehalogenase	AMM49_RS02290, ,psos,haloacid dehalogenase	A6J79_05420, ,psos,haloacid dehalogenase	SMA_RS02260, ,psos,haloacid dehalogenase	A6J31_RS01520, ,psos,haloacid dehalogenase	SSUBM407_0814, ,psos,haloacid dehalogenase	APQ97_RS05745, ,psos,haloacid dehalogenase	STER_RS02620, ,psos,haloacid dehalogenase	I872_RS03630, ,psos,hypothetical protein	GALLO_RS02190, ,psos,haloacid dehalogenase	RN86_RS09875, ,psos,haloacid dehalogenase	SII_RS03075, ,psos,haloacid dehalogenase	SMU_428, ,psos,hypothetical protein	HMPREF0833_RS03060, ,psos,haloacid dehalogenase	SPNINV200_RS04550, ,psos,haloacid dehalogenase	HMPREF0837_RS07485, ,psos,haloacid dehalogenase	M6_RS07240, ,psos,haloacid dehalogenase	SALIVB_RS07610, ,psos,haloacid dehalogenase	HSISS2_RS05995, ,psos,haloacid dehalogenase	SSGZ1_RS05095, ,psos,haloacid dehalogenase	Y016_RS02705, ,psos,haloacid dehalogenase	SUB_RS07255, ,psos,haloacid dehalogenase
PCS8235_RS03165, ,psos,LysR family transcriptional regulator	AMM49_RS06875, ,psos,LysR family transcriptional regulator	A6J79_05520, ,psos,LysR family transcriptional regulator	SMA_RS06245, ,psos,LysR family transcriptional regulator	A6J31_RS01615, ,psos,LysR family transcriptional regulator	SSUBM407_1103, ,psos,LysR family transcriptional regulator	APQ97_RS04240, ,psos,LysR family transcriptional regulator	STER_RS02725, ,psos,LysR family transcriptional regulator	I872_RS05190, ,psos,LysR family transcriptional regulator	GALLO_RS07005, ,psos,LysR family transcriptional regulator	RN86_RS08640, ,psos,LysR family transcriptional regulator	SII_RS04690, ,psos,LysR family transcriptional regulator	SMU_852, ,psos,transcriptional regulator; CpsY-like protein	HMPREF0833_RS03445, ,psos,LysR family transcriptional regulator	SPNINV200_RS04570, ,psos,LysR family transcriptional regulator	HMPREF0837_RS07465, ,psos,LysR family transcriptional regulator	M6_RS03365, ,psos,LysR family transcriptional regulator	SALIVB_RS07520, ,psos,LysR family transcriptional regulator	HSISS2_RS05905, ,psos,LysR family transcriptional regulator	SSGZ1_RS03990, ,psos,LysR family transcriptional regulator	Y016_RS02785, ,psos,LysR family transcriptional regulator	SUB_RS03710, ,psos,LysR family transcriptional regulator
PCS8235_RS03175, ,psos,RNA pseudouridine synthase	AMM49_RS06865, ,psos,RNA pseudouridine synthase	A6J79_05530, ,psos,pseudouridine synthase	SMA_RS06235, ,psos,RNA pseudouridine synthase	A6J31_RS01625, ,psos,RNA pseudouridine synthase	SSUBM407_1101, ,psos,RNA pseudouridylate synthase	APQ97_RS04250, ,psos,RNA pseudouridine synthase	STER_RS02735, ,psos,RNA pseudouridine synthase	I872_RS05180, ,psos,ribosomal large subunit pseudouridine synthase D	GALLO_RS06995, ,psos,RNA pseudouridine synthase	RN86_RS08630, ,psos,pseudouridine synthase	SII_RS04680, ,psos,ribosomal large subunit pseudouridine synthase D	SMU_854, ,psos,pseudouridylate synthase	HMPREF0833_RS03435, ,psos,RNA pseudouridine synthase	SPNINV200_RS04580, ,psos,RNA pseudouridine synthase	HMPREF0837_RS07455, ,psos,RNA pseudouridine synthase	M6_RS03375, ,psos,RNA pseudouridine synthase	SALIVB_RS07510, ,psos,RNA pseudouridine synthase	HSISS2_RS05895, ,psos,ribosomal large subunit pseudouridine synthaseD	SSGZ1_RS04000, ,psos,RNA pseudouridine synthase	Y016_RS02795, ,psos,pseudouridine synthase	SUB_RS03720, ,psos,RNA pseudouridine synthase
PCS8235_RS03205, ,psos,DNA polymerase III subunit delta	AMM49_RS07850, ,psos,DNA polymerase III subunit delta	A6J79_05390, ,psos,DNA polymerase III subunit delta	SMA_RS08060, ,psos,DNA polymerase III subunit delta	A6J31_RS01485, ,psos,DNA polymerase III subunit delta	SSUBM407_1206, ,psos,DNA polymerase III subunit delta	APQ97_RS03785, ,psos,DNA polymerase III subunit delta	STER_RS02585, ,psos,DNA polymerase III subunit delta	I872_RS06285, ,psos,DNA polymerase III subunit delta	GALLO_RS09040, ,psos,DNA polymerase III subunit delta	RN86_RS06330, ,psos,DNA polymerase III subunit delta	SII_RS06285, ,psos,DNA polymerase III subunit delta	SMU_1662, ,psos,DNA polymerase III subunit delta	HMPREF0833_RS04725, ,psos,DNA polymerase III subunit delta	SPNINV200_RS04610, ,psos,DNA polymerase III subunit delta	HMPREF0837_RS07425, ,psos,DNA polymerase III subunit delta	M6_RS01950, ,psos,DNA polymerase III subunit delta	SALIVB_RS07650, ,psos,DNA polymerase III subunit delta	HSISS2_RS06030, ,psos,DNA polymerase III delta prime subunit	SSGZ1_RS03445, ,psos,DNA polymerase III subunit delta	Y016_RS02670, ,psos,DNA polymerase III subunit delta	SUB_RS02310, ,psos,DNA polymerase III subunit delta
PCS8235_RS03210, ,psos,initiation-control protein YabA	AMM49_RS07845, ,psos,initiation-control protein YabA	A6J79_05400, ,psos,DNA replication initiation control protein YabA	SMA_RS08050, ,psos,DNA replication initiation control protein YabA	A6J31_RS01495, ,psos,DNA replication initiation control protein YabA	SSUBM407_1205, ,psos,DNA replication intiation control protein YabA	APQ97_RS03790, ,psos,initiation-control protein YabA	STER_RS02595, ,psos,DNA replication initiation control protein YabA	I872_RS06280, ,psos,DNA replication initiation control protein YabA	GALLO_RS09030, ,psos,DNA replication initiation control protein YabA	RN86_RS06335, ,psos,initiation-control protein YabA	SII_RS06280, ,psos,DNA replication initiation control protein YabA	SMU_1660c, ,psos,DNA replication intiation control protein YabA	HMPREF0833_RS04720, ,psos,DNA replication initiation control protein YabA	SPNINV200_RS04615, ,psos,initiation-control protein YabA	HMPREF0837_RS07420, ,psos,initiation-control protein YabA	M6_RS01965, ,psos,initiation-control protein YabA	SALIVB_RS07640, ,psos,DNA replication initiation control protein YabA	HSISS2_RS06020, ,psos,DNA replication initiation control protein YabA	SSGZ1_RS03450, ,psos,initiation-control protein YabA	Y016_RS02680, ,psos,DNA replication initiation control protein YabA	SUB_RS02320, ,psos,DNA replication initiation control protein YabA
PCS8235_RS03215, ,psos,rRNA (cytidine-2-O-)-methyltransferase	AMM49_RS07840, ,psos,rRNA (cytidine-2-O-)-methyltransferase	A6J79_05405, ,psos,16S rRNA (cytidine(1402)-2-O)-methyltransferase	SMA_RS08045, ,psos,rRNA (cytidine-2-O-)-methyltransferase	A6J31_RS01500, ,psos,rRNA (cytidine-2-O-)-methyltransferase	SSUBM407_1204, ,psos,tetrapyrrole (corrin/porphyrin) methylase family protein	APQ97_RS03795, ,psos,rRNA (cytidine-2-O-)-methyltransferase	STER_RS02600, ,psos,rRNA (cytidine-2-O-)-methyltransferase	I872_RS06275, ,psos,rRNA (cytidine-2-O-)-methyltransferase	GALLO_RS09025, ,psos,rRNA (cytidine-2-O-)-methyltransferase	RN86_RS06340, ,psos,rRNA (cytidine-2-O-)-methyltransferase	SII_RS06275, ,psos,rRNA (cytidine-2-O-)-methyltransferase	SMU_1659c, ,psos,hypothetical protein	HMPREF0833_RS04715, ,psos,rRNA (cytidine-2-O-)-methyltransferase	SPNINV200_RS04620, ,psos,rRNA (cytidine-2-O-)-methyltransferase	HMPREF0837_RS07415, ,psos,rRNA (cytidine-2-O-)-methyltransferase	M6_RS01970, ,psos,rRNA (cytidine-2-O-)-methyltransferase	SALIVB_RS07635, ,psos,rRNA (cytidine-2-O-)-methyltransferase	HSISS2_RS06015, ,psos,rRNA small subunit methyltransferase I	SSGZ1_RS03455, ,psos,rRNA (cytidine-2-O-)-methyltransferase	Y016_RS02685, ,psos,rRNA (cytidine-2-O-)-methyltransferase	SUB_RS02325, ,psos,rRNA (cytidine-2-O-)-methyltransferase
PCS8235_RS03245, ,psos,UMP kinase	AMM49_RS07580, ,psos,UMP kinase	A6J79_05055, ,psos,UMP kinase	SMA_RS07865, ,psos,UMP kinase	A6J31_RS01175, ,psos,UMP kinase	SSUBM407_0629, ,psos,uridylate kinase	APQ97_RS03065, ,psos,UMP kinase	STER_RS02330, ,psos,UMP kinase	I872_RS02310, ,psos,UMP kinase	GALLO_RS08495, ,psos,UMP kinase	RN86_RS06705, ,psos,UMP kinase	SII_RS06015, ,psos,UMP kinase	SMU_1625, ,psos,uridylate kinase	HMPREF0833_RS04630, ,psos,UMP kinase	SPNINV200_RS04630, ,psos,UMP kinase	HMPREF0837_RS07405, ,psos,UMP kinase	M6_RS02160, ,psos,UMP kinase	SALIVB_RS02180, ,psos,UMP kinase	HSISS2_RS06350, ,psos,uridylate kinase	SSGZ1_RS06020, ,psos,UMP kinase	Y016_RS02420, ,psos,UMP kinase	SUB_RS02525, ,psos,UMP kinase
PCS8235_RS03260, ,psos,hypothetical protein	AMM49_RS07560, ,psos,hypothetical protein	A6J79_05070, ,psos,hypothetical protein	SMA_RS07845, ,psos,hypothetical protein	A6J31_RS01190, ,psos,hypothetical protein	SSUBM407_0634, ,psos,hypothetical protein	APQ97_RS03090, ,psos,hypothetical protein	STER_RS02345, ,psos,hypothetical protein	I872_RS02355, ,psos,hypothetical protein	GALLO_RS08475, ,psos,hypothetical protein	RN86_RS10695, ,psos,hypothetical protein	SII_RS03620, ,psos,hypothetical protein	SMU_1621c, ,psos,hypothetical protein	HMPREF0833_RS04615, ,psos,hypothetical protein	SPNINV200_RS04645, ,psos,hypothetical protein	HMPREF0837_RS07390, ,psos,hypothetical protein	M6_RS02180, ,psos,hypothetical protein	SALIVB_RS02195, ,psos,hypothetical protein	HSISS2_RS06335, ,psos,hypothetical protein	SSGZ1_RS05995, ,psos,hypothetical protein	Y016_RS02435, ,psos,hypothetical protein	SUB_RS02545, ,psos,hypothetical protein
PCS8235_RS03290, ,psos,competence protein CelA	AMM49_RS04260, ,psos,competence protein CelA	A6J79_00460, ,psos,competence protein	SMA_RS03300, ,psos,DNA-binding protein	A6J31_RS06885, ,psos,competence protein	SSUBM407_1214, ,psos,competence protein	APQ97_RS03745, ,psos,competence protein CelA	STER_RS07485, ,psos,competence protein	I872_RS06800, ,psos,DNA uptake protein	GALLO_RS03605, ,psos,DNA-binding protein	RN86_RS06010, ,psos,competence protein CelA	SII_RS03730, ,psos,competence protein	SMU_625, ,psos,competence protein	HMPREF0833_RS00910, ,psos,competence protein CelA	SPNINV200_RS04660, ,psos,competence protein CelA	HMPREF0837_RS07350, ,psos,competence protein CelA	M6_RS05915, ,psos,competence protein	SALIVB_RS07960, ,psos,competence protein	HSISS2_RS08315, ,psos,competence protein	SSGZ1_RS03405, ,psos,competence protein CelA	Y016_RS07580, ,psos,competence protein	SUB_RS06225, ,psos,competence protein
PCS8235_RS03310, ,psos,translation initiation factor IF-3	AMM49_RS07010, ,psos,translation initiation factor IF-3	A6J79_07740, ,psos,translation initiation factor IF-3	SMA_RS06365, ,psos,translation initiation factor IF-3	A6J31_RS03830, ,psos,translation initiation factor IF-3	SSUBM407_0683, ,psos,translation initiation factor IF-3	APQ97_RS03330, ,psos,translation initiation factor IF-3	STER_RS05405, ,psos,translation initiation factor IF-3	I872_RS01990, ,psos,translation initiation factor IF-3	GALLO_RS07110, ,psos,translation initiation factor IF-3	RN86_RS08930, ,psos,translation initiation factor IF-3	SII_RS03025, ,psos,translation initiation factor IF-3	SMU_697, ,psos,translation initiation factor IF-3	HMPREF0833_RS01570, ,psos,translation initiation factor IF-3	SPNINV200_RS04715, ,psos,translation initiation factor IF-3	HMPREF0837_RS07325, ,psos,translation initiation factor IF-3	M6_RS03275, ,psos,translation initiation factor IF-3	SALIVB_RS05425, ,psos,translation initiation factor IF-3	HSISS2_RS03690, ,psos,translation initiation factor IF-3	SSGZ1_RS05755, ,psos,translation initiation factor IF-3	Y016_RS05445, ,psos,translation initiation factor IF-3	SUB_RS03625, ,psos,translation initiation factor IF-3
PCS8235_RS03315, ,psos,50S ribosomal protein L35	AMM49_RS07005, ,psos,50S ribosomal protein L35	A6J79_07745, ,psos,50S ribosomal protein L35	SMA_RS06360, ,psos,50S ribosomal protein L35	A6J31_RS03835, ,psos,50S ribosomal protein L35	SSUBM407_0684, ,psos,50S ribosomal protein L35	APQ97_RS03335, ,psos,50S ribosomal protein L35	STER_RS05400, ,psos,50S ribosomal protein L35	I872_RS01995, ,psos,50S ribosomal protein L35	GALLO_RS07105, ,psos,50S ribosomal protein L35	RN86_RS08925, ,psos,50S ribosomal protein L35	SII_RS03030, ,psos,50S ribosomal protein L35	SMU_698, ,psos,50S ribosomal protein L35	HMPREF0833_RS01575, ,psos,50S ribosomal protein L35	SPNINV200_RS04720, ,psos,50S ribosomal protein L35	HMPREF0837_RS07320, ,psos,50S ribosomal protein L35	M6_RS03280, ,psos,50S ribosomal protein L35	SALIVB_RS05420, ,psos,50S ribosomal protein L35	HSISS2_RS03685, ,psos,50S ribosomal protein L35	SSGZ1_RS05750, ,psos,50S ribosomal protein L35	Y016_RS05440, ,psos,50S ribosomal protein L35	SUB_RS03630, ,psos,50S ribosomal protein L35
PCS8235_RS03320, ,psos,50S ribosomal protein L20	AMM49_RS07000, ,psos,50S ribosomal protein L20	A6J79_07750, ,psos,50S ribosomal protein L20	SMA_RS06355, ,psos,50S ribosomal protein L20	A6J31_RS03840, ,psos,50S ribosomal protein L20	SSUBM407_0685, ,psos,50S ribosomal protein L20	APQ97_RS03340, ,psos,50S ribosomal protein L20	STER_RS05395, ,psos,50S ribosomal protein L20	I872_RS02000, ,psos,50S ribosomal protein L20	GALLO_RS07100, ,psos,50S ribosomal protein L20	RN86_RS08920, ,psos,50S ribosomal protein L20	SII_RS03035, ,psos,50S ribosomal protein L20	SMU_699, ,psos,50S ribosomal protein L20	HMPREF0833_RS01580, ,psos,50S ribosomal protein L20	SPNINV200_RS04725, ,psos,50S ribosomal protein L20	HMPREF0837_RS07315, ,psos,50S ribosomal protein L20	M6_RS03285, ,psos,50S ribosomal protein L20	SALIVB_RS05415, ,psos,50S ribosomal protein L20	HSISS2_RS03680, ,psos,50S ribosomal protein L20	SSGZ1_RS05745, ,psos,50S ribosomal protein L20	Y016_RS05435, ,psos,50S ribosomal protein L20	SUB_RS03635, ,psos,50S ribosomal protein L20
PCS8235_RS03345, ,psos,hypothetical protein	AMM49_RS06220, ,psos,hypothetical protein	A6J79_08335, ,psos,hypothetical protein	SMA_RS04000, ,psos,hypothetical protein	A6J31_RS04375, ,psos,hypothetical protein	SSUBM407_1388, ,psos,fibronectin/fibrinogen-binding protein	APQ97_RS06940, ,psos,hypothetical protein	STER_RS04740, ,psos,hypothetical protein	I872_RS02455, ,psos,hypothetical protein	GALLO_RS04500, ,psos,hypothetical protein	RN86_RS09715, ,psos,dihydroorotate dehydrogenase	SII_RS02265, ,psos,hypothetical protein	SMU_1449, ,psos,fibronectin/fibrinogen-binding protein	HMPREF0833_RS04115, ,psos,dihydroorotate dehydrogenase	SPNINV200_RS04750, ,psos,fibronectin-binding protein	HMPREF0837_RS07290, ,psos,fibronectin-binding protein	M6_RS03925, ,psos,hypothetical protein	SALIVB_RS04890, ,psos,hypothetical protein	HSISS2_RS03085, ,psos,fibronectin-binding protein	SSGZ1_RS06760, ,psos,hypothetical protein	Y016_RS04790, ,psos,hypothetical protein	SUB_RS05580, ,psos,hypothetical protein
PCS8235_RS03350, ,psos,rRNA maturation RNase YbeY	AMM49_RS07530, ,psos,rRNA maturation RNase YbeY	A6J79_06065, ,psos,rRNA maturation RNase YbeY	SMA_RS07820, ,psos,rRNA maturation RNase YbeY	A6J31_RS02120, ,psos,rRNA maturation RNase YbeY	SSUBM407_0562, ,psos,metalloprotease	APQ97_RS02710, ,psos,endoribonuclease YbeY	STER_RS03285, ,psos,endoribonuclease YbeY	I872_RS07060, ,psos,rRNA maturation RNase YbeY	GALLO_RS08445, ,psos,rRNA maturation RNase YbeY	RN86_RS10665, ,psos,rRNA maturation RNase YbeY	SII_RS03670, ,psos,rRNA maturation RNase YbeY	SMU_1619c, ,psos,metal-binding heat shock protein	HMPREF0833_RS04580, ,psos,rRNA maturation RNase YbeY	SPNINV200_RS04755, ,psos,endoribonuclease YbeY	HMPREF0837_RS07285, ,psos,endoribonuclease YbeY	M6_RS02205, ,psos,endoribonuclease YbeY	SALIVB_RS06995, ,psos,rRNA maturation RNase YbeY	HSISS2_RS05375, ,psos,16S rRNA maturation RNase YbeY	SSGZ1_RS06345, ,psos,endoribonuclease YbeY	Y016_RS03300, ,psos,endoribonuclease YbeY	SUB_RS02560, ,psos,endoribonuclease YbeY
PCS8235_RS03380, ,psos,preprotein translocase subunit SecG	AMM49_RS07455, ,psos,preprotein translocase subunit SecG	A6J79_06100, ,psos,preprotein translocase subunit SecG	SMA_RS07790, ,psos,preprotein translocase subunit SecG	A6J31_RS02155, ,psos,preprotein translocase subunit SecG	SSUBM407_0569, ,psos,preprotein translocase subunit SecG	APQ97_RS02745, ,psos,preprotein translocase subunit SecG	STER_RS03315, ,psos,preprotein translocase subunit SecG	I872_RS07015, ,psos,preprotein translocase subunit SecG	GALLO_RS08415, ,psos,preprotein translocase subunit SecG	RN86_RS10630, ,psos,preprotein translocase subunit SecG	SII_RS03715, ,psos,preprotein translocase subunit SecG	SMU_1609c, ,psos,preprotein translocase subunit SecG	HMPREF0833_RS04550, ,psos,preprotein translocase subunit SecG	SPNINV200_RS04790, ,psos,preprotein translocase subunit SecG	HMPREF0837_RS07250, ,psos,preprotein translocase subunit SecG	M6_RS02320, ,psos,preprotein translocase subunit SecG	SALIVB_RS06965, ,psos,preprotein translocase subunit SecG	HSISS2_RS05345, ,psos,preprotein translocase subunit SecG	SSGZ1_RS06310, ,psos,preprotein translocase subunit SecG	Y016_RS03335, ,psos,preprotein translocase subunit SecG	SUB_RS02695, ,psos,preprotein translocase subunit SecG
PCS8235_RS03390, ,psos,SsrA-binding protein	AMM49_RS07445, ,psos,SsrA-binding protein	A6J79_06110, ,psos,SsrA-binding protein	SMA_RS07780, ,psos,SsrA-binding protein	A6J31_RS02165, ,psos,SsrA-binding protein	SSUBM407_0571, ,psos,SsrA-binding protein	APQ97_RS02755, ,psos,SsrA-binding protein	STER_RS03325, ,psos,SsrA-binding protein	I872_RS07005, ,psos,SsrA-binding protein	GALLO_RS08405, ,psos,SsrA-binding protein	RN86_RS10620, ,psos,SsrA-binding protein	SII_RS03725, ,psos,SsrA-binding protein	SMU_1606, ,psos,SsrA-binding protein	HMPREF0833_RS04540, ,psos,SsrA-binding protein	SPNINV200_RS04800, ,psos,SsrA-binding protein	HMPREF0837_RS07240, ,psos,SsrA-binding protein	M6_RS02330, ,psos,SsrA-binding protein	SALIVB_RS06955, ,psos,SsrA-binding protein	HSISS2_RS05335, ,psos,single-stranded DNA-binding protein	SSGZ1_RS06300, ,psos,SsrA-binding protein	Y016_RS03345, ,psos,SsrA-binding protein	SUB_RS02705, ,psos,SsrA-binding protein
PCS8235_RS03450, ,psos,bifunctional N-acetylglucosamine-1-phosphate uridyltransferase/glucosamine-1-phosphate acetyltransferase	AMM49_RS07705, ,psos,bifunctional N-acetylglucosamine-1-phosphate uridyltransferase/glucosamine-1-phosphate acetyltransferase	A6J79_05775, ,psos,UDP-N-acetylglucosamine diphosphorylase/glucosamine-1-phosphate N-acetyltransferase	SMA_RS07915, ,psos,bifunctional N-acetylglucosamine-1-phosphate uridyltransferase/glucosamine-1-phosphate acetyltransferase	A6J31_RS01840, ,psos,UDP-N-acetylglucosamine diphosphorylase/glucosamine-1-phosphate N-acetyltransferase	SSUBM407_1474, ,psos,bifunctional N-acetylglucosamine-1-phosphate uridyltransferase/glucosamine-1-phosphate acetyltransferase	APQ97_RS08630, ,psos,bifunctional N-acetylglucosamine-1-phosphate uridyltransferase/glucosamine-1-phosphate acetyltransferase	STER_RS02965, ,psos,bifunctional N-acetylglucosamine-1-phosphate uridyltransferase/glucosamine-1-phosphate acetyltransferase	I872_RS06315, ,psos,bifunctional N-acetylglucosamine-1-phosphate uridyltransferase/glucosamine-1-phosphate acetyltransferase	GALLO_RS08885, ,psos,bifunctional N-acetylglucosamine-1-phosphate uridyltransferase/glucosamine-1-phosphate acetyltransferase	RN86_RS06620, ,psos,bifunctional N-acetylglucosamine-1-phosphate uridyltransferase/glucosamine-1-phosphate acetyltransferase	SII_RS06085, ,psos,bifunctional N-acetylglucosamine-1-phosphate uridyltransferase/glucosamine-1-phosphate acetyltransferase	SMU_1635, ,psos,UDP-N-acetylglucosamine pyrophosphorylase	HMPREF0833_RS00770, ,psos,bifunctional N-acetylglucosamine-1-phosphate uridyltransferase/glucosamine-1-phosphate acetyltransferase	SPNINV200_RS04860, ,psos,bifunctional N-acetylglucosamine-1-phosphate uridyltransferase/glucosamine-1-phosphate acetyltransferase	HMPREF0837_RS07180, ,psos,bifunctional N-acetylglucosamine-1-phosphate uridyltransferase/glucosamine-1-phosphate acetyltransferase	M6_RS02075, ,psos,bifunctional N-acetylglucosamine-1-phosphate uridyltransferase/glucosamine-1-phosphate acetyltransferase	SALIVB_RS07330, ,psos,bifunctional N-acetylglucosamine-1-phosphate uridyltransferase/glucosamine-1-phosphate acetyltransferase	HSISS2_RS05660, ,psos,N-acetylglucosamine-1-phosphate uridyltransferase / glucosamine-1-phosphate N-acetyltransferase	SSGZ1_RS07195, ,psos,bifunctional N-acetylglucosamine-1-phosphate uridyltransferase/glucosamine-1-phosphate acetyltransferase	Y016_RS02985, ,psos,bifunctional N-acetylglucosamine-1-phosphate uridyltransferase/glucosamine-1-phosphate acetyltransferase	SUB_RS02455, ,psos,bifunctional N-acetylglucosamine-1-phosphate uridyltransferase/glucosamine-1-phosphate acetyltransferase
PCS8235_RS03455, ,psos,ADP-ribose pyrophosphatase	AMM49_RS07700, ,psos,ADP-ribose pyrophosphatase	A6J79_05780, ,psos,ADP-ribose pyrophosphatase	SMA_RS07910, ,psos,ADP-ribose pyrophosphatase	A6J31_RS01845, ,psos,ADP-ribose pyrophosphatase	SSUBM407_1473, ,psos,ADP-ribose pyrophosphatase	APQ97_RS08625, ,psos,ADP-ribose pyrophosphatase	STER_RS02970, ,psos,ADP-ribose pyrophosphatase	I872_RS06310, ,psos,DNA mismatch repair protein MutT	GALLO_RS08880, ,psos,ADP-ribose pyrophosphatase	RN86_RS06625, ,psos,ADP-ribose pyrophosphatase	SII_RS06080, ,psos,ADP-ribose pyrophosphatase	SMU_1634c, ,psos,hypothetical protein	HMPREF0833_RS00775, ,psos,ADP-ribose pyrophosphatase	SPNINV200_RS04865, ,psos,ADP-ribose pyrophosphatase	HMPREF0837_RS07175, ,psos,ADP-ribose pyrophosphatase	M6_RS02080, ,psos,ADP-ribose pyrophosphatase	SALIVB_RS07325, ,psos,ADP-ribose pyrophosphatase	HSISS2_RS05655, ,psos,ADP-ribose pyrophosphatase	SSGZ1_RS07190, ,psos,ADP-ribose pyrophosphatase	Y016_RS02990, ,psos,ADP-ribose pyrophosphatase	SUB_RS02460, ,psos,ADP-ribose pyrophosphatase
PCS8235_RS03465, ,psos,5-methylthioadenosine/S-adenosylhomocysteine nucleosidase	AMM49_RS07690, ,psos,5-methylthioadenosine/S-adenosylhomocysteine nucleosidase	A6J79_05790, ,psos,5-methylthioadenosine/S-adenosylhomocysteine nucleosidase	SMA_RS07900, ,psos,5-methylthioadenosine/S-adenosylhomocysteine nucleosidase	A6J31_RS01855, ,psos,5-methylthioadenosine/S-adenosylhomocysteine nucleosidase	SSUBM407_1471, ,psos,5-methylthioadenosine/S-adenosylhomocysteine nucleosidase	APQ97_RS08615, ,psos,5-methylthioadenosine/S-adenosylhomocysteine nucleosidase	STER_RS02980, ,psos,5-methylthioadenosine/S-adenosylhomocysteine nucleosidase	I872_RS06300, ,psos,5-methylthioadenosine/S-adenosylhomocysteine nucleosidase	GALLO_RS08870, ,psos,5-methylthioadenosine/S-adenosylhomocysteine nucleosidase	RN86_RS06635, ,psos,5-methylthioadenosine/S-adenosylhomocysteine nucleosidase	SII_RS06070, ,psos,5-methylthioadenosine/S-adenosylhomocysteine nucleosidase	SMU_1632, ,psos,5-methylthioadenosine/S-adenosylhomocysteine nucleosidase	HMPREF0833_RS00785, ,psos,5-methylthioadenosine/S-adenosylhomocysteine nucleosidase	SPNINV200_RS04875, ,psos,5-methylthioadenosine/S-adenosylhomocysteine nucleosidase	HMPREF0837_RS07165, ,psos,5-methylthioadenosine/S-adenosylhomocysteine nucleosidase	M6_RS02090, ,psos,5-methylthioadenosine/S-adenosylhomocysteine nucleosidase	SALIVB_RS07315, ,psos,5-methylthioadenosine/S-adenosylhomocysteine nucleosidase	HSISS2_RS05645, ,psos,5-methylthioadenosine nucleosidase S-adenosylhomocysteine nucleosidase	SSGZ1_RS07180, ,psos,5-methylthioadenosine/S-adenosylhomocysteine nucleosidase	Y016_RS03000, ,psos,5-methylthioadenosine/S-adenosylhomocysteine nucleosidase	SUB_RS02470, ,psos,5-methylthioadenosine/S-adenosylhomocysteine nucleosidase
PCS8235_RS03470, ,psos,hypothetical protein	AMM49_RS08695, ,psos,hypothetical protein	A6J79_00735, ,psos,DUF536 domain-containing protein	SMA_RS09090, ,psos,hypothetical protein	A6J31_RS07110, ,psos,hypothetical protein	SSUBM407_0171, ,psos,DNA-binding protein	APQ97_RS10165, ,psos,hypothetical protein	STER_RS07690, ,psos,hypothetical protein	I872_RS06150, ,psos,hypothetical protein	GALLO_RS10105, ,psos,hypothetical protein	RN86_RS01905, ,psos,hypothetical protein	SII_RS01090, ,psos,hypothetical protein	SMU_393, ,psos,hypothetical protein	HMPREF0833_RS06070, ,psos,hypothetical protein	SPNINV200_RS04880, ,psos,hypothetical protein	HMPREF0837_RS07160, ,psos,hypothetical protein	M6_RS08005, ,psos,hypothetical protein	SALIVB_RS08190, ,psos,hypothetical protein	HSISS2_RS08525, ,psos,hypothetical protein	SSGZ1_RS00995, ,psos,DNA-binding protein	Y016_RS07785, ,psos,hypothetical protein	SUB_RS08045, ,psos,hypothetical protein
PCS8235_RS03540, ,psos,peptidase T	AMM49_RS07035, ,psos,peptidase T	A6J79_07715, ,psos,peptidase T	SMA_RS06385, ,psos,peptidase T	A6J31_RS03805, ,psos,peptidase T	SSUBM407_0813, ,psos,peptidase T	APQ97_RS05750, ,psos,peptidase T	STER_RS05425, ,psos,peptidase T	I872_RS03690, ,psos,peptidase T	GALLO_RS07130, ,psos,peptidase T	RN86_RS07400, ,psos,peptidase T	SII_RS03065, ,psos,peptidase T	SMU_691, ,psos,peptidase T	HMPREF0833_RS03065, ,psos,peptidase T	SPNINV200_RS04955, ,psos,peptidase T	HMPREF0837_RS07070, ,psos,peptidase T	M6_RS03255, ,psos,peptidase T	SALIVB_RS05445, ,psos,peptidase T	HSISS2_RS03710, ,psos,Tripeptide aminopeptidase	SSGZ1_RS05100, ,psos,peptidase T	Y016_RS05470, ,psos,peptidase T	SUB_RS03605, ,psos,peptidase T
PCS8235_RS03595, ,psos,queuosine transporter QueT	AMM49_RS04595, ,psos,queuosine transporter QueT	A6J79_00425, ,psos,queuosine transporter QueT	SMA_RS03715, ,psos,queuosine transporter QueT	A6J31_RS06850, ,psos,queuosine transporter QueT	SSUBM407_1504, ,psos,hypothetical protein	APQ97_RS08785, ,psos,queuosine transporter QueT	STER_RS07450, ,psos,queuosine transporter QueT	I872_RS02075, ,psos,citrulline cluster-linked gene	GALLO_RS04185, ,psos,queuosine transporter QueT	RN86_RS07030, ,psos,queuosine transporter QueT	SII_RS03810, ,psos,queuosine transporter QueT	SMU_1545c, ,psos,hypothetical protein	HMPREF0833_RS01635, ,psos,queuosine transporter QueT	SPNINV200_RS04985, ,psos,queuosine transporter QueT	HMPREF0837_RS07015, ,psos,queuosine transporter QueT	M6_RS03045, ,psos,queuosine transporter QueT	SALIVB_RS07925, ,psos,queuosine transporter QueT	HSISS2_RS08280, ,psos,queuosine transporter QueT	SSGZ1_RS07350, ,psos,queuosine transporter QueT	Y016_RS07545, ,psos,queuosine transporter QueT	SUB_RS03360, ,psos,queuosine transporter QueT
PCS8235_RS03615, ,psos,tRNA uridine-5-carboxymethylaminomethyl(34) synthesis GTPase MnmE	AMM49_RS04730, ,psos,tRNA uridine-5-carboxymethylaminomethyl(34) synthesis GTPase MnmE	A6J79_08215, ,psos,tRNA uridine-5-carboxymethylaminomethyl(34) synthesis GTPase MnmE	SMA_RS04305, ,psos,tRNA uridine-5-carboxymethylaminomethyl(34) synthesis GTPase MnmE	A6J31_RS04305, ,psos,tRNA uridine-5-carboxymethylaminomethyl(34) synthesis GTPase MnmE	SSUBM407_1352, ,psos,tRNA modification GTPase TrmE	APQ97_RS06765, ,psos,tRNA uridine-5-carboxymethylaminomethyl(34) synthesis GTPase MnmE	STER_RS04885, ,psos,tRNA uridine-5-carboxymethylaminomethyl(34) synthesis GTPase MnmE	I872_RS02515, ,psos,tRNA uridine-5-carboxymethylaminomethyl(34) synthesis GTPase MnmE	GALLO_RS04960, ,psos,tRNA uridine-5-carboxymethylaminomethyl(34) synthesis GTPase MnmE	RN86_RS07615, ,psos,tRNA modification GTPase	SII_RS05285, ,psos,tRNA modification GTPase	SMU_1235, ,psos,tRNA modification GTPase TrmE	HMPREF0833_RS02050, ,psos,tRNA modification GTPase	SPNINV200_RS05010, ,psos,tRNA uridine-5-carboxymethylaminomethyl(34) synthesis GTPase MnmE	HMPREF0837_RS06995, ,psos,tRNA uridine-5-carboxymethylaminomethyl(34) synthesis GTPase MnmE	M6_RS04130, ,psos,tRNA uridine-5-carboxymethylaminomethyl(34) synthesis GTPase MnmE	SALIVB_RS04950, ,psos,tRNA uridine-5-carboxymethylaminomethyl(34) synthesis GTPase MnmE	HSISS2_RS03180, ,psos,GTPase and tRNA-U34 5-formylation enzyme TrmE	SSGZ1_RS06580, ,psos,tRNA uridine-5-carboxymethylaminomethyl(34) synthesis GTPase MnmE	Y016_RS04930, ,psos,tRNA uridine-5-carboxymethylaminomethyl(34) synthesis GTPase MnmE	SUB_RS05290, ,psos,tRNA uridine-5-carboxymethylaminomethyl(34) synthesis GTPase MnmE
PCS8235_RS03620, ,psos,tautomerase	AMM49_RS05660, ,psos,tautomerase	A6J79_07765, ,psos,tautomerase	SMA_RS04840, ,psos,4-oxalocrotonate tautomerase	A6J31_RS03855, ,psos,tautomerase	SSUBM407_1049, ,psos,4-oxalocrotonate tautomerase	APQ97_RS04510, ,psos,4-oxalocrotonate tautomerase	STER_RS05380, ,psos,tautomerase	I872_RS03290, ,psos,tautomerase	GALLO_RS05450, ,psos,tautomerase	RN86_RS08225, ,psos,4-oxalocrotonate tautomerase	SII_RS04065, ,psos,4-oxalocrotonate tautomerase	SMU_1087, ,psos,4-oxalocrotonate tautomerase	HMPREF0833_RS02475, ,psos,tautomerase	SPNINV200_RS05015, ,psos,tautomerase	HMPREF0837_RS06990, ,psos,tautomerase	M6_RS04350, ,psos,tautomerase	SALIVB_RS05400, ,psos,tautomerase	HSISS2_RS03670, ,psos,4-oxalocrotonate tautomerasenylose transportsystem permease xylH	SSGZ1_RS04260, ,psos,4-oxalocrotonate tautomerase	Y016_RS05420, ,psos,tautomerase	SUB_RS04385, ,psos,4-oxalocrotonate tautomerase
PCS8235_RS03625, ,psos,thymidine kinase	AMM49_RS05655, ,psos,thymidine kinase	A6J79_09015, ,psos,thymidine kinase	SMA_RS04850, ,psos,thymidine kinase	A6J31_RS05090, ,psos,thymidine kinase	SSUBM407_1046, ,psos,thymidine kinase	APQ97_RS04530, ,psos,thymidine kinase	STER_RS03885, ,psos,thymidine kinase	I872_RS03295, ,psos,thymidine kinase	GALLO_RS05460, ,psos,thymidine kinase	RN86_RS08230, ,psos,thymidine kinase	SII_RS04060, ,psos,thymidine kinase	SMU_1086, ,psos,thymidine kinase	HMPREF0833_RS02480, ,psos,thymidine kinase	SPNINV200_RS05020, ,psos,thymidine kinase	HMPREF0837_RS06985, ,psos,thymidine kinase	M6_RS04355, ,psos,thymidine kinase	SALIVB_RS04080, ,psos,thymidine kinase	HSISS2_RS02365, ,psos,thymidine kinase	SSGZ1_RS04275, ,psos,thymidine kinase	Y016_RS04010, ,psos,thymidine kinase	SUB_RS04390, ,psos,thymidine kinase
PCS8235_RS03630, ,psos,peptide chain release factor 1	AMM49_RS05650, ,psos,peptide chain release factor 1	A6J79_09010, ,psos,peptide chain release factor 1	SMA_RS04855, ,psos,peptide chain release factor 1	A6J31_RS05085, ,psos,peptide chain release factor 1	SSUBM407_1045, ,psos,peptide chain release factor 1	APQ97_RS04535, ,psos,peptide chain release factor 1	STER_RS03890, ,psos,peptide chain release factor 1	I872_RS03300, ,psos,peptide chain release factor 1	GALLO_RS05465, ,psos,peptide chain release factor 1	RN86_RS08235, ,psos,peptide chain release factor 1	SII_RS04055, ,psos,peptide chain release factor 1	SMU_1085, ,psos,peptide chain release factor 1	HMPREF0833_RS02485, ,psos,peptide chain release factor 1	SPNINV200_RS05025, ,psos,peptide chain release factor 1	HMPREF0837_RS06980, ,psos,peptide chain release factor 1	M6_RS04360, ,psos,peptide chain release factor 1	SALIVB_RS04085, ,psos,peptide chain release factor 1	HSISS2_RS02370, ,psos,peptide chain release factor 1	SSGZ1_RS04280, ,psos,peptide chain release factor 1	Y016_RS04015, ,psos,peptide chain release factor 1	SUB_RS04395, ,psos,peptide chain release factor 1
PCS8235_RS03635, ,psos,protein-(glutamine-N5) methyltransferase, release factor-specific	AMM49_RS05645, ,psos,protein-(glutamine-N5) methyltransferase, release factor-specific	A6J79_09005, ,psos,protein-(glutamine-N5) methyltransferase, release factor-specific	SMA_RS04860, ,psos,protein-(glutamine-N5) methyltransferase, release factor-specific	A6J31_RS05080, ,psos,protein-(glutamine-N5) methyltransferase, release factor-specific	SSUBM407_1044, ,psos,methyltransferase	APQ97_RS04540, ,psos,protein-(glutamine-N5) methyltransferase, release factor-specific	STER_RS03895, ,psos,protein-(glutamine-N5) methyltransferase, release factor-specific	I872_RS03305, ,psos,protein-(glutamine-N5) methyltransferase, release factor-specific	GALLO_RS05470, ,psos,protein-(glutamine-N5) methyltransferase, release factor-specific	RN86_RS08240, ,psos,protein-(glutamine-N5) methyltransferase, release factor-specific	SII_RS04050, ,psos,protein-(glutamine-N5) methyltransferase, release factor-specific	SMU_1084, ,psos,N5-glutamine S-adenosyl-L-methionine-dependent methyltransferase	HMPREF0833_RS02490, ,psos,protein-(glutamine-N5) methyltransferase, release factor-specific	SPNINV200_RS05030, ,psos,protein-(glutamine-N5) methyltransferase, release factor-specific	HMPREF0837_RS06975, ,psos,protein-(glutamine-N5) methyltransferase, release factor-specific	M6_RS04365, ,psos,protein-(glutamine-N5) methyltransferase, release factor-specific	SALIVB_RS04090, ,psos,protein-(glutamine-N5) methyltransferase, release factor-specific	HSISS2_RS02375, ,psos,methylase of polypeptide chain release factor	SSGZ1_RS04285, ,psos,protein-(glutamine-N5) methyltransferase, release factor-specific	Y016_RS04020, ,psos,protein-(glutamine-N5) methyltransferase, release factor-specific	SUB_RS04400, ,psos,protein-(glutamine-N5) methyltransferase, release factor-specific
PCS8235_RS03640, ,psos,threonylcarbamoyl-AMP synthase	AMM49_RS05640, ,psos,threonylcarbamoyl-AMP synthase	A6J79_09000, ,psos,threonylcarbamoyl-AMP synthase	SMA_RS04865, ,psos,threonylcarbamoyl-AMP synthase	A6J31_RS05075, ,psos,threonylcarbamoyl-AMP synthase	SSUBM407_1043, ,psos,hypothetical protein	APQ97_RS04545, ,psos,threonylcarbamoyl-AMP synthase	STER_RS03900, ,psos,threonylcarbamoyl-AMP synthase	I872_RS03310, ,psos,threonylcarbamoyl-AMP synthase	GALLO_RS05475, ,psos,threonylcarbamoyl-AMP synthase	RN86_RS08245, ,psos,threonylcarbamoyl-AMP synthase	SII_RS04045, ,psos,threonylcarbamoyl-AMP synthase	SMU_1083c, ,psos,hypothetical protein	HMPREF0833_RS02495, ,psos,threonylcarbamoyl-AMP synthase	SPNINV200_RS05035, ,psos,threonylcarbamoyl-AMP synthase	HMPREF0837_RS06970, ,psos,threonylcarbamoyl-AMP synthase	M6_RS04370, ,psos,threonylcarbamoyl-AMP synthase	SALIVB_RS04095, ,psos,threonylcarbamoyl-AMP synthase	HSISS2_RS02380, ,psos,threonylcarbamoyl-AMP synthase	SSGZ1_RS04290, ,psos,threonylcarbamoyl-AMP synthase	Y016_RS04025, ,psos,threonylcarbamoyl-AMP synthase	SUB_RS04405, ,psos,threonylcarbamoyl-AMP synthase
PCS8235_RS03650, ,psos,serine hydroxymethyltransferase	AMM49_RS05635, ,psos,serine hydroxymethyltransferase	A6J79_08995, ,psos,serine hydroxymethyltransferase	SMA_RS04870, ,psos,serine hydroxymethyltransferase	A6J31_RS05070, ,psos,serine hydroxymethyltransferase	SSUBM407_1041, ,psos,serine hydroxymethyltransferase	APQ97_RS04555, ,psos,serine hydroxymethyltransferase	STER_RS03905, ,psos,serine hydroxymethyltransferase	I872_RS03315, ,psos,serine hydroxymethyltransferase	GALLO_RS05480, ,psos,serine hydroxymethyltransferase	RN86_RS08250, ,psos,serine hydroxymethyltransferase	SII_RS04040, ,psos,serine hydroxymethyltransferase	SMU_1082, ,psos,serine hydroxymethyltransferase	HMPREF0833_RS02500, ,psos,serine hydroxymethyltransferase	SPNINV200_RS05045, ,psos,serine hydroxymethyltransferase	HMPREF0837_RS06960, ,psos,serine hydroxymethyltransferase	M6_RS04380, ,psos,serine hydroxymethyltransferase	SALIVB_RS04105, ,psos,serine hydroxymethyltransferase	HSISS2_RS02385, ,psos,Serine hydroxymethyltransferase	SSGZ1_RS04300, ,psos,serine hydroxymethyltransferase	Y016_RS04030, ,psos,serine hydroxymethyltransferase	SUB_RS04410, ,psos,serine hydroxymethyltransferase
PCS8235_RS03655, ,psos,nucleoid-associated bacterial family protein	AMM49_RS05630, ,psos,hypothetical protein	A6J79_08990, ,psos,nucleoid-associated bacterial family protein	SMA_RS04875, ,psos,hypothetical protein	A6J31_RS05065, ,psos,nucleoid-associated bacterial family protein	SSUBM407_1040, ,psos,hypothetical protein	APQ97_RS04560, ,psos,hypothetical protein	STER_RS03910, ,psos,hypothetical protein	I872_RS03320, ,psos,hypothetical protein	GALLO_RS05485, ,psos,hypothetical protein	RN86_RS08255, ,psos,nucleoid-associated protein	SII_RS04035, ,psos,hypothetical protein	SMU_1081c, ,psos,hypothetical protein	HMPREF0833_RS02505, ,psos,hypothetical protein	SPNINV200_RS05050, ,psos,hypothetical protein	HMPREF0837_RS06955, ,psos,hypothetical protein	M6_RS04385, ,psos,hypothetical protein	SALIVB_RS04110, ,psos,hypothetical protein	HSISS2_RS02390, ,psos,nucleoid-associated protein	SSGZ1_RS04305, ,psos,hypothetical protein	Y016_RS04035, ,psos,hypothetical protein	SUB_RS04415, ,psos,hypothetical protein
PCS8235_RS03660, ,psos,hypothetical protein	AMM49_RS05625, ,psos,hypothetical protein	A6J79_08985, ,psos,lytic transglycosylase	SMA_RS04880, ,psos,hypothetical protein	A6J31_RS05060, ,psos,lytic transglycosylase	SSUBM407_1039, ,psos,hypothetical protein	APQ97_RS04565, ,psos,hypothetical protein	STER_RS03915, ,psos,lytic transglycosylase	I872_RS03325, ,psos,PvaA-like protein	GALLO_RS05490, ,psos,hypothetical protein	RN86_RS08260, ,psos,Pneumococcal vaccine antigen A	SII_RS04030, ,psos,PvaA-like protein	SMU_1080c, ,psos,transposon-like protein	HMPREF0833_RS02510, ,psos,hypothetical protein	SPNINV200_RS05055, ,psos,hypothetical protein	HMPREF0837_RS06950, ,psos,hypothetical protein	M6_RS04390, ,psos,pneumococcal vaccine antigen A	SALIVB_RS04115, ,psos,lytic transglycosylase	HSISS2_RS02395, ,psos,lytic transglycosylase	SSGZ1_RS04310, ,psos,hypothetical protein	Y016_RS04040, ,psos,lytic transglycosylase	SUB_RS04420, ,psos,hypothetical protein
PCS8235_RS03810, ,psos,cell division protein FtsW	AMM49_RS04160, ,psos,cell division protein	A6J79_05355, ,psos,cell division protein FtsW	SMA_RS07435, ,psos,cell division protein FtsW	A6J31_RS01455, ,psos,cell division protein FtsW	SSUBM407_0534, ,psos,cell division protein	APQ97_RS07950, ,psos,cell division protein	STER_RS02565, ,psos,cell division protein	I872_RS06905, ,psos,cell division protein	GALLO_RS07860, ,psos,cell division protein	RN86_RS10440, ,psos,cell division protein FtsW	SII_RS05330, ,psos,hypothetical protein	SMU_713, ,psos,cell division protein FtsW	HMPREF0833_RS04270, ,psos,cell division protein FtsW	SPNINV200_RS06100, ,psos,cell division protein FtsW	HMPREF0837_RS06795, ,psos,cell division protein FtsW	M6_RS02745, ,psos,cell division protein	SALIVB_RS07680, ,psos,cell division protein	HSISS2_RS06060, ,psos,hypothetical protein	SSGZ1_RS02805, ,psos,cell division protein	Y016_RS02650, ,psos,cell division protein FtsW	SUB_RS03100, ,psos,cell division protein
PCS8235_RS03815, ,psos,phosphoenolpyruvate carboxylase	AMM49_RS04155, ,psos,phosphoenolpyruvate carboxylase	A6J79_06740, ,psos,phosphoenolpyruvate carboxylase	SMA_RS07440, ,psos,phosphoenolpyruvate carboxylase	A6J31_RS02885, ,psos,phosphoenolpyruvate carboxylase	SSUBM407_0535, ,psos,phosphoenolpyruvate carboxylase	APQ97_RS07945, ,psos,phosphoenolpyruvate carboxylase	STER_RS03730, ,psos,phosphoenolpyruvate carboxylase	I872_RS06900, ,psos,phosphoenolpyruvate carboxylase	GALLO_RS07865, ,psos,phosphoenolpyruvate carboxylase	RN86_RS10435, ,psos,phosphoenolpyruvate carboxylase	SII_RS05325, ,psos,phosphoenolpyruvate carboxylase	SMU_712, ,psos,phosphoenolpyruvate carboxylase	HMPREF0833_RS04265, ,psos,phosphoenolpyruvate carboxylase	SPNINV200_RS06095, ,psos,phosphoenolpyruvate carboxylase	HMPREF0837_RS06790, ,psos,phosphoenolpyruvate carboxylase	M6_RS02740, ,psos,phosphoenolpyruvate carboxylase	SALIVB_RS06335, ,psos,phosphoenolpyruvate carboxylase	HSISS2_RS04740, ,psos,phosphoenolpyruvate carboxylase	SSGZ1_RS02810, ,psos,phosphoenolpyruvate carboxylase	Y016_RS03820, ,psos,phosphoenolpyruvate carboxylase	SUB_RS03095, ,psos,phosphoenolpyruvate carboxylase
PCS8235_RS03820, ,psos,peptide ABC transporter substrate-binding protein	AMM49_RS06215, ,psos,peptide ABC transporter substrate-binding protein	A6J79_07375, ,psos,peptide ABC transporter substrate-binding protein	SMA_RS04025, ,psos,peptide ABC transporter substrate-binding protein	A6J31_RS03490, ,psos,peptide ABC transporter substrate-binding protein	SSUBM407_1384, ,psos,hypothetical protein	APQ97_RS06920, ,psos,peptide ABC transporter substrate-binding protein	STER_RS05700, ,psos,peptide ABC transporter substrate-binding protein	I872_RS02465, ,psos,ABC transporter substrate-binding protein	GALLO_RS04540, ,psos,peptide ABC transporter substrate-binding protein	RN86_RS09710, ,psos,peptide ABC transporter substrate-binding protein	SII_RS02270, ,psos,ABC transporter substrate-binding protein	SMU_1447c, ,psos,hypothetical protein	HMPREF0833_RS04110, ,psos,peptide ABC transporter substrate-binding protein	SPNINV200_RS06090, ,psos,peptide ABC transporter substrate-binding protein	HMPREF0837_RS06785, ,psos,peptide ABC transporter substrate-binding protein	M6_RS03930, ,psos,peptide ABC transporter substrate-binding protein	SALIVB_RS05740, ,psos,peptide ABC transporter substrate-binding protein	HSISS2_RS04020, ,psos,ABC transporter substrate-binding protein	SSGZ1_RS06740, ,psos,peptide ABC transporter substrate-binding protein	Y016_RS05740, ,psos,peptide ABC transporter substrate-binding protein	SUB_RS05575, ,psos,peptide ABC transporter substrate-binding protein
PCS8235_RS03825, ,psos,ABC transporter permease	AMM49_RS06210, ,psos,branched-chain amino acid ABC transporter permease	A6J79_07380, ,psos,branched-chain amino acid ABC transporter permease	SMA_RS04030, ,psos,branched-chain amino acid ABC transporter permease	A6J31_RS03495, ,psos,branched-chain amino acid ABC transporter permease	SSUBM407_1383, ,psos,ABC transporter permease	APQ97_RS06915, ,psos,ABC transporter permease	STER_RS05695, ,psos,branched-chain amino acid ABC transporter permease	I872_RS09400, ,psos,ABC transporter permease	GALLO_RS04545, ,psos,branched-chain amino acid ABC transporter permease	RN86_RS09705, ,psos,ABC transporter permease	SII_RS02275, ,psos,ABC transporter permease	SMU_1446c, ,psos,ABC transporter permease	HMPREF0833_RS06450, ,psos,ABC transporter permease	SPNINV200_RS06085, ,psos,ABC transporter permease	HMPREF0837_RS06780, ,psos,ABC transporter permease	M6_RS03935, ,psos,ABC transporter permease	SALIVB_RS05735, ,psos,branched-chain amino acid ABC transporter permease	HSISS2_RS04015, ,psos,branched-chain amino acid ABC transporter permease	SSGZ1_RS06735, ,psos,ABC transporter permease	Y016_RS05735, ,psos,branched-chain amino acid ABC transporter permease	SUB_RS05570, ,psos,ABC transporter permease
PCS8235_RS03830, ,psos,phosphonate ABC transporter ATP-binding protein	AMM49_RS06205, ,psos,phosphonate ABC transporter ATP-binding protein	A6J79_07385, ,psos,phosphonate ABC transporter ATP-binding protein	SMA_RS04035, ,psos,phosphonate ABC transporter ATP-binding protein	A6J31_RS03500, ,psos,phosphonate ABC transporter ATP-binding protein	SSUBM407_1382, ,psos,ABC transporter ATP-binding protein	APQ97_RS06910, ,psos,phosphonate ABC transporter ATP-binding protein	STER_RS05690, ,psos,phosphonate ABC transporter ATP-binding protein	I872_RS09395, ,psos,ABC transporter ATP-binding protein	GALLO_RS04550, ,psos,phosphonate ABC transporter ATP-binding protein	RN86_RS09700, ,psos,phosphonate ABC transporter ATP-binding protein	SII_RS02280, ,psos,ABC transporter ATP-binding protein	SMU_1445c, ,psos,ABC transporter ATP-binding protein	HMPREF0833_RS06445, ,psos,phosphonate ABC transporter ATP-binding protein	SPNINV200_RS06080, ,psos,ABC transporter ATP-binding protein	HMPREF0837_RS06775, ,psos,ABC transporter ATP-binding protein	M6_RS03940, ,psos,phosphonate ABC transporter ATP-binding protein	SALIVB_RS05730, ,psos,phosphonate ABC transporter ATP-binding protein	HSISS2_RS04010, ,psos,phosphonate ABC transporter ATP-binding protein	SSGZ1_RS06730, ,psos,ABC transporter ATP-binding protein	Y016_RS05730, ,psos,phosphonate ABC transporter ATP-binding protein	SUB_RS05565, ,psos,phosphonate ABC transporter ATP-binding protein
PCS8235_RS03855, ,psos,1,2-diacylglycerol 3-glucosyltransferase	AMM49_RS03645, ,psos,1,2-diacylglycerol 3-glucosyltransferase	A6J79_05805, ,psos,1,2-diacylglycerol 3-glucosyltransferase	SMA_RS07720, ,psos,1,2-diacylglycerol 3-glucosyltransferase	A6J31_RS01870, ,psos,1,2-diacylglycerol 3-glucosyltransferase	SSUBM407_0590, ,psos,glycosyltransferase	APQ97_RS02855, ,psos,1,2-diacylglycerol 3-glucosyltransferase	STER_RS03000, ,psos,1,2-diacylglycerol 3-glucosyltransferase	I872_RS06755, ,psos,1,2-diacylglycerol 3-glucosyltransferase	GALLO_RS08195, ,psos,1,2-diacylglycerol 3-glucosyltransferase	RN86_RS10365, ,psos,1,2-diacylglycerol 3-glucosyltransferase	SII_RS04820, ,psos,glycosyl transferase	SMU_1588c, ,psos,hexosyltransferase	HMPREF0833_RS04475, ,psos,1,2-diacylglycerol 3-glucosyltransferase	SPNINV200_RS06055, ,psos,1,2-diacylglycerol 3-glucosyltransferase	HMPREF0837_RS06750, ,psos,1,2-diacylglycerol 3-glucosyltransferase	M6_RS02385, ,psos,1,2-diacylglycerol 3-glucosyltransferase	SALIVB_RS07290, ,psos,1,2-diacylglycerol 3-glucosyltransferase	HSISS2_RS05620, ,psos,1,2-diacylglycerol 3-glucosyltransferase	SSGZ1_RS06205, ,psos,glycosyl transferase	Y016_RS03020, ,psos,1,2-diacylglycerol 3-glucosyltransferase	SUB_RS02780, ,psos,1,2-diacylglycerol 3-glucosyltransferase
PCS8235_RS03870, ,psos,GTPase ObgE	AMM49_RS07385, ,psos,GTPase ObgE	A6J79_00025, ,psos,GTPase ObgE	SMA_RS06610, ,psos,GTPase ObgE	A6J31_RS06580, ,psos,GTPase ObgE	SSUBM407_1128, ,psos,GTPase ObgE	APQ97_RS04100, ,psos,GTPase ObgE	STER_RS07205, ,psos,GTPase ObgE	I872_RS06700, ,psos,GTPase CgtA	GALLO_RS07340, ,psos,GTPase ObgE	RN86_RS09590, ,psos,GTPase CgtA	SII_RS03545, ,psos,GTPase CgtA	SMU_801, ,psos,GTP-binding protein	HMPREF0833_RS01210, ,psos,GTPase CgtA	SPNINV200_RS06040, ,psos,GTPase ObgE	HMPREF0837_RS06735, ,psos,GTPase ObgE	M6_RS05300, ,psos,GTPase ObgE	SALIVB_RS02565, ,psos,GTPase ObgE	HSISS2_RS08010, ,psos,GTPase CgtA	SSGZ1_RS03850, ,psos,GTPase ObgE	Y016_RS07310, ,psos,GTPase ObgE	SUB_RS05810, ,psos,GTPase ObgE
PCS8235_RS03880, ,psos,UDP-N-acetylglucosamine 1-carboxyvinyltransferase	AMM49_RS04565, ,psos,UDP-N-acetylglucosamine 1-carboxyvinyltransferase	A6J79_00450, ,psos,UDP-N-acetylglucosamine 1-carboxyvinyltransferase	SMA_RS03685, ,psos,UDP-N-acetylglucosamine 1-carboxyvinyltransferase	A6J31_RS06875, ,psos,UDP-N-acetylglucosamine 1-carboxyvinyltransferase	SSUBM407_1509, ,psos,UDP-N-acetylglucosamine 1-carboxyvinyltransferase	APQ97_RS08810, ,psos,UDP-N-acetylglucosamine 1-carboxyvinyltransferase	STER_RS07475, ,psos,UDP-N-acetylglucosamine 1-carboxyvinyltransferase	I872_RS02020, ,psos,UDP-N-acetylglucosamine 1-carboxyvinyltransferase	GALLO_RS04155, ,psos,UDP-N-acetylglucosamine 1-carboxyvinyltransferase	RN86_RS06985, ,psos,UDP-N-acetylglucosamine 1-carboxyvinyltransferase	SII_RS03770, ,psos,UDP-N-acetylglucosamine 1-carboxyvinyltransferase	SMU_1572, ,psos,UDP-N-acetylglucosamine 1-carboxyvinyltransferase	HMPREF0833_RS01595, ,psos,UDP-N-acetylglucosamine 1-carboxyvinyltransferase	SPNINV200_RS06015, ,psos,UDP-N-acetylglucosamine 1-carboxyvinyltransferase	HMPREF0837_RS06710, ,psos,UDP-N-acetylglucosamine 1-carboxyvinyltransferase	M6_RS05415, ,psos,UDP-N-acetylglucosamine 1-carboxyvinyltransferase	SALIVB_RS07950, ,psos,UDP-N-acetylglucosamine 1-carboxyvinyltransferase	HSISS2_RS08305, ,psos,UDP-N-acetylglucosamine 1-carboxyvinyltransferase	SSGZ1_RS07375, ,psos,UDP-N-acetylglucosamine 1-carboxyvinyltransferase	Y016_RS07570, ,psos,UDP-N-acetylglucosamine 1-carboxyvinyltransferase	SUB_RS06055, ,psos,UDP-N-acetylglucosamine 1-carboxyvinyltransferase
PCS8235_RS03885, ,psos,RimJ/RimL family protein N-acetyltransferase	AMM49_RS04570, ,psos,RimJ/RimL family protein N-acetyltransferase	A6J79_00445, ,psos,N-acetyltransferase	SMA_RS03690, ,psos,RimJ/RimL family protein N-acetyltransferase	A6J31_RS06870, ,psos,RimJ/RimL family protein N-acetyltransferase	SSUBM407_1508, ,psos,acetyltransferase	APQ97_RS08805, ,psos,RimJ/RimL family protein N-acetyltransferase	STER_RS07470, ,psos,RimJ/RimL family protein N-acetyltransferase	I872_RS02025, ,psos,RimJ/RimL family protein N-acetyltransferase	GALLO_RS04160, ,psos,RimJ/RimL family protein N-acetyltransferase	RN86_RS06990, ,psos,N-acetyltransferase	SII_RS03775, ,psos,N-acetyltransferase	SMU_1558c, ,psos,acetyltransferase	HMPREF0833_RS01600, ,psos,RimJ/RimL family protein N-acetyltransferase	SPNINV200_RS06010, ,psos,RimJ/RimL family protein N-acetyltransferase	HMPREF0837_RS06705, ,psos,RimJ/RimL family protein N-acetyltransferase	M6_RS05395, ,psos,N-acetyltransferase	SALIVB_RS07945, ,psos,RimJ/RimL family protein N-acetyltransferase	HSISS2_RS08300, ,psos,GNAT family acetyltransferase	SSGZ1_RS07370, ,psos,RimJ/RimL family protein N-acetyltransferase	Y016_RS07565, ,psos,N-acetyltransferase	SUB_RS05990, ,psos,RimJ/RimL family protein N-acetyltransferase
PCS8235_RS03895, ,psos,methionine aminopeptidase	AMM49_RS04580, ,psos,methionine aminopeptidase	A6J79_00435, ,psos,methionine aminopeptidase	SMA_RS03700, ,psos,methionine aminopeptidase	A6J31_RS06860, ,psos,methionine aminopeptidase	SSUBM407_1507, ,psos,methionine aminopeptidase	APQ97_RS08800, ,psos,methionine aminopeptidase	STER_RS07460, ,psos,methionine aminopeptidase	I872_RS02035, ,psos,methionine aminopeptidase	GALLO_RS04170, ,psos,methionine aminopeptidase	RN86_RS07000, ,psos,methionine aminopeptidase	SII_RS03785, ,psos,methionine aminopeptidase	SMU_1556, ,psos,methionine aminopeptidase	HMPREF0833_RS01610, ,psos,methionine aminopeptidase	SPNINV200_RS06000, ,psos,methionine aminopeptidase	HMPREF0837_RS06695, ,psos,methionine aminopeptidase	M6_RS05385, ,psos,methionine aminopeptidase	SALIVB_RS07935, ,psos,methionine aminopeptidase	HSISS2_RS08290, ,psos,methionine aminopeptidase	SSGZ1_RS07365, ,psos,methionine aminopeptidase	Y016_RS07555, ,psos,methionine aminopeptidase	SUB_RS05980, ,psos,methionine aminopeptidase
PCS8235_RS03915, ,psos,hypothetical protein	AMM49_RS05770, ,psos,hypothetical protein	A6J79_10130, ,psos,hypothetical protein	SMA_RS04725, ,psos,hypothetical protein	A6J31_RS06410, ,psos,hypothetical protein	SSUBM407_0857, ,psos,DNA repair protein RadC	APQ97_RS05535, ,psos,hypothetical protein	STER_RS07035, ,psos,hypothetical protein	I872_RS04760, ,psos,hypothetical protein	GALLO_RS05335, ,psos,hypothetical protein	RN86_RS07805, ,psos,hypothetical protein	SII_RS02750, ,psos,hypothetical protein	SMU_1055, ,psos,hypothetical protein	HMPREF0833_RS02265, ,psos,hypothetical protein	SPNINV200_RS05975, ,psos,hypothetical protein	HMPREF0837_RS06670, ,psos,hypothetical protein	M6_RS04255, ,psos,hypothetical protein	SALIVB_RS02750, ,psos,hypothetical protein	HSISS2_RS07830, ,psos,hypothetical protein	SSGZ1_RS04875, ,psos,DNA repair protein RadC	Y016_RS07140, ,psos,hypothetical protein	SUB_RS04265, ,psos,hypothetical protein
PCS8235_RS03925, ,psos,transcriptional regulator	AMM49_RS05765, ,psos,transcriptional regulator	A6J79_10120, ,psos,redox-sensing transcriptional repressor Rex	SMA_RS04730, ,psos,redox-sensing transcriptional repressor Rex	A6J31_RS06400, ,psos,redox-sensing transcriptional repressor Rex	SSUBM407_0859, ,psos,redox-sensing transcriptional repressor Rex	APQ97_RS05525, ,psos,redox-sensing transcriptional repressor Rex	STER_RS07025, ,psos,transcriptional regulator	I872_RS04750, ,psos,redox-sensing transcriptional repressor Rex	GALLO_RS05340, ,psos,redox-sensing transcriptional repressor Rex	RN86_RS07810, ,psos,redox-sensing transcriptional repressor Rex	SII_RS02765, ,psos,redox-sensing transcriptional repressor Rex	SMU_1053, ,psos,redox-sensing transcriptional repressor Rex	HMPREF0833_RS02270, ,psos,redox-sensing transcriptional repressor Rex	SPNINV200_RS05965, ,psos,transcriptional regulator	HMPREF0837_RS06660, ,psos,transcriptional regulator	M6_RS04265, ,psos,transcriptional regulator	SALIVB_RS02760, ,psos,redox-sensing transcriptional repressor Rex	HSISS2_RS07820, ,psos,Redox-sensitive transcriptionalregulator(AT-rich DNA-binding protein)	SSGZ1_RS04865, ,psos,redox-sensing transcriptional repressor Rex	Y016_RS07130, ,psos,redox-sensing transcriptional repressor Rex	SUB_RS04275, ,psos,transcriptional regulator
PCS8235_RS03935, ,psos,cysteine desulfurase	AMM49_RS05760, ,psos,cysteine desulfurase	A6J79_10115, ,psos,cysteine desulfurase	SMA_RS04735, ,psos,cysteine desulfurase	A6J31_RS06395, ,psos,cysteine desulfurase	SSUBM407_0861, ,psos,hypothetical protein	APQ97_RS05515, ,psos,cysteine desulfurase	STER_RS07020, ,psos,cysteine desulfurase	I872_RS04745, ,psos,hypothetical protein	GALLO_RS05345, ,psos,cysteine desulfurase	RN86_RS07820, ,psos,cysteine desulfurase	SII_RS02770, ,psos,cysteine desulfurase	SMU_1052, ,psos,hypothetical protein	HMPREF0833_RS02280, ,psos,cysteine desulfurase	SPNINV200_RS05955, ,psos,cysteine desulfurase	HMPREF0837_RS06650, ,psos,cysteine desulfurase	M6_RS04270, ,psos,cysteine desulfurase	SALIVB_RS02765, ,psos,cysteine desulfurase	HSISS2_RS07815, ,psos,cysteine desulfurase	SSGZ1_RS04855, ,psos,cysteine desulfurase	Y016_RS07125, ,psos,cysteine desulfurase	SUB_RS04285, ,psos,cysteine desulfurase
PCS8235_RS03940, ,psos,cysteine desulfurase	AMM49_RS05755, ,psos,cysteine desulfurase	A6J79_10110, ,psos,cysteine desulfurase	SMA_RS04740, ,psos,aminotransferase	A6J31_RS06390, ,psos,cysteine desulfurase	SSUBM407_0862, ,psos,cysteine desulfurase	APQ97_RS05510, ,psos,cysteine desulfurase	STER_RS07015, ,psos,cysteine desulfurase	I872_RS04740, ,psos,pyridoxal phosphate-dependent aminotransferase	GALLO_RS05350, ,psos,aminotransferase	RN86_RS07825, ,psos,cysteine desulfurase	SII_RS02775, ,psos,aminotransferase	SMU_1051, ,psos,iron-sulfur cofactor synthesis protein; NifS family	HMPREF0833_RS02285, ,psos,cysteine desulfurase	SPNINV200_RS05950, ,psos,cysteine desulfurase	HMPREF0837_RS06645, ,psos,cysteine desulfurase	M6_RS04275, ,psos,cysteine desulfurase	SALIVB_RS02770, ,psos,cysteine desulfurase	HSISS2_RS07810, ,psos,hypothetical protein	SSGZ1_RS04850, ,psos,cysteine desulfurase	Y016_RS07120, ,psos,cysteine desulfurase	SUB_RS04290, ,psos,cysteine desulfurase
PCS8235_RS03945, ,psos,ribose-phosphate pyrophosphokinase 2	AMM49_RS05750, ,psos,ribose-phosphate pyrophosphokinase 2	A6J79_10105, ,psos,ribose-phosphate diphosphokinase	SMA_RS04745, ,psos,ribose-phosphate diphosphokinase	A6J31_RS06385, ,psos,ribose-phosphate diphosphokinase	SSUBM407_0863, ,psos,ribose-phosphate pyrophosphokinase	APQ97_RS05505, ,psos,ribose-phosphate diphosphokinase	STER_RS07010, ,psos,ribose-phosphate diphosphokinase	I872_RS04735, ,psos,ribose-phosphate diphosphokinase	GALLO_RS05355, ,psos,ribose-phosphate diphosphokinase	RN86_RS07830, ,psos,ribose-phosphate diphosphokinase	SII_RS02780, ,psos,ribose-phosphate diphosphokinase	SMU_1050, ,psos,ribose-phosphate pyrophosphokinase	HMPREF0833_RS02290, ,psos,ribose-phosphate diphosphokinase	SPNINV200_RS05945, ,psos,ribose-phosphate pyrophosphokinase 2	HMPREF0837_RS06640, ,psos,ribose-phosphate pyrophosphokinase 2	M6_RS04280, ,psos,ribose-phosphate pyrophosphokinase 2	SALIVB_RS02775, ,psos,ribose-phosphate diphosphokinase	HSISS2_RS07805, ,psos,ribose-phosphate pyrophosphokinase	SSGZ1_RS04845, ,psos,ribose-phosphate diphosphokinase	Y016_RS07115, ,psos,ribose-phosphate diphosphokinase	SUB_RS04295, ,psos,ribose-phosphate diphosphokinase
PCS8235_RS03950, ,psos,adenylate cyclase	AMM49_RS05745, ,psos,adenylate cyclase	A6J79_10100, ,psos,adenylate cyclase	SMA_RS04750, ,psos,adenylate cyclase	A6J31_RS06380, ,psos,adenylate cyclase	SSUBM407_0864, ,psos,adenylate cyclase	APQ97_RS05500, ,psos,adenylate cyclase	STER_RS07005, ,psos,adenylate cyclase	I872_RS04730, ,psos,CYTH domain-containing protein	GALLO_RS05360, ,psos,adenylate cyclase	RN86_RS07835, ,psos,adenylate cyclase	SII_RS02785, ,psos,CYTH domain-containing protein	SMU_1048, ,psos,hypothetical protein	HMPREF0833_RS02295, ,psos,adenylate cyclase	SPNINV200_RS05940, ,psos,adenylate cyclase	HMPREF0837_RS06635, ,psos,adenylate cyclase	M6_RS04285, ,psos,adenylate cyclase	SALIVB_RS02780, ,psos,adenylate cyclase	HSISS2_RS07800, ,psos,adenylate cyclase	SSGZ1_RS04840, ,psos,adenylate cyclase	Y016_RS07110, ,psos,adenylate cyclase	SUB_RS04300, ,psos,adenylate cyclase
PCS8235_RS03955, ,psos,GTP pyrophosphokinase	AMM49_RS05740, ,psos,GTP pyrophosphokinase	A6J79_10095, ,psos,GTP pyrophosphokinase	SMA_RS04755, ,psos,GTP pyrophosphokinase	A6J31_RS06375, ,psos,GTP pyrophosphokinase	SSUBM407_0865, ,psos,hypothetical protein	APQ97_RS05495, ,psos,GTP pyrophosphokinase	STER_RS07000, ,psos,GTP pyrophosphokinase	I872_RS04725, ,psos,GTP pyrophosphokinase	GALLO_RS05365, ,psos,GTP pyrophosphokinase	RN86_RS07840, ,psos,GTP pyrophosphokinase	SII_RS02790, ,psos,GTP pyrophosphokinase	SMU_1046c, ,psos,GTP pyrophosphokinase	HMPREF0833_RS02300, ,psos,GTP pyrophosphokinase	SPNINV200_RS05935, ,psos,GTP pyrophosphokinase	HMPREF0837_RS06630, ,psos,GTP pyrophosphokinase	M6_RS04290, ,psos,GTP pyrophosphokinase	SALIVB_RS02785, ,psos,GTP pyrophosphokinase	HSISS2_RS07795, ,psos,GTP pyrophosphokinase	SSGZ1_RS04835, ,psos,GTP pyrophosphokinase	Y016_RS07105, ,psos,GTP pyrophosphokinase	SUB_RS04305, ,psos,GTP pyrophosphokinase
PCS8235_RS03960, ,psos,NAD(+) kinase	AMM49_RS05735, ,psos,NAD(+) kinase	A6J79_10090, ,psos,NAD(+) kinase	SMA_RS04760, ,psos,NAD(+) kinase	A6J31_RS06370, ,psos,NAD(+) kinase	SSUBM407_0866, ,psos,inorganic polyphosphate/ATP-NAD kinase	APQ97_RS05490, ,psos,NAD(+) kinase	STER_RS06995, ,psos,NAD(+) kinase	I872_RS04720, ,psos,NAD(+) kinase	GALLO_RS05370, ,psos,NAD(+) kinase	RN86_RS07845, ,psos,NAD(+) kinase	SII_RS02795, ,psos,NAD(+) kinase	SMU_1045c, ,psos,inorganic polyphosphate/ATP-NAD kinase	HMPREF0833_RS02305, ,psos,NAD(+) kinase	SPNINV200_RS05930, ,psos,NAD(+) kinase	HMPREF0837_RS06625, ,psos,NAD(+) kinase	M6_RS04295, ,psos,NAD(+) kinase	SALIVB_RS02790, ,psos,NAD(+) kinase	HSISS2_RS07790, ,psos,NAD kinase	SSGZ1_RS04830, ,psos,NAD(+) kinase	Y016_RS07100, ,psos,NAD(+) kinase	SUB_RS04310, ,psos,NAD(+) kinase
PCS8235_RS03965, ,psos,23S rRNA pseudouridine synthase	AMM49_RS05730, ,psos,23S rRNA pseudouridine synthase	A6J79_10085, ,psos,RNA pseudouridine synthase	SMA_RS04765, ,psos,RNA pseudouridine synthase	A6J31_RS06365, ,psos,RNA pseudouridine synthase	SSUBM407_0867, ,psos,RNA pseudouridylate synthase	APQ97_RS05485, ,psos,RNA pseudouridine synthase	STER_RS06990, ,psos,23S rRNA pseudouridine synthase	I872_RS04715, ,psos,RNA pseudouridine synthase	GALLO_RS05375, ,psos,RNA pseudouridine synthase	RN86_RS07850, ,psos,RNA pseudouridine synthase	SII_RS02800, ,psos,RNA pseudouridine synthase	SMU_1044c, ,psos,pseudouridylate synthase	HMPREF0833_RS02310, ,psos,RNA pseudouridine synthase	SPNINV200_RS05925, ,psos,23S rRNA pseudouridine synthase	HMPREF0837_RS06620, ,psos,23S rRNA pseudouridine synthase	M6_RS04300, ,psos,RNA pseudouridine synthase	SALIVB_RS02795, ,psos,23S rRNA pseudouridine synthase	HSISS2_RS07785, ,psos,pseudouridine synthase	SSGZ1_RS04825, ,psos,RNA pseudouridine synthase	Y016_RS07095, ,psos,RNA pseudouridine synthase	SUB_RS04315, ,psos,23S rRNA pseudouridine synthase
PCS8235_RS03970, ,psos,phosphate acetyltransferase	AMM49_RS05725, ,psos,phosphate acetyltransferase	A6J79_10080, ,psos,phosphate acetyltransferase	SMA_RS04770, ,psos,phosphate acetyltransferase	A6J31_RS06360, ,psos,phosphate acetyltransferase	SSUBM407_0868, ,psos,phosphotransacetylase	APQ97_RS05480, ,psos,phosphate acetyltransferase	STER_RS06985, ,psos,phosphate acetyltransferase	I872_RS04710, ,psos,phosphate acetyltransferase	GALLO_RS05380, ,psos,phosphate acetyltransferase	RN86_RS07855, ,psos,phosphate acetyltransferase	SII_RS02805, ,psos,phosphate acetyltransferase	SMU_1043c, ,psos,phosphotransacetylase	HMPREF0833_RS02315, ,psos,phosphate acetyltransferase	SPNINV200_RS05920, ,psos,phosphate acetyltransferase	HMPREF0837_RS06615, ,psos,phosphate acetyltransferase	M6_RS04305, ,psos,phosphate acetyltransferase	SALIVB_RS02800, ,psos,phosphate acetyltransferase	HSISS2_RS07780, ,psos,phosphate acetyltransferase	SSGZ1_RS04820, ,psos,phosphate acetyltransferase	Y016_RS07090, ,psos,phosphate acetyltransferase	SUB_RS04320, ,psos,phosphate acetyltransferase
PCS8235_RS03990, ,psos,YbaB/EbfC family nucleoid-associated protein	AMM49_RS08675, ,psos,nucleoid-associated protein, YbaB/EbfC family	A6J79_00705, ,psos,nucleoid-associated protein, YbaB/EbfC family	SMA_RS09075, ,psos,YbaB/EbfC family nucleoid-associated protein	A6J31_RS07080, ,psos,YbaB/EbfC family nucleoid-associated protein	SSUBM407_0178, ,psos,hypothetical protein	APQ97_RS10130, ,psos,YbaB/EbfC family nucleoid-associated protein	STER_RS07670, ,psos,YbaB/EbfC family nucleoid-associated protein	I872_RS09070, ,psos,nucleoid-associated protein, YbaB/EbfC family	GALLO_RS10090, ,psos,YbaB/EbfC family nucleoid-associated protein	RN86_RS01895, ,psos,nucleoid-associated protein, YbaB/EbfC family	SII_RS01105, ,psos,nucleoid-associated protein, YbaB/EbfC family	SMU_394c, ,psos,hypothetical protein	HMPREF0833_RS06085, ,psos,YbaB/EbfC family nucleoid-associated protein	SPNINV200_RS05915, ,psos,YbaB/EbfC family nucleoid-associated protein	HMPREF0837_RS06595, ,psos,YbaB/EbfC family nucleoid-associated protein	M6_RS07990, ,psos,YbaB/EbfC family nucleoid-associated protein	SALIVB_RS08155, ,psos,YbaB/EbfC family nucleoid-associated protein	HSISS2_RS08490, ,psos,hypothetical protein	SSGZ1_RS01035, ,psos,nucleoid-associated protein, YbaB/EbfC family	Y016_RS07765, ,psos,YbaB/EbfC family nucleoid-associated protein	SUB_RS08035, ,psos,YbaB/EbfC family nucleoid-associated protein
PCS8235_RS04000, ,psos,50S ribosomal protein L21	AMM49_RS06890, ,psos,50S ribosomal protein L21	A6J79_04950, ,psos,50S ribosomal protein L21	SMA_RS06260, ,psos,50S ribosomal protein L21	A6J31_RS01070, ,psos,50S ribosomal protein L21	SSUBM407_1106, ,psos,50S ribosomal protein L21	APQ97_RS04220, ,psos,50S ribosomal protein L21	STER_RS02235, ,psos,50S ribosomal protein L21	I872_RS04880, ,psos,50S ribosomal protein L21	GALLO_RS07020, ,psos,50S ribosomal protein L21	RN86_RS10155, ,psos,50S ribosomal protein L21	SII_RS04725, ,psos,50S ribosomal protein L21	SMU_846, ,psos,50S ribosomal protein L21	HMPREF0833_RS03520, ,psos,50S ribosomal protein L21	SPNINV200_RS05905, ,psos,50S ribosomal protein L21	HMPREF0837_RS06585, ,psos,50S ribosomal protein L21	M6_RS03350, ,psos,50S ribosomal protein L21	SALIVB_RS02075, ,psos,50S ribosomal protein L21	HSISS2_RS06465, ,psos,50S ribosomal protein L21	SSGZ1_RS03975, ,psos,50S ribosomal protein L21	Y016_RS02330, ,psos,50S ribosomal protein L21	SUB_RS03695, ,psos,50S ribosomal protein L21
PCS8235_RS04010, ,psos,50S ribosomal protein L27	AMM49_RS06880, ,psos,50S ribosomal protein L27	A6J79_04955, ,psos,50S ribosomal protein L27	SMA_RS06250, ,psos,50S ribosomal protein L27	A6J31_RS01075, ,psos,50S ribosomal protein L27	SSUBM407_1105, ,psos,50S ribosomal protein L27	APQ97_RS04225, ,psos,50S ribosomal protein L27	STER_RS02240, ,psos,50S ribosomal protein L27	I872_RS04870, ,psos,50S ribosomal protein L27	GALLO_RS07010, ,psos,50S ribosomal protein L27	RN86_RS10145, ,psos,50S ribosomal protein L27	SII_RS04715, ,psos,50S ribosomal protein L27	SMU_849, ,psos,50S ribosomal protein L27	HMPREF0833_RS03510, ,psos,50S ribosomal protein L27	SPNINV200_RS05895, ,psos,50S ribosomal protein L27	HMPREF0837_RS06575, ,psos,50S ribosomal protein L27	M6_RS03360, ,psos,50S ribosomal protein L27	SALIVB_RS02080, ,psos,50S ribosomal protein L27	HSISS2_RS06460, ,psos,50S ribosomal protein L27	SSGZ1_RS03980, ,psos,50S ribosomal protein L27	Y016_RS02335, ,psos,50S ribosomal protein L27	SUB_RS03705, ,psos,50S ribosomal protein L27
PCS8235_RS04035, ,psos,fatty acid-binding protein DegV	AMM49_RS02935, ,psos,hypothetical protein	A6J79_07275, ,psos,EDD domain protein	SMA_RS03175, ,psos,hypothetical protein	A6J31_RS03405, ,psos,fatty acid-binding protein DegV	SSUBM407_1537, ,psos,hypothetical protein	APQ97_RS08960, ,psos,hypothetical protein	STER_RS05815, ,psos,hypothetical protein	I872_RS05560, ,psos,hypothetical protein	GALLO_RS03475, ,psos,hypothetical protein	RN86_RS10715, ,psos,hypothetical protein	SII_RS02060, ,psos,fatty acid-binding protein DegV	SMU_586, ,psos,hypothetical protein	HMPREF0833_RS00500, ,psos,hypothetical protein	SPNINV200_RS05875, ,psos,hypothetical protein	HMPREF0837_RS06555, ,psos,hypothetical protein	M6_RS06250, ,psos,hypothetical protein	SALIVB_RS05825, ,psos,hypothetical protein	HSISS2_RS04135, ,psos,hypothetical protein	SSGZ1_RS07520, ,psos,hypothetical protein	Y016_RS05840, ,psos,EDD domain protein	SUB_RS06350, ,psos,hypothetical protein
PCS8235_RS04040, ,psos,transcriptional regulator	AMM49_RS02950, ,psos,transcriptional regulator	A6J79_07290, ,psos,DNA-binding protein HU	SMA_RS03190, ,psos,transcriptional regulator	A6J31_RS03420, ,psos,DNA-binding protein HU	SSUBM407_1534, ,psos,DNA-binding protein HU	APQ97_RS08945, ,psos,transcriptional regulator	STER_RS05800, ,psos,DNA-binding protein HU	I872_RS05555, ,psos,transcriptional regulator	GALLO_RS03490, ,psos,transcriptional regulator	RN86_RS10710, ,psos,transcriptional regulator	SII_RS02065, ,psos,transcriptional regulator	SMU_589, ,psos,DNA-binding protein	HMPREF0833_RS00505, ,psos,transcriptional regulator	SPNINV200_RS05870, ,psos,transcriptional regulator	HMPREF0837_RS06550, ,psos,transcriptional regulator	M6_RS06235, ,psos,DNA-binding protein HU	SALIVB_RS05810, ,psos,DNA-binding protein HU	HSISS2_RS04120, ,psos,DNA-binding protein HU	SSGZ1_RS07505, ,psos,transcriptional regulator	Y016_RS05825, ,psos,DNA-binding protein HU	SUB_RS06335, ,psos,transcriptional regulator
PCS8235_RS04045, ,psos,multidrug ABC transporter ATP-binding protein	AMM49_RS04735, ,psos,multidrug ABC transporter ATP-binding protein	A6J79_06930, ,psos,multidrug ABC transporter ATP-binding protein	SMA_RS04060, ,psos,multidrug ABC transporter ATP-binding protein	A6J31_RS03070, ,psos,multidrug ABC transporter ATP-binding protein	SSUBM407_1375, ,psos,ABC transporter ATP-binding protein	APQ97_RS06860, ,psos,multidrug ABC transporter ATP-binding protein	STER_RS06105, ,psos,multidrug ABC transporter ATP-binding protein	I872_RS02735, ,psos,ABC transporter ATPase	GALLO_RS04585, ,psos,multidrug ABC transporter ATP-binding protein	RN86_RS09645, ,psos,multidrug ABC transporter ATP-binding protein	SII_RS02960, ,psos,hypothetical protein	SMU_1431c, ,psos,ABC transporter ATP-binding protein	HMPREF0833_RS01150, ,psos,multidrug ABC transporter ATP-binding protein	SPNINV200_RS05865, ,psos,multidrug ABC transporter ATP-binding protein	HMPREF0837_RS06545, ,psos,multidrug ABC transporter ATP-binding protein	M6_RS03960, ,psos,multidrug ABC transporter ATP-binding protein	SALIVB_RS06160, ,psos,multidrug ABC transporter ATP-binding protein	HSISS2_RS04525, ,psos,ABC transporter ATP-binding protein	SSGZ1_RS06695, ,psos,ABC transporter ATP-binding protein	Y016_RS06125, ,psos,multidrug ABC transporter ATP-binding protein	SUB_RS05545, ,psos,multidrug ABC transporter ATP-binding protein
PCS8235_RS04230, ,psos,helicase-exonuclease AddAB subunit AddA	AMM49_RS04720, ,psos,helicase-exonuclease AddAB subunit AddA	A6J79_01345, ,psos,helicase-exonuclease AddAB subunit AddA	SMA_RS03830, ,psos,helicase-exonuclease AddAB subunit AddA	A6J31_RS07610, ,psos,helicase-exonuclease AddAB subunit AddA	SSUBM407_p015, ,psos,exonuclease RexA	APQ97_RS04120, ,psos,helicase-exonuclease AddAB subunit AddA	STER_RS08220, ,psos,ATP-dependent helicase/nuclease subunit A	I872_RS06765, ,psos,helicase-exonuclease AddAB subunit AddA	GALLO_RS04310, ,psos,helicase-exonuclease AddAB subunit AddA	RN86_RS06920, ,psos,helicase-exonuclease AddAB subunit AddA	SII_RS02340, ,psos,helicase-exonuclease AddAB subunit AddA	SMU_1499, ,psos,exonuclease RexA	HMPREF0833_RS03990, ,psos,helicase-exonuclease AddAB subunit AddA	SPNINV200_RS05750, ,psos,ATP-dependent helicase/nuclease subunit A	HMPREF0837_RS06445, ,psos,helicase-exonuclease AddAB subunit AddA	M6_RS03160, ,psos,helicase-exonuclease AddAB subunit AddA	SALIVB_RS08740, ,psos,helicase-exonuclease AddAB subunit AddA	HSISS2_RS09120, ,psos,ATP-dependent helicase	SSGZ1_RS03870, ,psos,ATP-dependent helicase/nuclease subunit A	Y016_RS08350, ,psos,helicase-exonuclease AddAB subunit AddA	SUB_RS03505, ,psos,ATP-dependent helicase/nuclease subunit A
PCS8235_RS04245, ,psos,ribosome biogenesis GTPase YlqF	AMM49_RS05385, ,psos,ribosome biogenesis GTPase YlqF	A6J79_08585, ,psos,ribosome biogenesis GTPase YlqF	SMA_RS05120, ,psos,ribosome biogenesis GTPase YlqF	A6J31_RS04705, ,psos,ribosome biogenesis GTPase YlqF	SSUBM407_0921, ,psos,ribosomal biogenesis GTPase	APQ97_RS05075, ,psos,ribosome biogenesis GTPase YlqF	STER_RS04550, ,psos,ribosome biogenesis GTPase YlqF	I872_RS04575, ,psos,ribosome biogenesis GTPase YlqF	GALLO_RS05785, ,psos,ribosome biogenesis GTPase YlqF	RN86_RS07935, ,psos,ribosome biogenesis GTPase YlqF	SII_RS03905, ,psos,ribosome biogenesis GTPase YlqF	SMU_993, ,psos,GTPase YlqF	HMPREF0833_RS02665, ,psos,ribosome biogenesis GTPase YlqF	SPNINV200_RS05730, ,psos,ribosome biogenesis GTPase YlqF	HMPREF0837_RS06430, ,psos,ribosome biogenesis GTPase YlqF	M6_RS04450, ,psos,ribosome biogenesis GTPase YlqF	SALIVB_RS04505, ,psos,ribosome biogenesis GTPase YlqF	HSISS2_RS02780, ,psos,50S ribosomal subunit maturation GTPase RbgA (YlqF)	SSGZ1_RS04550, ,psos,ribosome biogenesis GTPase YlqF	Y016_RS04555, ,psos,ribosome biogenesis GTPase YlqF	SUB_RS04680, ,psos,ribosome biogenesis GTPase YlqF
PCS8235_RS04265, ,psos,tyrosine recombinase XerS	AMM49_RS05205, ,psos,tyrosine recombinase XerS	A6J79_10545, ,psos,tyrosine recombinase XerS	SMA_RS05050, ,psos,tyrosine recombinase XerS	A6J31_RS04195, ,psos,tyrosine recombinase XerS	SSUBM407_1023, ,psos,site-specific tyrosine recombinase XerS	APQ97_RS04640, ,psos,tyrosine recombinase XerS	STER_RS04995, ,psos,tyrosine recombinase XerS	I872_RS04485, ,psos,tyrosine recombinase XerS	GALLO_RS05710, ,psos,tyrosine recombinase XerS	RN86_RS08475, ,psos,tyrosine recombinase XerS	SII_RS03955, ,psos,tyrosine recombinase XerS	SMU_1034c, ,psos,site-specific tyrosine recombinase XerS	HMPREF0833_RS02575, ,psos,tyrosine recombinase XerS	SPNINV200_RS05715, ,psos,tyrosine recombinase XerS	HMPREF0837_RS06415, ,psos,tyrosine recombinase XerS	M6_RS04565, ,psos,tyrosine recombinase XerS	SALIVB_RS05065, ,psos,tyrosine recombinase XerS	HSISS2_RS03300, ,psos,Tyrosine recombinase nerC	SSGZ1_RS04390, ,psos,tyrosine recombinase XerS	Y016_RS05045, ,psos,tyrosine recombinase XerS	SUB_RS04600, ,psos,tyrosine recombinase XerS
PCS8235_RS04305, ,psos,dihydroorotase	AMM49_RS05505, ,psos,dihydroorotase	A6J79_07975, ,psos,dihydroorotase	SMA_RS04495, ,psos,dihydroorotase	A6J31_RS04065, ,psos,dihydroorotase	SSUBM407_0917, ,psos,dihydroorotase	APQ97_RS05095, ,psos,dihydroorotase	STER_RS05160, ,psos,dihydroorotase	I872_RS02665, ,psos,dihydroorotase	GALLO_RS05145, ,psos,dihydroorotase	RN86_RS07720, ,psos,dihydroorotase	SII_RS03760, ,psos,dihydroorotase	SMU_1214, ,psos,dihydroorotase	HMPREF0833_RS02145, ,psos,dihydroorotase	SPNINV200_RS05675, ,psos,dihydroorotase	HMPREF0837_RS06375, ,psos,dihydroorotase	M6_RS03710, ,psos,dihydroorotase	SALIVB_RS05240, ,psos,dihydroorotase	HSISS2_RS03475, ,psos,dihydroorotase	SSGZ1_RS04570, ,psos,dihydroorotase	Y016_RS05220, ,psos,dihydroorotase	SUB_RS05115, ,psos,dihydroorotase
PCS8235_RS04310, ,psos,8-oxo-dGTP diphosphatase	AMM49_RS06250, ,psos,7,8-dihydro-8-oxoguanine triphosphatase	A6J79_07690, ,psos,7,8-dihydro-8-oxoguanine triphosphatase	SMA_RS03955, ,psos,7,8-dihydro-8-oxoguanine triphosphatase	A6J31_RS03780, ,psos,DNA mismatch repair protein MutT	SSUBM407_0796, ,psos,7,8-dihydro-8-oxoguanine-triphosphatase	APQ97_RS05840, ,psos,7,8-dihydro-8-oxoguanine triphosphatase	STER_RS05445, ,psos,7,8-dihydro-8-oxoguanine triphosphatase	I872_RS02660, ,psos,7,8-dihydro-8-oxoguanine triphosphatase	GALLO_RS04455, ,psos,7,8-dihydro-8-oxoguanine triphosphatase	RN86_RS07715, ,psos,7,8-dihydro-8-oxoguanine triphosphatase	SII_RS03755, ,psos,7,8-dihydro-8-oxoguanine triphosphatase	SMU_1455, ,psos,8-oxo-dGTP diphosphatase	HMPREF0833_RS02140, ,psos,7,8-dihydro-8-oxoguanine triphosphatase	SPNINV200_RS05670, ,psos,8-oxo-dGTP diphosphatase	HMPREF0837_RS06370, ,psos,8-oxo-dGTP diphosphatase	M6_RS03910, ,psos,7,8-dihydro-8-oxoguanine triphosphatase	SALIVB_RS05470, ,psos,7,8-dihydro-8-oxoguanine triphosphatase	HSISS2_RS03750, ,psos,DNA mismatch repair protein MutT	SSGZ1_RS05180, ,psos,7,8-dihydro-8-oxoguanine triphosphatase	Y016_RS05490, ,psos,7,8-dihydro-8-oxoguanine triphosphatase	SUB_RS05605, ,psos,7,8-dihydro-8-oxoguanine triphosphatase
PCS8235_RS04350, ,psos,phosphocarrier protein HPr	AMM49_RS04455, ,psos,phosphocarrier protein HPr	A6J79_06890, ,psos,phosphocarrier protein HPr	SMA_RS03585, ,psos,phosphocarrier protein HPr	A6J31_RS03030, ,psos,phosphocarrier protein HPr	SSUBM407_0747, ,psos,phosphocarrier protein HPr	APQ97_RS06080, ,psos,phosphocarrier protein HPr	STER_RS06135, ,psos,phosphocarrier protein HPr	I872_RS02385, ,psos,phosphocarrier protein HPr	GALLO_RS04015, ,psos,phosphocarrier protein HPr	RN86_RS06240, ,psos,phosphocarrier protein HPr	SII_RS05390, ,psos,phosphocarrier protein HPr	SMU_674, ,psos,phosphocarrier protein HPr	HMPREF0833_RS01050, ,psos,phosphocarrier protein HPr	SPNINV200_RS05635, ,psos,phosphocarrier protein HPr	HMPREF0837_RS06335, ,psos,phosphocarrier protein HPr	M6_RS05480, ,psos,phosphocarrier protein HPr	SALIVB_RS06200, ,psos,phosphocarrier protein HPr	HSISS2_RS04580, ,psos,phosphocarrier protein HPr	SSGZ1_RS05425, ,psos,phosphocarrier protein HPr	Y016_RS06155, ,psos,phosphocarrier protein HPr	SUB_RS06120, ,psos,phosphocarrier protein HPr
PCS8235_RS04355, ,psos,NrdH-redoxin	AMM49_RS04450, ,psos,NrdH-redoxin	A6J79_06870, ,psos,NrdH-redoxin	SMA_RS03445, ,psos,NrdH-redoxin	A6J31_RS03010, ,psos,NrdH-redoxin	SSUBM407_0743, ,psos,glutaredoxin-like protein	APQ97_RS06100, ,psos,NrdH-redoxin	STER_RS06155, ,psos,NrdH-redoxin	I872_RS02380, ,psos,NrdH-redoxin	GALLO_RS03835, ,psos,NrdH-redoxin	RN86_RS06235, ,psos,NrdH-redoxin	SII_RS05395, ,psos,NrdH-redoxin	SMU_669c, ,psos,glutaredoxin	HMPREF0833_RS01045, ,psos,NrdH-redoxin	SPNINV200_RS05630, ,psos,NrdH-redoxin	HMPREF0837_RS06330, ,psos,NrdH-redoxin	M6_RS05485, ,psos,NrdH-redoxin	SALIVB_RS06220, ,psos,NrdH-redoxin	HSISS2_RS04600, ,psos,glutaredoxin	SSGZ1_RS05445, ,psos,NrdH-redoxin	Y016_RS06175, ,psos,NrdH-redoxin	SUB_RS06125, ,psos,NrdH-redoxin
PCS8235_RS04360, ,psos,ribonucleoside-diphosphate reductase subunit alpha	AMM49_RS04445, ,psos,ribonucleoside-diphosphate reductase subunit alpha	A6J79_06865, ,psos,ribonucleoside-diphosphate reductase subunit alpha	SMA_RS03440, ,psos,ribonucleoside-diphosphate reductase subunit alpha	A6J31_RS03005, ,psos,ribonucleoside-diphosphate reductase subunit alpha	SSUBM407_0742, ,psos,ribonucleotide-diphosphate reductase subunit alpha	APQ97_RS06105, ,psos,ribonucleoside-diphosphate reductase subunit alpha	STER_RS06160, ,psos,ribonucleoside-diphosphate reductase subunit alpha	I872_RS02375, ,psos,ribonucleoside-diphosphate reductase subunit alpha	GALLO_RS03830, ,psos,ribonucleoside-diphosphate reductase subunit alpha	RN86_RS06230, ,psos,ribonucleotide-diphosphate reductase	SII_RS05400, ,psos,ribonucleotide-diphosphate reductase	SMU_668c, ,psos,ribonucleotide-diphosphate reductase subunit alpha	HMPREF0833_RS01040, ,psos,ribonucleoside-diphosphate reductase subunit alpha	SPNINV200_RS05625, ,psos,ribonucleoside-diphosphate reductase subunit alpha	HMPREF0837_RS06325, ,psos,ribonucleoside-diphosphate reductase subunit alpha	M6_RS05490, ,psos,ribonucleoside-diphosphate reductase subunit alpha	SALIVB_RS06225, ,psos,ribonucleoside-diphosphate reductase subunit alpha	HSISS2_RS04605, ,psos,ribonucleotide-diphosphate reductase subunit alpha	SSGZ1_RS05450, ,psos,ribonucleoside-diphosphate reductase subunit alpha	Y016_RS06180, ,psos,ribonucleoside-diphosphate reductase subunit alpha	SUB_RS06130, ,psos,ribonucleoside-diphosphate reductase subunit alpha
PCS8235_RS04365, ,psos,ribonucleoside-diphosphate reductase	AMM49_RS04440, ,psos,ribonucleoside-diphosphate reductase	A6J79_06860, ,psos,class 1b ribonucleoside-diphosphate reductase subunit beta	SMA_RS03435, ,psos,ribonucleoside-diphosphate reductase	A6J31_RS03000, ,psos,ribonucleoside-diphosphate reductase	SSUBM407_0740, ,psos,ribonucleotide-diphosphate reductase subunit beta	APQ97_RS06110, ,psos,ribonucleoside-diphosphate reductase	STER_RS06165, ,psos,ribonucleoside-diphosphate reductase	I872_RS02365, ,psos,ribonucleotide-diphosphate reductase subunit beta	GALLO_RS03825, ,psos,ribonucleoside-diphosphate reductase	RN86_RS06225, ,psos,ribonucleotide-diphosphate reductase subunit beta	SII_RS05410, ,psos,ribonucleotide-diphosphate reductase subunit beta	SMU_667, ,psos,ribonucleotide-diphosphate reductase subunit beta	HMPREF0833_RS01035, ,psos,ribonucleoside-diphosphate reductase	SPNINV200_RS05620, ,psos,ribonucleoside-diphosphate reductase	HMPREF0837_RS06320, ,psos,ribonucleoside-diphosphate reductase	M6_RS05495, ,psos,ribonucleoside-diphosphate reductase	SALIVB_RS06230, ,psos,ribonucleoside-diphosphate reductase	HSISS2_RS04610, ,psos,ribonucleoside-diphosphate reductase	SSGZ1_RS05460, ,psos,ribonucleoside-diphosphate reductase	Y016_RS06185, ,psos,ribonucleoside-diphosphate reductase	SUB_RS06135, ,psos,ribonucleoside-diphosphate reductase
PCS8235_RS04445, ,psos,elongation factor 4	AMM49_RS04860, ,psos,elongation factor 4	A6J79_08505, ,psos,elongation factor 4	SMA_RS07040, ,psos,elongation factor 4	A6J31_RS04630, ,psos,elongation factor 4	SSUBM407_1050, ,psos,GTP-binding protein LepA	APQ97_RS04505, ,psos,elongation factor 4	STER_RS04615, ,psos,elongation factor 4	I872_RS05175, ,psos,elongation factor 4	GALLO_RS07460, ,psos,elongation factor 4	RN86_RS09870, ,psos,elongation factor 4	SII_RS03080, ,psos,elongation factor 4	SMU_1394, ,psos,GTP-binding protein LepA	HMPREF0833_RS03045, ,psos,elongation factor 4	SPNINV200_RS05525, ,psos,elongation factor 4	HMPREF0837_RS06230, ,psos,elongation factor 4	M6_RS04055, ,psos,elongation factor 4	SALIVB_RS04620, ,psos,elongation factor 4	HSISS2_RS02840, ,psos,elongation factor 4	SSGZ1_RS04255, ,psos,elongation factor 4	Y016_RS04625, ,psos,elongation factor 4	SUB_RS05440, ,psos,elongation factor 4
PCS8235_RS04460, ,psos,arginine repressor	AMM49_RS02925, ,psos,ArgR family transcriptional regulator	A6J79_07265, ,psos,ArgR family transcriptional regulator	SMA_RS03165, ,psos,ArgR family transcriptional regulator	A6J31_RS03395, ,psos,ArgR family transcriptional regulator	SSUBM407_1539, ,psos,repressor protein	APQ97_RS08970, ,psos,arginine repressor	STER_RS05825, ,psos,ArgR family transcriptional regulator	I872_RS05580, ,psos,ArgR family transcriptional regulator	GALLO_RS03465, ,psos,ArgR family transcriptional regulator	RN86_RS10730, ,psos,arginine repressor	SII_RS02025, ,psos,transcriptional regulator	SMU_584, ,psos,arginine repressor ArgR	HMPREF0833_RS00485, ,psos,arginine repressor	SPNINV200_RS05510, ,psos,arginine repressor	HMPREF0837_RS06215, ,psos,arginine repressor	M6_RS06265, ,psos,ArgR family transcriptional regulator	SALIVB_RS05835, ,psos,ArgR family transcriptional regulator	HSISS2_RS04145, ,psos,Arginine pathway regulatory proteinArgR,repressor of arg regulon	SSGZ1_RS07530, ,psos,arginine repressor	Y016_RS05850, ,psos,ArgR family transcriptional regulator	SUB_RS06360, ,psos,ArgR family transcriptional regulator
PCS8235_RS04465, ,psos,TlyA family rRNA (cytidine-2-O)-methyltransferase	AMM49_RS02920, ,psos,TlyA family rRNA (cytidine-2-O)-methyltransferase	A6J79_07260, ,psos,TlyA family rRNA (cytidine-2-O)-methyltransferase	SMA_RS03160, ,psos,TlyA family rRNA (cytidine-2-O)-methyltransferase	A6J31_RS03390, ,psos,TlyA family rRNA (cytidine-2-O)-methyltransferase	SSUBM407_1540, ,psos,hemolysin-like protein	APQ97_RS08975, ,psos,TlyA family rRNA (cytidine-2-O)-methyltransferase	STER_RS05830, ,psos,TlyA family rRNA (cytidine-2-O)-methyltransferase	I872_RS05585, ,psos,TlyA family rRNA (cytidine-2-O)-methyltransferase	GALLO_RS03460, ,psos,TlyA family rRNA (cytidine-2-O)-methyltransferase	RN86_RS10735, ,psos,TlyA family rRNA (cytidine-2-O)-methyltransferase	SII_RS02020, ,psos,hemolysin RNA methylase	SMU_583, ,psos,hemolysin	HMPREF0833_RS00480, ,psos,TlyA family rRNA (cytidine-2-O)-methyltransferase	SPNINV200_RS05505, ,psos,TlyA family rRNA (cytidine-2-O)-methyltransferase	HMPREF0837_RS06210, ,psos,TlyA family rRNA (cytidine-2-O)-methyltransferase	M6_RS06270, ,psos,TlyA family rRNA (cytidine-2-O)-methyltransferase	SALIVB_RS05840, ,psos,TlyA family rRNA (cytidine-2-O)-methyltransferase	HSISS2_RS04150, ,psos,RNA-binding methyltransferase FtsJ like protein	SSGZ1_RS07535, ,psos,TlyA family rRNA (cytidine-2-O)-methyltransferase	Y016_RS05855, ,psos,TlyA family rRNA (cytidine-2-O)-methyltransferase	SUB_RS06365, ,psos,TlyA family rRNA (cytidine-2-O)-methyltransferase
PCS8235_RS04480, ,psos,exodeoxyribonuclease VII large subunit	AMM49_RS02905, ,psos,exodeoxyribonuclease VII large subunit	A6J79_07245, ,psos,exodeoxyribonuclease VII large subunit	SMA_RS03145, ,psos,exodeoxyribonuclease VII large subunit	A6J31_RS03375, ,psos,exodeoxyribonuclease VII large subunit	SSUBM407_1543, ,psos,exodeoxyribonuclease VII large subunit	APQ97_RS08990, ,psos,exodeoxyribonuclease VII large subunit	STER_RS05845, ,psos,exodeoxyribonuclease VII large subunit	I872_RS05600, ,psos,exodeoxyribonuclease VII large subunit	GALLO_RS03445, ,psos,exodeoxyribonuclease VII large subunit	RN86_RS10750, ,psos,exodeoxyribonuclease VII large subunit	SII_RS02005, ,psos,exodeoxyribonuclease VII large subunit	SMU_580, ,psos,exodeoxyribonuclease VII large subunit	HMPREF0833_RS00465, ,psos,exodeoxyribonuclease VII large subunit	SPNINV200_RS05490, ,psos,exodeoxyribonuclease VII large subunit	HMPREF0837_RS06195, ,psos,exodeoxyribonuclease VII large subunit	M6_RS06285, ,psos,exodeoxyribonuclease VII large subunit	SALIVB_RS05855, ,psos,exodeoxyribonuclease VII large subunit	HSISS2_RS04165, ,psos,hypothetical protein	SSGZ1_RS07550, ,psos,exodeoxyribonuclease VII large subunit	Y016_RS05870, ,psos,exodeoxyribonuclease VII large subunit	SUB_RS06380, ,psos,exodeoxyribonuclease VII large subunit
PCS8235_RS04485, ,psos,uridine kinase	AMM49_RS04480, ,psos,uridine kinase	A6J79_06925, ,psos,uridine kinase	SMA_RS03625, ,psos,uridine kinase	A6J31_RS03065, ,psos,uridine kinase	SSUBM407_1521, ,psos,uridine kinase	APQ97_RS08875, ,psos,uridine kinase	STER_RS06110, ,psos,uridine kinase	I872_RS04175, ,psos,uridine kinase	GALLO_RS04045, ,psos,uridine kinase	RN86_RS09335, ,psos,uridine kinase	SII_RS03060, ,psos,uridine kinase	SMU_1386, ,psos,uridine/cytidine kinase	HMPREF0833_RS03840, ,psos,uridine kinase	SPNINV200_RS05485, ,psos,uridine kinase	HMPREF0837_RS06190, ,psos,uridine kinase	M6_RS05455, ,psos,uridine kinase	SALIVB_RS06165, ,psos,uridine kinase	HSISS2_RS04530, ,psos,uridine/cytidine kinase	SSGZ1_RS07435, ,psos,uridine kinase	Y016_RS06130, ,psos,uridine kinase	SUB_RS06095, ,psos,uridine kinase
PCS8235_RS04500, ,psos,tRNA pseudouridine(55) synthase TruB	AMM49_RS05305, ,psos,tRNA pseudouridine(55) synthase TruB	A6J79_08170, ,psos,tRNA pseudouridine(55) synthase TruB	SMA_RS05395, ,psos,tRNA pseudouridine(55) synthase TruB	A6J31_RS04260, ,psos,tRNA pseudouridine(55) synthase TruB	SSUBM407_0824, ,psos,tRNA pseudouridine synthase B	APQ97_RS05705, ,psos,tRNA pseudouridine(55) synthase	STER_RS04930, ,psos,tRNA pseudouridine(55) synthase TruB	I872_RS03665, ,psos,tRNA pseudouridine(55) synthase TruB	GALLO_RS06100, ,psos,tRNA pseudouridine(55) synthase TruB	RN86_RS08845, ,psos,tRNA pseudouridine(55) synthase	SII_RS02690, ,psos,tRNA pseudouridine(55) synthase TruB	SMU_1144, ,psos,tRNA pseudouridine synthase B	HMPREF0833_RS01350, ,psos,tRNA pseudouridine(55) synthase TruB	SPNINV200_RS05470, ,psos,tRNA pseudouridine(55) synthase TruB	HMPREF0837_RS06175, ,psos,tRNA pseudouridine(55) synthase TruB	M6_RS04805, ,psos,tRNA pseudouridine(55) synthase TruB	SALIVB_RS05000, ,psos,tRNA pseudouridine(55) synthase	HSISS2_RS03230, ,psos,tRNA pseudouridine synthase B	SSGZ1_RS05035, ,psos,tRNA pseudouridine(55) synthase	Y016_RS04980, ,psos,tRNA pseudouridine(55) synthase TruB	SUB_RS04880, ,psos,tRNA pseudouridine(55) synthase TruB
PCS8235_RS04520, ,psos,class A sortase	AMM49_RS05025, ,psos,class A sortase	A6J79_09060, ,psos,class A sortase	SMA_RS05215, ,psos,class A sortase	A6J31_RS05135, ,psos,class A sortase	SSUBM407_0856, ,psos,sortase SrtA	APQ97_RS05540, ,psos,class A sortase	STER_RS06195, ,psos,class A sortase	I872_RS04815, ,psos,class A sortase	GALLO_RS01750, ,psos,class A sortase	RN86_RS07800, ,psos,class A sortase	SII_RS04195, ,psos,class A sortase	SMU_1113, ,psos,sortase	HMPREF0833_RS02255, ,psos,class A sortase	SPNINV200_RS05445, ,psos,class A sortase	HMPREF0837_RS06155, ,psos,class A sortase	M6_RS04420, ,psos,class A sortase	SALIVB_RS04035, ,psos,class A sortase	HSISS2_RS02320, ,psos,sortase	SSGZ1_RS04880, ,psos,class A sortase	Y016_RS06215, ,psos,class A sortase	SUB_RS04445, ,psos,class A sortase
PCS8235_RS04525, ,psos,DNA gyrase subunit A	AMM49_RS05020, ,psos,DNA gyrase subunit A	A6J79_09065, ,psos,DNA gyrase subunit A	SMA_RS05220, ,psos,DNA gyrase subunit A	A6J31_RS05140, ,psos,DNA gyrase subunit A	SSUBM407_0855, ,psos,DNA gyrase subunit A	APQ97_RS05545, ,psos,DNA gyrase subunit A	STER_RS06200, ,psos,DNA gyrase subunit A	I872_RS04820, ,psos,DNA gyrase subunit A	GALLO_RS05935, ,psos,DNA gyrase subunit A	RN86_RS07795, ,psos,DNA gyrase subunit A	SII_RS04200, ,psos,DNA gyrase subunit A	SMU_1114, ,psos,DNA gyrase subunit A	HMPREF0833_RS02250, ,psos,DNA gyrase subunit A	SPNINV200_RS05440, ,psos,DNA gyrase subunit A	HMPREF0837_RS06150, ,psos,DNA gyrase subunit A	M6_RS04415, ,psos,DNA gyrase subunit A	SALIVB_RS04030, ,psos,DNA gyrase subunit A	HSISS2_RS02315, ,psos,DNA gyrase subunit A	SSGZ1_RS04885, ,psos,DNA gyrase subunit A	Y016_RS06220, ,psos,DNA gyrase subunit A	SUB_RS04440, ,psos,DNA gyrase subunit A
PCS8235_RS04560, ,psos,DNA-binding response regulator	AMM49_RS03690, ,psos,DNA-binding response regulator	A6J79_07590, ,psos,DNA-binding response regulator	SMA_RS07645, ,psos,DNA-binding response regulator	A6J31_RS03705, ,psos,DNA-binding response regulator	SSUBM407_0598, ,psos,response regulator protein	APQ97_RS02895, ,psos,DNA-binding response regulator	STER_RS05520, ,psos,DNA-binding response regulator	I872_RS05710, ,psos,DNA-binding response regulator	GALLO_RS08060, ,psos,DNA-binding response regulator	RN86_RS10345, ,psos,DNA-binding response regulator	SII_RS04810, ,psos,DNA-binding response regulator	SMU_1517, ,psos,response regulator CovR	HMPREF0833_RS04465, ,psos,DNA-binding response regulator	SPNINV200_RS05405, ,psos,DNA-binding response regulator	HMPREF0837_RS06110, ,psos,DNA-binding response regulator	M6_RS02460, ,psos,DNA-binding response regulator	SALIVB_RS05555, ,psos,DNA-binding response regulator	HSISS2_RS03830, ,psos,transcriptional regulator	SSGZ1_RS06165, ,psos,DNA-binding response regulator	Y016_RS05565, ,psos,DNA-binding response regulator	SUB_RS02845, ,psos,DNA-binding response regulator
PCS8235_RS04565, ,psos,A/G-specific adenine glycosylase	AMM49_RS08520, ,psos,A/G-specific adenine glycosylase	A6J79_01600, ,psos,A/G-specific adenine glycosylase	SMA_RS08895, ,psos,A/G-specific adenine glycosylase	A6J31_RS08015, ,psos,A/G-specific adenine glycosylase	SSUBM407_0872, ,psos,A/G-specific adenine glycosylase	APQ97_RS05460, ,psos,A/G-specific adenine glycosylase	STER_RS08460, ,psos,A/G-specific adenine glycosylase	I872_RS04705, ,psos,A/G-specific adenine glycosylase	GALLO_RS09890, ,psos,A/G-specific adenine glycosylase	RN86_RS07860, ,psos,A/G-specific adenine glycosylase	SII_RS02810, ,psos,A/G-specific adenine glycosylase	SMU_1865, ,psos,A/G-specific adenine glycosylase	HMPREF0833_RS02320, ,psos,A/G-specific adenine glycosylase	SPNINV200_RS05400, ,psos,A/G-specific adenine glycosylase	HMPREF0837_RS06105, ,psos,A/G-specific adenine glycosylase	M6_RS07880, ,psos,A/G-specific adenine glycosylase	SALIVB_RS09020, ,psos,A/G-specific adenine glycosylase	HSISS2_RS09395, ,psos,A/G-specific adenine glycosylase	SSGZ1_RS04800, ,psos,A/G-specific adenine glycosylase	Y016_RS08545, ,psos,A/G-specific adenine glycosylase	SUB_RS07795, ,psos,A/G-specific adenine glycosylase
PCS8235_RS04570, ,psos,formate--tetrahydrofolate ligase	AMM49_RS05550, ,psos,formate--tetrahydrofolate ligase	A6J79_08855, ,psos,formate--tetrahydrofolate ligase	SMA_RS05175, ,psos,formate--tetrahydrofolate ligase	A6J31_RS04975, ,psos,formate--tetrahydrofolate ligase	SSUBM407_1182, ,psos,formate--tetrahydrofolate ligase	APQ97_RS03915, ,psos,formate--tetrahydrofolate ligase	STER_RS04110, ,psos,formate--tetrahydrofolate ligase	I872_RS04670, ,psos,formate--tetrahydrofolate ligase	GALLO_RS05870, ,psos,formate--tetrahydrofolate ligase	RN86_RS07895, ,psos,formate--tetrahydrofolate ligase	SII_RS02845, ,psos,formate--tetrahydrofolate ligase	SMU_1073, ,psos,formate--tetrahydrofolate ligase	HMPREF0833_RS02350, ,psos,formate--tetrahydrofolate ligase	SPNINV200_RS05395, ,psos,formate--tetrahydrofolate ligase	HMPREF0837_RS06100, ,psos,formate--tetrahydrofolate ligase	M6_RS04635, ,psos,formate--tetrahydrofolate ligase	SALIVB_RS04205, ,psos,formate--tetrahydrofolate ligase	HSISS2_RS02490, ,psos,formate--tetrahydrofolate ligase	SSGZ1_RS03570, ,psos,formate--tetrahydrofolate ligase	Y016_RS04140, ,psos,formate--tetrahydrofolate ligase	SUB_RS04740, ,psos,formate--tetrahydrofolate ligase
PCS8235_RS04585, ,psos,pantothenic acid transporter pant	AMM49_RS05600, ,psos,membrane protein	A6J79_08870, ,psos,ECF transporter S component	SMA_RS05190, ,psos,pantothenic acid transporter pant	A6J31_RS04990, ,psos,integral membrane protein	SSUBM407_1185, ,psos,hypothetical protein	APQ97_RS03900, ,psos,pantothenic acid transporter pant	STER_RS04095, ,psos,membrane protein	I872_RS04685, ,psos,hypothetical protein	GALLO_RS05905, ,psos,pantothenic acid transporter pant	RN86_RS07875, ,psos,pantothenic acid transporter pant	SII_RS02825, ,psos,pantothenic acid transporter pant	SMU_1076, ,psos,hypothetical protein	HMPREF0833_RS02335, ,psos,pantothenic acid transporter pant	SPNINV200_RS05380, ,psos,pantothenic acid transporter pant	HMPREF0837_RS06085, ,psos,pantothenic acid transporter pant	M6_RS04685, ,psos,membrane protein	SALIVB_RS04185, ,psos,pantothenic acid transporter pant	HSISS2_RS02465, ,psos,substrate-specific component PanT of pantothenate ECF transporter	SSGZ1_RS03555, ,psos,pantothenic acid transporter pant	Y016_RS04125, ,psos,hypothetical protein	SUB_RS04755, ,psos,membrane protein
PCS8235_RS04615, ,psos,excinuclease ABC subunit B	AMM49_RS07355, ,psos,excinuclease ABC subunit B	A6J79_10245, ,psos,excinuclease ABC subunit B	SMA_RS06585, ,psos,excinuclease ABC subunit B	A6J31_RS06550, ,psos,excinuclease ABC subunit B	SSUBM407_0897, ,psos,excinuclease ABC subunit B	APQ97_RS05185, ,psos,UvrABC system protein B	STER_RS07170, ,psos,excinuclease ABC subunit B	I872_RS02230, ,psos,excinuclease ABC subunit B	GALLO_RS07315, ,psos,excinuclease ABC subunit B	RN86_RS08900, ,psos,excinuclease ABC subunit B	SII_RS04575, ,psos,excinuclease ABC subunit B	SMU_809, ,psos,excinuclease ABC subunit B	HMPREF0833_RS03145, ,psos,excinuclease ABC subunit B	SPNINV200_RS05350, ,psos,excinuclease ABC subunit B	HMPREF0837_RS06055, ,psos,excinuclease ABC subunit B	M6_RS05240, ,psos,excinuclease ABC subunit B	SALIVB_RS02595, ,psos,excinuclease ABC subunit B	HSISS2_RS07975, ,psos,excinuclease ABC subunit B	SSGZ1_RS04670, ,psos,excinuclease ABC subunit B	Y016_RS07280, ,psos,excinuclease ABC subunit B	SUB_RS05780, ,psos,excinuclease ABC subunit B
PCS8235_RS04630, ,psos,peptide ABC transporter ATP-binding protein	AMM49_RS07370, ,psos,peptide ABC transporter ATP-binding protein	A6J79_00015, ,psos,peptide ABC transporter ATP-binding protein	SMA_RS06595, ,psos,peptide ABC transporter ATP-binding protein	A6J31_RS06570, ,psos,peptide ABC transporter ATP-binding protein	SSUBM407_0895, ,psos,glutamine ABC transporter ATP-binding protein 1	APQ97_RS05200, ,psos,peptide ABC transporter ATP-binding protein	STER_RS07195, ,psos,peptide ABC transporter ATP-binding protein	I872_RS02215, ,psos,glutamine ABC transporter ATP-binding protein	GALLO_RS07325, ,psos,peptide ABC transporter ATP-binding protein	RN86_RS08910, ,psos,peptide ABC transporter ATP-binding protein	SII_RS04585, ,psos,ABC transporter ATP-binding protein	SMU_805c, ,psos,amino acid ABC transporter ATP-binding protein	HMPREF0833_RS03185, ,psos,peptide ABC transporter ATP-binding protein	SPNINV200_RS05335, ,psos,peptide ABC transporter ATP-binding protein	HMPREF0837_RS06040, ,psos,peptide ABC transporter ATP-binding protein	M6_RS05250, ,psos,peptide ABC transporter ATP-binding protein	SALIVB_RS02575, ,psos,peptide ABC transporter ATP-binding protein	HSISS2_RS08000, ,psos,glutamate transport ATP-binding protein	SSGZ1_RS04680, ,psos,peptide ABC transporter ATP-binding protein	Y016_RS07300, ,psos,peptide ABC transporter ATP-binding protein	SUB_RS05790, ,psos,peptide ABC transporter ATP-binding protein
PCS8235_RS04640, ,psos,signal recognition particle-docking protein FtsY	AMM49_RS03990, ,psos,signal recognition particle-docking protein FtsY	A6J79_10020, ,psos,signal recognition particle-docking protein FtsY	SMA_RS07600, ,psos,signal recognition particle-docking protein FtsY	A6J31_RS06300, ,psos,signal recognition particle-docking protein FtsY	SSUBM407_0758, ,psos,cell division protein FtsY	APQ97_RS06030, ,psos,signal recognition particle-docking protein FtsY	STER_RS06880, ,psos,signal recognition particle-docking protein FtsY	I872_RS05655, ,psos,signal recognition particle-docking protein FtsY	GALLO_RS08020, ,psos,signal recognition particle-docking protein FtsY	RN86_RS10305, ,psos,signal recognition particle-docking protein FtsY	SII_RS04770, ,psos,signal recognition particle-docking protein FtsY	SMU_744, ,psos,cell division protein FtsY	HMPREF0833_RS04425, ,psos,signal recognition particle-docking protein FtsY	SPNINV200_RS05325, ,psos,signal recognition particle-docking protein FtsY	HMPREF0837_RS06030, ,psos,signal recognition particle-docking protein FtsY	M6_RS02590, ,psos,signal recognition particle-docking protein FtsY	SALIVB_RS02860, ,psos,signal recognition particle-docking protein FtsY	HSISS2_RS07725, ,psos,cell division protein FtsY	SSGZ1_RS05370, ,psos,signal recognition particle-docking protein FtsY	Y016_RS06975, ,psos,signal recognition particle-docking protein FtsY	SUB_RS02880, ,psos,signal recognition particle-docking protein FtsY
PCS8235_RS04645, ,psos,haloacid dehalogenase	AMM49_RS03985, ,psos,haloacid dehalogenase	A6J79_10025, ,psos,haloacid dehalogenase	SMA_RS07605, ,psos,haloacid dehalogenase	A6J31_RS06305, ,psos,haloacid dehalogenase	SSUBM407_0757, ,psos,haloacid dehalogenase	APQ97_RS06035, ,psos,haloacid dehalogenase	STER_RS06885, ,psos,haloacid dehalogenase	I872_RS05660, ,psos,haloacid dehalogenase	GALLO_RS08025, ,psos,haloacid dehalogenase	RN86_RS10310, ,psos,haloacid dehalogenase	SII_RS04775, ,psos,hydrolase	SMU_743, ,psos,hypothetical protein	HMPREF0833_RS04430, ,psos,haloacid dehalogenase	SPNINV200_RS05320, ,psos,haloacid dehalogenase	HMPREF0837_RS06025, ,psos,haloacid dehalogenase	M6_RS02585, ,psos,haloacid dehalogenase	SALIVB_RS02855, ,psos,haloacid dehalogenase	HSISS2_RS07730, ,psos,haloacid dehalogenase	SSGZ1_RS05375, ,psos,haloacid dehalogenase	Y016_RS06980, ,psos,haloacid dehalogenase	SUB_RS02875, ,psos,haloacid dehalogenase
PCS8235_RS04650, ,psos,hypothetical protein	AMM49_RS03980, ,psos,haloacid dehalogenase	A6J79_10030, ,psos,HAD family hydrolase	SMA_RS07610, ,psos,haloacid dehalogenase	A6J31_RS06310, ,psos,HAD family hydrolase	SSUBM407_0756, ,psos,HAD superfamily hydrolase-like protein	APQ97_RS06040, ,psos,HAD family hydrolase	STER_RS06890, ,psos,haloacid dehalogenase	I872_RS05665, ,psos,hypothetical protein	GALLO_RS08030, ,psos,haloacid dehalogenase	RN86_RS10315, ,psos,haloacid dehalogenase	SII_RS04780, ,psos,cof-like hydrolase	SMU_742, ,psos,hypothetical protein	HMPREF0833_RS04435, ,psos,haloacid dehalogenase	SPNINV200_RS05315, ,psos,haloacid dehalogenase	HMPREF0837_RS06020, ,psos,haloacid dehalogenase	M6_RS02580, ,psos,haloacid dehalogenase	SALIVB_RS02850, ,psos,haloacid dehalogenase	HSISS2_RS07735, ,psos,haloacid dehalogenase	SSGZ1_RS05380, ,psos,haloacid dehalogenase	Y016_RS06985, ,psos,HAD family hydrolase	SUB_RS02870, ,psos,haloacid dehalogenase
PCS8235_RS04745, ,psos,DNA protecting protein DprA	AMM49_RS05345, ,psos,DNA processing protein DprA	A6J79_08570, ,psos,DNA protecting protein DprA	SMA_RS05105, ,psos,DNA processing protein DprA	A6J31_RS04690, ,psos,DNA protecting protein DprA	SSUBM407_0930, ,psos,SMF family protein	APQ97_RS05030, ,psos,DNA processing protein DprA	STER_RS04565, ,psos,DNA processing protein DprA	I872_RS04560, ,psos,DNA processing Smf protein	GALLO_RS05770, ,psos,DNA-processing protein DprA	RN86_RS07955, ,psos,DNA protecting protein DprA	SII_RS03920, ,psos,DNA protecting protein	SMU_1001, ,psos,DNA processing Smf protein	HMPREF0833_RS02650, ,psos,DNA protecting protein DprA	SPNINV200_RS06185, ,psos,DNA protecting protein DprA	HMPREF0837_RS05925, ,psos,DNA protecting protein DprA	M6_RS04460, ,psos,DNA processing protein DprA	SALIVB_RS04520, ,psos,DNA processing protein DprA	HSISS2_RS02795, ,psos,Rossmann fold nucleotide-binding protein Smf	SSGZ1_RS04505, ,psos,DNA processing protein DprA	Y016_RS04570, ,psos,DNA processing protein DprA	SUB_RS04665, ,psos,DNA processing protein DprA
PCS8235_RS04800, ,psos,aspartate carbamoyltransferase	AMM49_RS05500, ,psos,aspartate carbamoyltransferase	A6J79_05550, ,psos,aspartate carbamoyltransferase	SMA_RS06220, ,psos,aspartate carbamoyltransferase	A6J31_RS01640, ,psos,aspartate carbamoyltransferase	SSUBM407_1097, ,psos,aspartate carbamoyltransferase	APQ97_RS04270, ,psos,aspartate carbamoyltransferase	STER_RS02750, ,psos,aspartate carbamoyltransferase	I872_RS03750, ,psos,aspartate carbamoyltransferase	GALLO_RS06980, ,psos,aspartate carbamoyltransferase	RN86_RS08560, ,psos,aspartate carbamoyltransferase	SII_RS04490, ,psos,aspartate carbamoyltransferase	SMU_858, ,psos,aspartate carbamoyltransferase	HMPREF0833_RS03080, ,psos,aspartate carbamoyltransferase	SPNINV200_RS06240, ,psos,aspartate carbamoyltransferase	HMPREF0837_RS05870, ,psos,aspartate carbamoyltransferase	M6_RS03390, ,psos,aspartate carbamoyltransferase	SALIVB_RS07495, ,psos,aspartate carbamoyltransferase	HSISS2_RS05880, ,psos,aspartate carbamoyltransferase catalytic subunit	SSGZ1_RS04020, ,psos,aspartate carbamoyltransferase	Y016_RS02810, ,psos,aspartate carbamoyltransferase	SUB_RS03735, ,psos,aspartate carbamoyltransferase
PCS8235_RS04805, ,psos,bifunctional pyrimidine operon transcriptional regulator/uracil phosphoribosyltransferase	AMM49_RS06860, ,psos,bifunctional pyrimidine operon transcriptional regulator/uracil phosphoribosyltransferase	A6J79_05535, ,psos,bifunctional pyr operon transcriptional regulator/uracil phosphoribosyltransferase	SMA_RS06230, ,psos,bifunctional pyr operon transcriptional regulator/uracil phosphoribosyltransferase	A6J31_RS01630, ,psos,bifunctional pyr operon transcriptional regulator/uracil phosphoribosyltransferase	SSUBM407_1098, ,psos,bifunctional pyrimidine regulatory protein PyrR/uracil phosphoribosyltransferase	APQ97_RS04265, ,psos,bifunctional pyr operon transcriptional regulator/uracil phosphoribosyltransferase	STER_RS02740, ,psos,bifunctional pyrimidine operon transcriptional regulator/uracil phosphoribosyltransferase	I872_RS03740, ,psos,bifunctional pyr operon transcriptional regulator/uracil phosphoribosyltransferase	GALLO_RS06990, ,psos,bifunctional pyr operon transcriptional regulator/uracil phosphoribosyltransferase	RN86_RS08570, ,psos,bifunctional pyr operon transcriptional regulator/uracil phosphoribosyltransferase	SII_RS04500, ,psos,bifunctional pyr operon transcriptional regulator/uracil phosphoribosyltransferase	SMU_856, ,psos,bifunctional pyrimidine regulatory protein PyrR/uracil phosphoribosyltransferase	HMPREF0833_RS03085, ,psos,bifunctional pyr operon transcriptional regulator/uracil phosphoribosyltransferase	SPNINV200_RS06245, ,psos,bifunctional pyrimidine operon transcriptional regulator/uracil phosphoribosyltransferase	HMPREF0837_RS05865, ,psos,bifunctional pyrimidine operon transcriptional regulator/uracil phosphoribosyltransferase	M6_RS03380, ,psos,bifunctional pyrimidine operon transcriptional regulator/uracil phosphoribosyltransferase	SALIVB_RS07505, ,psos,bifunctional pyr operon transcriptional regulator/uracil phosphoribosyltransferase	HSISS2_RS05890, ,psos,phosphoribosyl transferase	SSGZ1_RS04015, ,psos,bifunctional pyrimidine operon transcriptional regulator/uracil phosphoribosyltransferase	Y016_RS02800, ,psos,bifunctional pyr operon transcriptional regulator/uracil phosphoribosyltransferase	SUB_RS03725, ,psos,bifunctional pyrimidine operon transcriptional regulator/uracil phosphoribosyltransferase
PCS8235_RS04810, ,psos,endonuclease III	AMM49_RS02770, ,psos,endonuclease III	A6J79_07230, ,psos,endonuclease III	SMA_RS03915, ,psos,endonuclease III	A6J31_RS03365, ,psos,endonuclease III	SSUBM407_1075, ,psos,endonuclease III	APQ97_RS04385, ,psos,endonuclease III	STER_RS05855, ,psos,endonuclease III	I872_RS06020, ,psos,endonuclease III	GALLO_RS04420, ,psos,endonuclease III	RN86_RS06365, ,psos,endonuclease III	SII_RS06260, ,psos,endonuclease III	SMU_1650, ,psos,endonuclease III (DNA repair)	HMPREF0833_RS00790, ,psos,endonuclease III	SPNINV200_RS06250, ,psos,endonuclease III	HMPREF0837_RS05860, ,psos,endonuclease III	M6_RS03875, ,psos,endonuclease III	SALIVB_RS05865, ,psos,endonuclease III	HSISS2_RS04175, ,psos,endonuclease III	SSGZ1_RS04130, ,psos,endonuclease III	Y016_RS05880, ,psos,endonuclease III	SUB_RS05660, ,psos,endonuclease III
PCS8235_RS04815, ,psos,hypothetical protein	AMM49_RS08095, ,psos,hypothetical protein	A6J79_04455, ,psos,DNA-binding protein	SMA_RS08475, ,psos,hypothetical protein	A6J31_RS10850, ,psos,hypothetical protein	SSUBM407_1616, ,psos,hypothetical protein	APQ97_RS08575, ,psos,hypothetical protein	STER_RS01720, ,psos,hypothetical protein	I872_RS08070, ,psos,hypothetical protein	GALLO_RS09405, ,psos,hypothetical protein	RN86_RS00605, ,psos,DNA-binding protein	SII_RS01700, ,psos,hypothetical protein	SMU_1925c, ,psos,hypothetical protein	HMPREF0833_RS05220, ,psos,hypothetical protein	SPNINV200_RS06255, ,psos,hypothetical protein	HMPREF0837_RS05855, ,psos,hypothetical protein	M6_RS01715, ,psos,hypothetical protein	SALIVB_RS01590, ,psos,hypothetical protein	HSISS2_RS01565, ,psos,DNA-binding protein	SSGZ1_RS07915, ,psos,hypothetical protein	Y016_RS01815, ,psos,hypothetical protein	SUB_RS02005, ,psos,hypothetical protein
PCS8235_RS04835, ,psos,membrane protein	AMM49_RS08105, ,psos,membrane protein	A6J79_06700, ,psos,hypothetical protein	SMA_RS08485, ,psos,membrane protein	A6J31_RS02845, ,psos,membrane protein	SSUBM407_1356, ,psos,LemA family protein	APQ97_RS06785, ,psos,membrane protein	STER_RS03710, ,psos,membrane protein	I872_RS06385, ,psos,hypothetical protein	GALLO_RS09415, ,psos,membrane protein	RN86_RS00635, ,psos,protein LemA	SII_RS01685, ,psos,LemA family protein	SMU_1930, ,psos,cytoplasmic membrane protein	HMPREF0833_RS05245, ,psos,membrane protein	SPNINV200_RS06275, ,psos,membrane protein	HMPREF0837_RS05840, ,psos,membrane protein	M6_RS01705, ,psos,membrane protein	SALIVB_RS06375, ,psos,membrane protein	HSISS2_RS04780, ,psos,membrane protein	SSGZ1_RS06600, ,psos,membrane protein	Y016_RS03800, ,psos,hypothetical protein	SUB_RS01995, ,psos,membrane protein
PCS8235_RS04840, ,psos,ribosomal RNA small subunit methyltransferase G	AMM49_RS08110, ,psos,ribosomal RNA small subunit methyltransferase G	A6J79_04450, ,psos,16S rRNA methyltransferase G	SMA_RS08490, ,psos,16S rRNA methyltransferase G	A6J31_RS10845, ,psos,16S rRNA methyltransferase G	SSUBM407_0358, ,psos,16S rRNA methyltransferase GidB	APQ97_RS10680, ,psos,16S rRNA methyltransferase G	STER_RS01715, ,psos,ribosomal RNA small subunit methyltransferase G	I872_RS06395, ,psos,16S rRNA methyltransferase G	GALLO_RS09420, ,psos,16S rRNA methyltransferase G	RN86_RS00650, ,psos,16S rRNA methyltransferase	SII_RS01680, ,psos,16S rRNA methyltransferase G	SMU_1931, ,psos,16S rRNA methyltransferase GidB	HMPREF0833_RS05250, ,psos,16S rRNA methyltransferase G	SPNINV200_RS06280, ,psos,ribosomal RNA small subunit methyltransferase G	HMPREF0837_RS05835, ,psos,ribosomal RNA small subunit methyltransferase G	M6_RS01700, ,psos,ribosomal RNA small subunit methyltransferase G	SALIVB_RS01585, ,psos,16S rRNA methyltransferase G	HSISS2_RS01560, ,psos,16S rRNA methyltransferase	SSGZ1_RS01975, ,psos,ribosomal RNA small subunit methyltransferase G	Y016_RS01810, ,psos,ribosomal RNA small subunit methyltransferase G	SUB_RS01990, ,psos,ribosomal RNA small subunit methyltransferase G
PCS8235_RS04845, ,psos,uracil transporter	AMM49_RS05975, ,psos,uracil permease	A6J79_05545, ,psos,uracil permease	SMA_RS06225, ,psos,uracil transporter	A6J31_RS01635, ,psos,uracil permease	SSUBM407_1799, ,psos,uracil permease	APQ97_RS01685, ,psos,uracil transporter	STER_RS02745, ,psos,uracil transporter	I872_RS03745, ,psos,xanthine/uracil permease	GALLO_RS06985, ,psos,uracil transporter	RN86_RS08565, ,psos,uracil transporter	SII_RS04495, ,psos,uracil-xanthine permease	SMU_857, ,psos,uracil permease	HMPREF0833_RS07785, ,psos,uracil transporter	SPNINV200_RS06285, ,psos,uracil permease	HMPREF0837_RS05830, ,psos,uracil transporter	M6_RS03385, ,psos,uracil transporter	SALIVB_RS07500, ,psos,uracil permease	HSISS2_RS05885, ,psos,uracil transporter	SSGZ1_RS08830, ,psos,uracil permease	Y016_RS02805, ,psos,uracil permease	SUB_RS03730, ,psos,uracil transporter
PCS8235_RS04860, ,psos,50S ribosomal protein L19	AMM49_RS02990, ,psos,hypothetical protein	A6J79_07630, ,psos,hypothetical protein	SMA_RS07375, ,psos,hypothetical protein	A6J31_RS03740, ,psos,hypothetical protein	SSUBM407_0543, ,psos,hypothetical protein	APQ97_RS07900, ,psos,hypothetical protein	STER_RS05485, ,psos,hypothetical protein	I872_RS02795, ,psos,hypothetical protein	GALLO_RS07810, ,psos,hypothetical protein	RN86_RS05920, ,psos,50S ribosomal protein L19	SII_RS05735, ,psos,hypothetical protein	SMU_721, ,psos,hypothetical protein	HMPREF0833_RS04230, ,psos,hypothetical protein	SPNINV200_RS06300, ,psos,50S ribosomal protein L19	HMPREF0837_RS05815, ,psos,50S ribosomal protein L19	M6_RS02785, ,psos,hypothetical protein	SALIVB_RS05510, ,psos,hypothetical protein	HSISS2_RS03795, ,psos,hypothetical protein	SSGZ1_RS02855, ,psos,hypothetical protein	Y016_RS05530, ,psos,hypothetical protein	SUB_RS03135, ,psos,hypothetical protein
PCS8235_RS04885, ,psos,50S ribosomal protein L19	AMM49_RS03140, ,psos,50S ribosomal protein L19	A6J79_07430, ,psos,50S ribosomal protein L19	SMA_RS07255, ,psos,50S ribosomal protein L19	A6J31_RS03545, ,psos,50S ribosomal protein L19	SSUBM407_0311, ,psos,50S ribosomal protein L19	APQ97_RS09300, ,psos,50S ribosomal protein L19	STER_RS05645, ,psos,50S ribosomal protein L19	I872_RS01800, ,psos,50S ribosomal protein L19	GALLO_RS07685, ,psos,50S ribosomal protein L19	RN86_RS07070, ,psos,50S ribosomal protein L19	SII_RS04470, ,psos,50S ribosomal protein L19	SMU_1288, ,psos,50S ribosomal protein L19	HMPREF0833_RS01995, ,psos,50S ribosomal protein L19	SPNINV200_RS06340, ,psos,50S ribosomal protein L19	HMPREF0837_RS05790, ,psos,50S ribosomal protein L19	M6_RS02960, ,psos,50S ribosomal protein L19	SALIVB_RS05685, ,psos,50S ribosomal protein L19	HSISS2_RS03965, ,psos,50S ribosomal protein L19	SSGZ1_RS01745, ,psos,50S ribosomal protein L19	Y016_RS05685, ,psos,50S ribosomal protein L19	SUB_RS03295, ,psos,50S ribosomal protein L19
PCS8235_RS04905, ,psos,flavodoxin	AMM49_RS03125, ,psos,flavodoxin	A6J79_07410, ,psos,flavodoxin	SMA_RS07280, ,psos,flavodoxin	A6J31_RS03525, ,psos,flavodoxin	SSUBM407_1428, ,psos,flavodoxin	APQ97_RS07045, ,psos,flavodoxin	STER_RS05665, ,psos,flavodoxin	I872_RS01780, ,psos,flavodoxin	GALLO_RS07710, ,psos,flavodoxin	RN86_RS09740, ,psos,flavodoxin	SII_RS02235, ,psos,flavodoxin	SMU_1294, ,psos,flavodoxin	HMPREF0833_RS01980, ,psos,flavodoxin	SPNINV200_RS06360, ,psos,flavodoxin	HMPREF0837_RS05770, ,psos,flavodoxin	M6_RS02945, ,psos,flavodoxin	SALIVB_RS05705, ,psos,flavodoxin	HSISS2_RS03985, ,psos,flavodoxin	SSGZ1_RS06960, ,psos,flavodoxin	Y016_RS05705, ,psos,flavodoxin	SUB_RS03280, ,psos,flavodoxin
PCS8235_RS04915, ,psos,50S ribosomal protein L31 type B	AMM49_RS03110, ,psos,50S ribosomal protein L31 type B	A6J79_09040, ,psos,50S ribosomal protein L31	SMA_RS03575, ,psos,50S ribosomal protein L31	A6J31_RS05115, ,psos,50S ribosomal protein L31	SSUBM407_1425, ,psos,50S ribosomal protein L31	APQ97_RS07030, ,psos,50S ribosomal protein L31	STER_RS03860, ,psos,50S ribosomal protein L31	I872_RS01770, ,psos,50S ribosomal protein L31 type B	GALLO_RS04005, ,psos,50S ribosomal protein L31	RN86_RS09750, ,psos,50S ribosomal protein L31	SII_RS02225, ,psos,50S ribosomal protein L31	SMU_1298, ,psos,50S ribosomal protein L31 type B	HMPREF0833_RS01940, ,psos,50S ribosomal protein L31	SPNINV200_RS06370, ,psos,50S ribosomal protein L31 type B	HMPREF0837_RS05760, ,psos,50S ribosomal protein L31 type B	M6_RS02935, ,psos,50S ribosomal protein L31 type B	SALIVB_RS04055, ,psos,50S ribosomal protein L31	HSISS2_RS02340, ,psos,50S ribosomal protein L31	SSGZ1_RS06945, ,psos,50S ribosomal protein L31	Y016_RS03985, ,psos,50S ribosomal protein L31	SUB_RS03250, ,psos,50S ribosomal protein L31 type B
PCS8235_RS05125, ,psos,50S ribosomal protein L10	AMM49_RS06550, ,psos,50S ribosomal protein L10	A6J79_05585, ,psos,50S ribosomal protein L10	SMA_RS05780, ,psos,50S ribosomal protein L10	A6J31_RS01675, ,psos,50S ribosomal protein L10	SSUBM407_0932, ,psos,50S ribosomal protein L10	APQ97_RS05020, ,psos,50S ribosomal protein L10	STER_RS02795, ,psos,50S ribosomal protein L10	I872_RS03125, ,psos,50S ribosomal protein L10	GALLO_RS06540, ,psos,50S ribosomal protein L10	RN86_RS07985, ,psos,50S ribosomal protein L10	SII_RS03135, ,psos,50S ribosomal protein L10	SMU_957, ,psos,50S ribosomal protein L10	HMPREF0833_RS02905, ,psos,50S ribosomal protein L10	SPNINV200_RS06410, ,psos,50S ribosomal protein L10	HMPREF0837_RS05725, ,psos,50S ribosomal protein L10	M6_RS04140, ,psos,50S ribosomal protein L10	SALIVB_RS07460, ,psos,50S ribosomal protein L10	HSISS2_RS05840, ,psos,50S ribosomal protein L10	SSGZ1_RS04495, ,psos,50S ribosomal protein L10	Y016_RS02845, ,psos,50S ribosomal protein L10	SUB_RS03955, ,psos,50S ribosomal protein L10
PCS8235_RS05165, ,psos,adaptor protein MecA	AMM49_RS01020, ,psos,adaptor protein MecA	A6J79_03845, ,psos,adaptor protein MecA	SMA_RS01920, ,psos,adaptor protein MecA	A6J31_RS10240, ,psos,adaptor protein MecA	SSUBM407_1745, ,psos,adaptor protein MecA	APQ97_RS01930, ,psos,adaptor protein MecA	STER_RS01050, ,psos,adaptor protein MecA	I872_RS08520, ,psos,adaptor protein MecA	GALLO_RS01830, ,psos,adaptor protein MecA	RN86_RS05200, ,psos,adaptor protein MecA	SII_RS06865, ,psos,adaptor protein MecA	SMU_245, ,psos,adaptor protein MecA	HMPREF0833_RS09640, ,psos,adaptor protein MecA	SPNINV200_RS06450, ,psos,adaptor protein MecA	HMPREF0837_RS05685, ,psos,adaptor protein MecA	M6_RS01505, ,psos,adaptor protein MecA	SALIVB_RS00995, ,psos,adaptor protein MecA	HSISS2_RS00935, ,psos,adapter protein mecA	SSGZ1_RS08545, ,psos,adaptor protein MecA	Y016_RS01120, ,psos,adaptor protein MecA	SUB_RS01795, ,psos,adaptor protein MecA
PCS8235_RS05215, ,psos,hypothetical protein	AMM49_RS06970, ,psos,hypothetical protein	A6J79_06195, ,psos,hypothetical protein	SMA_RS06300, ,psos,hypothetical protein	A6J31_RS02250, ,psos,hypothetical protein	SSUBM407_0692, ,psos,hypothetical protein	APQ97_RS03375, ,psos,hypothetical protein	STER_RS03410, ,psos,hypothetical protein	I872_RS02130, ,psos,hypothetical protein	GALLO_RS07060, ,psos,hypothetical protein	RN86_RS07120, ,psos,hypothetical protein	SII_RS05215, ,psos,hypothetical protein	SMU_782, ,psos,hypothetical protein	HMPREF0833_RS01690, ,psos,hypothetical protein	SPNINV200_RS06500, ,psos,hypothetical protein	HMPREF0837_RS05635, ,psos,hypothetical protein	M6_RS03310, ,psos,hypothetical protein	SALIVB_RS06855, ,psos,hypothetical protein	HSISS2_RS05235, ,psos,hypothetical protein	SSGZ1_RS05710, ,psos,hypothetical protein	Y016_RS03435, ,psos,hypothetical protein	SUB_RS03660, ,psos,hypothetical protein
PCS8235_RS05240, ,psos,3-dehydroquinase	AMM49_RS06985, ,psos,3-dehydroquinase	A6J79_06170, ,psos,3-dehydroquinate dehydratase	SMA_RS06325, ,psos,3-dehydroquinase	A6J31_RS02225, ,psos,type I 3-dehydroquinate dehydratase	SSUBM407_0689, ,psos,3-dehydroquinase	APQ97_RS03360, ,psos,3-dehydroquinase	STER_RS03385, ,psos,3-dehydroquinase	I872_RS02105, ,psos,3-dehydroquinase	GALLO_RS07085, ,psos,3-dehydroquinase	RN86_RS07095, ,psos,3-dehydroquinase	SII_RS05250, ,psos,3-dehydroquinase	SMU_777, ,psos,3-dehydroquinase	HMPREF0833_RS01665, ,psos,3-dehydroquinase	SPNINV200_RS06525, ,psos,3-dehydroquinase	HMPREF0837_RS05610, ,psos,3-dehydroquinase	M6_RS03300, ,psos,3-dehydroquinase	SALIVB_RS06880, ,psos,3-dehydroquinase	HSISS2_RS05260, ,psos,3-dehydroquinate dehydratase I	SSGZ1_RS05725, ,psos,3-dehydroquinase	Y016_RS03410, ,psos,3-dehydroquinase	SUB_RS03650, ,psos,3-dehydroquinase
PCS8235_RS05280, ,psos,spermidine/putrescine ABC transporter substrate-binding protein	AMM49_RS05805, ,psos,spermidine/putrescine ABC transporter substrate-binding protein	A6J79_00145, ,psos,spermidine/putrescine ABC transporter substrate-binding protein	SMA_RS05570, ,psos,spermidine/putrescine ABC transporter substrate-binding protein	A6J31_RS06700, ,psos,spermidine/putrescine ABC transporter substrate-binding protein	SSUBM407_1080, ,psos,spermidine/putrescine extracellular binding protein	APQ97_RS04360, ,psos,spermidine/putrescine ABC transporter substrate-binding protein	STER_RS07345, ,psos,spermidine/putrescine ABC transporter substrate-binding protein	I872_RS03615, ,psos,spermidine/putrescine ABC transporter spermidine/putrescine-binding protein	GALLO_RS06415, ,psos,spermidine/putrescine ABC transporter substrate-binding protein	RN86_RS10205, ,psos,spermidine/putrescine ABC transporter substrate-binding protein	SII_RS03105, ,psos,spermidine/putrescine ABC transporter substrate-binding protein	SMU_976, ,psos,ABC transporter periplasmic spermidine/putrescine-binding protein	HMPREF0833_RS03565, ,psos,spermidine/putrescine ABC transporter substrate-binding protein	SPNINV200_RS06570, ,psos,spermidine/putrescine ABC transporter substrate-binding protein	HMPREF0837_RS05570, ,psos,spermidine/putrescine ABC transporter substrate-binding protein	M6_RS04205, ,psos,spermidine/putrescine ABC transporter substrate-binding protein	SALIVB_RS07785, ,psos,spermidine/putrescine ABC transporter substrate-binding protein	HSISS2_RS08140, ,psos,spermidine/putrescine ABC transporter substrate-binding protein	SSGZ1_RS04105, ,psos,spermidine/putrescine ABC transporter substrate-binding protein	Y016_RS07445, ,psos,spermidine/putrescine ABC transporter substrate-binding protein	SUB_RS04170, ,psos,spermidine/putrescine ABC transporter substrate-binding protein
PCS8235_RS05290, ,psos,spermidine/putrescine ABC transporter permease	AMM49_RS05815, ,psos,spermidine/putrescine ABC transporter permease	A6J79_00155, ,psos,spermidine/putrescine ABC transporter permease	SMA_RS05580, ,psos,spermidine/putrescine ABC transporter permease	A6J31_RS06710, ,psos,Spermidine Putrescine ABC transporter permease component PotB	SSUBM407_1082, ,psos,spermidine/putrescine ABC transporter permease	APQ97_RS04350, ,psos,spermidine/putrescine ABC transporter permease	STER_RS07355, ,psos,spermidine/putrescine ABC transporter permease	I872_RS03605, ,psos,spermidine/putrescine ABC transporter protein	GALLO_RS06425, ,psos,spermidine/putrescine ABC transporter permease	RN86_RS10215, ,psos,spermidine/putrescine ABC transporter permease	SII_RS03095, ,psos,spermidine/putrescine ABC transporter permease	SMU_974, ,psos,spermidine/putrescine ABC transporter permease	HMPREF0833_RS03575, ,psos,spermidine/putrescine ABC transporter permease	SPNINV200_RS06580, ,psos,spermidine/putrescine ABC transporter permease	HMPREF0837_RS05560, ,psos,spermidine/putrescine ABC transporter permease	M6_RS04195, ,psos,spermidine/putrescine ABC transporter permease	SALIVB_RS07795, ,psos,spermidine/putrescine ABC transporter permease	HSISS2_RS08150, ,psos,Spermidine Putrescine ABC transporter permease component PotB	SSGZ1_RS04095, ,psos,spermidine/putrescine ABC transporter permease	Y016_RS07455, ,psos,spermidine/putrescine ABC transporter permease	SUB_RS04160, ,psos,spermidine/putrescine ABC transporter permease
PCS8235_RS05295, ,psos,spermidine/putrescine ABC transporter ATP-binding protein	AMM49_RS05820, ,psos,spermidine/putrescine import ATP-binding protein PotA	A6J79_00160, ,psos,spermidine/putrescine ABC transporter ATP-binding protein	SMA_RS05585, ,psos,spermidine/putrescine ABC transporter ATP-binding protein	A6J31_RS06715, ,psos,spermidine/putrescine ABC transporter ATP-binding protein	SSUBM407_1083, ,psos,spermidine/putrescine ABC transporter ATP-binding protein	APQ97_RS04345, ,psos,spermidine/putrescine ABC transporter ATP-binding protein	STER_RS07360, ,psos,spermidine/putrescine import ATP-binding protein PotA	I872_RS03600, ,psos,spermidine/putrescine ABC transporter ATP-binding protein	GALLO_RS06430, ,psos,spermidine/putrescine ABC transporter ATP-binding protein	RN86_RS10220, ,psos,spermidine/putrescine ABC transporter ATP-binding protein	SII_RS03090, ,psos,spermidine/putrescine ABC transporter ATP-binding protein	SMU_973, ,psos,spermidine/putrescine ABC transporter ATP-binding protein	HMPREF0833_RS03580, ,psos,spermidine/putrescine ABC transporter ATP-binding protein	SPNINV200_RS06585, ,psos,spermidine/putrescine ABC transporter ATP-binding protein	HMPREF0837_RS05555, ,psos,spermidine/putrescine ABC transporter ATP-binding protein	M6_RS04190, ,psos,spermidine/putrescine import ATP-binding protein PotA	SALIVB_RS07800, ,psos,spermidine/putrescine ABC transporter ATP-binding protein	HSISS2_RS08155, ,psos,spermidine/putrescine ABC transporter ATP-binding protein	SSGZ1_RS04090, ,psos,spermidine/putrescine ABC transporter ATP-binding protein	Y016_RS07460, ,psos,spermidine/putrescine import ATP-binding protein PotA	SUB_RS04155, ,psos,spermidine/putrescine ABC transporter ATP-binding protein
PCS8235_RS05300, ,psos,UDP-N-acetylenolpyruvoylglucosamine reductase	AMM49_RS05825, ,psos,UDP-N-acetylenolpyruvoylglucosamine reductase	A6J79_00165, ,psos,UDP-N-acetylenolpyruvoylglucosamine reductase	SMA_RS05590, ,psos,UDP-N-acetylenolpyruvoylglucosamine reductase	A6J31_RS06720, ,psos,UDP-N-acetylenolpyruvoylglucosamine reductase	SSUBM407_1084, ,psos,UDP-N-acetylenolpyruvoylglucosamine reductase	APQ97_RS04340, ,psos,UDP-N-acetylenolpyruvoylglucosamine reductase	STER_RS07365, ,psos,UDP-N-acetylenolpyruvoylglucosamine reductase	I872_RS03595, ,psos,UDP-N-acetylenolpyruvoylglucosamine reductase	GALLO_RS06435, ,psos,UDP-N-acetylenolpyruvoylglucosamine reductase	RN86_RS10225, ,psos,UDP-N-acetylenolpyruvoylglucosamine reductase	SII_RS03085, ,psos,UDP-N-acetylenolpyruvoylglucosamine reductase	SMU_972, ,psos,UDP-N-acetylenolpyruvoylglucosamine reductase	HMPREF0833_RS03585, ,psos,UDP-N-acetylenolpyruvoylglucosamine reductase	SPNINV200_RS06590, ,psos,UDP-N-acetylenolpyruvoylglucosamine reductase	HMPREF0837_RS05550, ,psos,UDP-N-acetylenolpyruvoylglucosamine reductase	M6_RS04185, ,psos,UDP-N-acetylenolpyruvoylglucosamine reductase	SALIVB_RS07805, ,psos,UDP-N-acetylenolpyruvoylglucosamine reductase	HSISS2_RS08160, ,psos,UDP-N-acetylenolpyruvoylglucosamine reductase	SSGZ1_RS04085, ,psos,UDP-N-acetylenolpyruvoylglucosamine reductase	Y016_RS07465, ,psos,UDP-N-acetylenolpyruvoylglucosamine reductase	SUB_RS04150, ,psos,UDP-N-acetylenolpyruvoylglucosamine reductase
PCS8235_RS05325, ,psos,phosphate transport system regulatory protein PhoU	AMM49_RS05250, ,psos,phosphate transport system regulatory protein PhoU	A6J79_08115, ,psos,phosphate transport system regulatory protein PhoU	SMA_RS05310, ,psos,phosphate transport system regulatory protein PhoU	A6J31_RS04205, ,psos,phosphate transport system regulatory protein PhoU	SSUBM407_0836, ,psos,phosphate transport system protein	APQ97_RS05645, ,psos,phosphate transport system regulatory protein PhoU	STER_RS04985, ,psos,phosphate transport system regulatory protein PhoU	I872_RS04090, ,psos,phosphate transport system regulatory protein PhoU	GALLO_RS06015, ,psos,phosphate transport system regulatory protein PhoU	RN86_RS08790, ,psos,phosphate transport system regulatory protein PhoU	SII_RS02745, ,psos,phosphate transport system regulatory protein PhoU	SMU_1133, ,psos,phosphate transport system regulatory protein	HMPREF0833_RS01405, ,psos,phosphate transport system regulatory protein PhoU	SPNINV200_RS06615, ,psos,phosphate transport system regulatory protein PhoU	HMPREF0837_RS05525, ,psos,phosphate transport system regulatory protein PhoU	M6_RS04750, ,psos,phosphate transport system regulatory protein PhoU	SALIVB_RS05055, ,psos,phosphate transport system regulatory protein PhoU	HSISS2_RS03290, ,psos,PhoU family transcriptional regulator	SSGZ1_RS04975, ,psos,phosphate transport system regulatory protein PhoU	Y016_RS05035, ,psos,phosphate transport system regulatory protein PhoU	SUB_RS04830, ,psos,phosphate transport system regulatory protein PhoU
PCS8235_RS05330, ,psos,phosphate ABC transporter ATP-binding protein	AMM49_RS05255, ,psos,phosphate ABC transporter ATP-binding protein	A6J79_08120, ,psos,phosphate ABC transporter ATP-binding protein	SMA_RS05315, ,psos,phosphate ABC transporter ATP-binding protein	A6J31_RS04210, ,psos,phosphate ABC transporter ATP-binding protein	SSUBM407_0835, ,psos,phosphate transporter ATP-binding protein	APQ97_RS05650, ,psos,phosphate ABC transporter ATP-binding protein	STER_RS04980, ,psos,phosphate ABC transporter ATP-binding protein	I872_RS04085, ,psos,phosphate ABC transporter ATP-binding protein	GALLO_RS06020, ,psos,phosphate ABC transporter ATP-binding protein	RN86_RS08795, ,psos,phosphate ABC transporter ATP-binding protein	SII_RS02740, ,psos,phosphate ABC transporter ATP-binding protein	SMU_1134c, ,psos,phosphate transporter ATP-binding protein	HMPREF0833_RS01400, ,psos,phosphate ABC transporter ATP-binding protein	SPNINV200_RS06620, ,psos,phosphate ABC transporter ATP-binding protein	HMPREF0837_RS05520, ,psos,phosphate ABC transporter ATP-binding protein	M6_RS04755, ,psos,phosphate ABC transporter ATP-binding protein	SALIVB_RS05050, ,psos,phosphate ABC transporter ATP-binding protein	HSISS2_RS03285, ,psos,phosphate ABC transporter ATP-binding protein	SSGZ1_RS04980, ,psos,phosphate ABC transporter ATP-binding protein	Y016_RS05030, ,psos,phosphate ABC transporter ATP-binding protein	SUB_RS04835, ,psos,phosphate ABC transporter ATP-binding protein
PCS8235_RS05335, ,psos,phosphate ABC transporter ATP-binding protein	AMM49_RS05260, ,psos,phosphate ABC transporter ATP-binding protein	A6J79_08125, ,psos,phosphate ABC transporter ATP-binding protein	SMA_RS05320, ,psos,phosphate ABC transporter ATP-binding protein	A6J31_RS04215, ,psos,phosphate ABC transporter ATP-binding protein	SSUBM407_0834, ,psos,phosphate transporter ATP-binding protein	APQ97_RS05655, ,psos,phosphate ABC transporter ATP-binding protein	STER_RS04975, ,psos,phosphate ABC transporter ATP-binding protein	I872_RS04080, ,psos,phosphate ABC transporter ATP-binding protein	GALLO_RS06025, ,psos,phosphate ABC transporter ATP-binding protein	RN86_RS08800, ,psos,phosphate ABC transporter ATP-binding protein	SII_RS02735, ,psos,phosphate ABC transporter ATP-binding protein	SMU_1135, ,psos,phosphate transporter ATP-binding protein	HMPREF0833_RS01395, ,psos,phosphate ABC transporter ATP-binding protein	SPNINV200_RS06625, ,psos,phosphate ABC transporter ATP-binding protein	HMPREF0837_RS05515, ,psos,phosphate ABC transporter ATP-binding protein	M6_RS04760, ,psos,phosphate ABC transporter ATP-binding protein	SALIVB_RS05045, ,psos,phosphate ABC transporter ATP-binding protein	HSISS2_RS03280, ,psos,phosphate ABC transporter ATP-binding protein	SSGZ1_RS04985, ,psos,phosphate ABC transporter ATP-binding protein	Y016_RS05025, ,psos,phosphate ABC transporter ATP-binding protein	SUB_RS04840, ,psos,phosphate ABC transporter ATP-binding protein
PCS8235_RS05345, ,psos,phosphate ABC transporter permease subunit PstC	AMM49_RS05270, ,psos,phosphate ABC transporter permease subunit PstC	A6J79_08135, ,psos,phosphate ABC transporter permease subunit PstC	SMA_RS05330, ,psos,phosphate ABC transporter permease subunit PstC	A6J31_RS04225, ,psos,phosphate ABC transporter permease subunit PstC	SSUBM407_0832, ,psos,phosphate ABC transporter permease	APQ97_RS05665, ,psos,phosphate ABC transporter permease subunit PstC	STER_RS04965, ,psos,phosphate ABC transporter permease subunit PstC	I872_RS04070, ,psos,phosphate ABC transporter permease subunit PstC	GALLO_RS06035, ,psos,phosphate ABC transporter permease subunit PstC	RN86_RS08810, ,psos,phosphate ABC transporter permease subunit PstC	SII_RS02725, ,psos,phosphate ABC transporter permease subunit PstC	SMU_1137, ,psos,phosphate ABC transporter permease	HMPREF0833_RS01385, ,psos,phosphate ABC transporter permease subunit PstC	SPNINV200_RS06635, ,psos,phosphate ABC transporter permease subunit PstC	HMPREF0837_RS05505, ,psos,phosphate ABC transporter permease subunit PstC	M6_RS04770, ,psos,phosphate ABC transporter permease subunit PstC	SALIVB_RS05035, ,psos,phosphate ABC transporter permease subunit PstC	HSISS2_RS03270, ,psos,phosphate ABC transporter permease	SSGZ1_RS04995, ,psos,phosphate ABC transporter permease subunit PstC	Y016_RS05015, ,psos,phosphate ABC transporter permease subunit PstC	SUB_RS04850, ,psos,phosphate ABC transporter permease subunit PstC
PCS8235_RS05350, ,psos,phosphate-binding protein	AMM49_RS05275, ,psos,phosphate ABC transporter substrate-binding protein	A6J79_08140, ,psos,phosphate-binding protein	SMA_RS05335, ,psos,phosphate-binding protein	A6J31_RS04230, ,psos,phosphate-binding protein	SSUBM407_0831, ,psos,phosphate ABC transporter substrate-binding protein	APQ97_RS05670, ,psos,phosphate-binding protein	STER_RS04960, ,psos,phosphate-binding protein	I872_RS04065, ,psos,phosphate-binding protein	GALLO_RS06040, ,psos,phosphate-binding protein	RN86_RS08815, ,psos,phosphate-binding protein	SII_RS02720, ,psos,ABC transporter phosphate transport system	SMU_1138, ,psos,phosphate ABC transporter substrate-binding protein	HMPREF0833_RS01380, ,psos,phosphate-binding protein	SPNINV200_RS06640, ,psos,phosphate-binding protein	HMPREF0837_RS05500, ,psos,phosphate-binding protein	M6_RS04775, ,psos,phosphate-binding protein	SALIVB_RS05030, ,psos,phosphate-binding protein	HSISS2_RS03265, ,psos,phosphate-binding protein	SSGZ1_RS05000, ,psos,phosphate-binding protein	Y016_RS05010, ,psos,phosphate-binding protein	SUB_RS04855, ,psos,phosphate-binding protein
PCS8235_RS05365, ,psos,inositol monophosphatase	AMM49_RS05285, ,psos,myo-inositol-1(or 4)-monophosphatase	A6J79_08150, ,psos,inositol monophosphatase	SMA_RS05375, ,psos,inositol monophosphatase	A6J31_RS04240, ,psos,inositol monophosphatase	SSUBM407_0829, ,psos,myo-inositol-1(or 4)-monophosphatase	APQ97_RS05680, ,psos,myo-inositol-1(or 4)-monophosphatase	STER_RS04950, ,psos,inositol monophosphatase	I872_RS04055, ,psos,inositol monophosphatase	GALLO_RS06080, ,psos,inositol monophosphatase	RN86_RS08825, ,psos,inositol monophosphatase	SII_RS02710, ,psos,inositol monophosphatase	SMU_1140c, ,psos,hypothetical protein	HMPREF0833_RS01370, ,psos,inositol monophosphatase	SPNINV200_RS06650, ,psos,inositol monophosphatase	HMPREF0837_RS05490, ,psos,inositol monophosphatase	M6_RS04785, ,psos,inositol monophosphatase	SALIVB_RS05020, ,psos,inositol monophosphatase	HSISS2_RS03250, ,psos,inositol monophosphatase	SSGZ1_RS05010, ,psos,inositol monophosphatase	Y016_RS05000, ,psos,inositol monophosphatase	SUB_RS04860, ,psos,inositol monophosphatase
PCS8235_RS05375, ,psos,regulatory protein Spx	AMM49_RS05295, ,psos,regulatory protein Spx	A6J79_08160, ,psos,transcriptional regulator Spx	SMA_RS05385, ,psos,transcriptional regulator Spx	A6J31_RS04250, ,psos,transcriptional regulator Spx	SSUBM407_0827, ,psos,Spx family transcriptional regulator	APQ97_RS05690, ,psos,transcriptional regulator Spx	STER_RS04940, ,psos,transcriptional regulator Spx	I872_RS04045, ,psos,transcriptional regulator Spx	GALLO_RS06090, ,psos,transcriptional regulator Spx	RN86_RS08835, ,psos,transcriptional regulator Spx	SII_RS02700, ,psos,transcriptional regulator Spx	SMU_1142c, ,psos,transcriptional regulator Spx	HMPREF0833_RS01360, ,psos,transcriptional regulator Spx	SPNINV200_RS06660, ,psos,regulatory protein Spx	HMPREF0837_RS05480, ,psos,regulatory protein Spx	M6_RS04795, ,psos,regulatory protein Spx	SALIVB_RS05010, ,psos,transcriptional regulator Spx	HSISS2_RS03240, ,psos,ArsR family transcriptional regulator	SSGZ1_RS05020, ,psos,transcriptional regulator Spx	Y016_RS04990, ,psos,transcriptional regulator Spx	SUB_RS04870, ,psos,transcriptional regulator Spx
PCS8235_RS05380, ,psos,membrane protein	AMM49_RS04825, ,psos,membrane protein	A6J79_07045, ,psos,hypothetical protein	SMA_RS07075, ,psos,membrane protein	A6J31_RS03185, ,psos,hypothetical protein	SSUBM407_1336, ,psos,hypothetical protein	APQ97_RS06675, ,psos,membrane protein	STER_RS05990, ,psos,membrane protein	I872_RS05255, ,psos,hypothetical protein	GALLO_RS07525, ,psos,membrane protein	RN86_RS07330, ,psos,hypothetical protein	SII_RS04535, ,psos,hypothetical protein	SMU_1414c, ,psos,hypothetical protein	HMPREF0833_RS03390, ,psos,membrane protein	SPNINV200_RS06665, ,psos,hypothetical protein	HMPREF0837_RS05475, ,psos,hypothetical protein	M6_RS04045, ,psos,membrane protein	SALIVB_RS06040, ,psos,membrane protein	HSISS2_RS04305, ,psos,integral membrane protein	SSGZ1_RS06505, ,psos,membrane protein	Y016_RS06005, ,psos,membrane protein	SUB_RS05455, ,psos,membrane protein
PCS8235_RS05385, ,psos,haloacid dehalogenase	AMM49_RS04820, ,psos,haloacid dehalogenase	A6J79_07040, ,psos,HAD family hydrolase	SMA_RS07080, ,psos,haloacid dehalogenase	A6J31_RS03180, ,psos,HAD family hydrolase	SSUBM407_1337, ,psos,haloacid dehalogenase	APQ97_RS06680, ,psos,haloacid dehalogenase	STER_RS05995, ,psos,haloacid dehalogenase	I872_RS05260, ,psos,N-acetyl-glucosamine metabolism protein	GALLO_RS07530, ,psos,haloacid dehalogenase	RN86_RS07325, ,psos,HAD family hydrolase	SII_RS04540, ,psos,hydrolase	SMU_1415c, ,psos,phosphatase	HMPREF0833_RS03395, ,psos,haloacid dehalogenase	SPNINV200_RS06670, ,psos,haloacid dehalogenase	HMPREF0837_RS05470, ,psos,haloacid dehalogenase	M6_RS04040, ,psos,haloacid dehalogenase	SALIVB_RS06045, ,psos,haloacid dehalogenase	HSISS2_RS04310, ,psos,NagD-like phosphatase	SSGZ1_RS06510, ,psos,haloacid dehalogenase	Y016_RS06010, ,psos,haloacid dehalogenase	SUB_RS05460, ,psos,haloacid dehalogenase
PCS8235_RS05390, ,psos,acyl-ACP thioesterase	AMM49_RS04815, ,psos,acyl-ACP thioesterase	A6J79_07035, ,psos,acyl-[acyl-carrier-protein] thioesterase	SMA_RS07090, ,psos,acyl-ACP thioesterase	A6J31_RS03175, ,psos,acyl-[acyl-carrier-protein] thioesterase	SSUBM407_1339, ,psos,acyl-ACP thioesterase	APQ97_RS06690, ,psos,acyl-ACP thioesterase	STER_RS06000, ,psos,acyl-ACP thioesterase	I872_RS05265, ,psos,acyl-[acyl-carrier-protein] thioesterase	GALLO_RS07540, ,psos,acyl-ACP thioesterase	RN86_RS07320, ,psos,acyl-ACP thioesterase	SII_RS04550, ,psos,acyl-acyl-carrier protein	SMU_1417c, ,psos,oleoyl-acyl carrier protein thioesterase	HMPREF0833_RS03405, ,psos,acyl-ACP thioesterase	SPNINV200_RS06675, ,psos,acyl-ACP thioesterase	HMPREF0837_RS05465, ,psos,acyl-ACP thioesterase	M6_RS04035, ,psos,acyl-ACP thioesterase	SALIVB_RS06050, ,psos,acyl-ACP thioesterase	HSISS2_RS04315, ,psos,acyl-ACP thioesterase	SSGZ1_RS06520, ,psos,acyl-ACP thioesterase	Y016_RS06015, ,psos,acyl-ACP thioesterase	SUB_RS05465, ,psos,acyl-ACP thioesterase
PCS8235_RS05395, ,psos,coproporphyrinogen III oxidase	AMM49_RS04810, ,psos,coproporphyrinogen III oxidase	A6J79_07030, ,psos,coproporphyrinogen III oxidase	SMA_RS07095, ,psos,coproporphyrinogen III oxidase	A6J31_RS03170, ,psos,coproporphyrinogen III oxidase	SSUBM407_1340, ,psos,coproporphyrinogen III oxidase	APQ97_RS06695, ,psos,coproporphyrinogen III oxidase	STER_RS06005, ,psos,coproporphyrinogen III oxidase	I872_RS05270, ,psos,coproporphyrinogen III oxidase	GALLO_RS07545, ,psos,coproporphyrinogen III oxidase	RN86_RS07315, ,psos,coproporphyrinogen III oxidase	SII_RS04555, ,psos,coproporphyrinogen III oxidase	SMU_1418, ,psos,coproporphyrinogen III oxidase	HMPREF0833_RS03410, ,psos,coproporphyrinogen III oxidase	SPNINV200_RS06680, ,psos,coproporphyrinogen III oxidase	HMPREF0837_RS05460, ,psos,coproporphyrinogen III oxidase	M6_RS04030, ,psos,coproporphyrinogen III oxidase	SALIVB_RS06055, ,psos,coproporphyrinogen III oxidase	HSISS2_RS04320, ,psos,coproporphyrinogen III oxidase	SSGZ1_RS06525, ,psos,coproporphyrinogen III oxidase	Y016_RS06020, ,psos,coproporphyrinogen III oxidase	SUB_RS05470, ,psos,coproporphyrinogen III oxidase
PCS8235_RS05405, ,psos,DUF948 domain containing protein	AMM49_RS04050, ,psos,DUF948 domain containing protein	A6J79_06510, ,psos,DUF948 domain containing protein	SMA_RS07545, ,psos,DUF948 domain containing protein	A6J31_RS02685, ,psos,chemotaxis protein	SSUBM407_1494, ,psos,hypothetical protein	APQ97_RS08725, ,psos,chemotaxis protein	STER_RS03545, ,psos,chemotaxis protein	I872_RS05775, ,psos,DUF948 domain containing protein	GALLO_RS07960, ,psos,DUF948 domain containing protein	RN86_RS10545, ,psos,DUF948 domain containing protein	SII_RS02915, ,psos,DUF948 domain containing protein	SMU_756, ,psos,hypothetical protein	HMPREF0833_RS04370, ,psos,general stress protein	SPNINV200_RS06690, ,psos,DUF948 domain containing protein	HMPREF0837_RS05450, ,psos,DUF948 domain containing protein	M6_RS02655, ,psos,DUF948 domain containing protein	SALIVB_RS06575, ,psos,chemotaxis protein	HSISS2_RS04925, ,psos,general stress protein	SSGZ1_RS07295, ,psos,chemotaxis protein	Y016_RS03570, ,psos,chemotaxis protein	SUB_RS02980, ,psos,DUF948 domain containing protein
PCS8235_RS05410, ,psos,prolipoprotein diacylglyceryl transferase	AMM49_RS04045, ,psos,prolipoprotein diacylglyceryl transferase	A6J79_06505, ,psos,prolipoprotein diacylglyceryl transferase	SMA_RS07550, ,psos,prolipoprotein diacylglyceryl transferase	A6J31_RS02680, ,psos,prolipoprotein diacylglyceryl transferase	SSUBM407_1495, ,psos,prolipoprotein diacylglyceryl transferase	APQ97_RS08730, ,psos,prolipoprotein diacylglyceryl transferase	STER_RS03540, ,psos,prolipoprotein diacylglyceryl transferase	I872_RS05780, ,psos,prolipoprotein diacylglyceryl transferase	GALLO_RS07965, ,psos,prolipoprotein diacylglyceryl transferase	RN86_RS10550, ,psos,prolipoprotein diacylglyceryl transferase	SII_RS02910, ,psos,prolipoprotein diacylglyceryl transferase	SMU_755, ,psos,prolipoprotein diacylglyceryl transferase	HMPREF0833_RS04375, ,psos,prolipoprotein diacylglyceryl transferase	SPNINV200_RS06695, ,psos,prolipoprotein diacylglyceryl transferase	HMPREF0837_RS05445, ,psos,prolipoprotein diacylglyceryl transferase	M6_RS02650, ,psos,prolipoprotein diacylglyceryl transferase	SALIVB_RS06580, ,psos,prolipoprotein diacylglyceryl transferase	HSISS2_RS04930, ,psos,diacylglyceryl transferase	SSGZ1_RS07300, ,psos,diacylglyceryl transferase	Y016_RS03565, ,psos,prolipoprotein diacylglyceryl transferase	SUB_RS02975, ,psos,prolipoprotein diacylglyceryl transferase
PCS8235_RS05420, ,psos,30S ribosomal protein S21	AMM49_RS07255, ,psos,30S ribosomal protein S21	A6J79_10215, ,psos,30S ribosomal protein S21	SMA_RS06515, ,psos,30S ribosomal protein S21	A6J31_RS06520, ,psos,30S ribosomal protein S21	SSUBM407_1335, ,psos,30S ribosomal protein S21	APQ97_RS06670, ,psos,30S ribosomal protein S21	STER_RS07140, ,psos,30S ribosomal protein S21	I872_RS03990, ,psos,30S ribosomal protein S21	GALLO_RS07230, ,psos,30S ribosomal protein S21	RN86_RS07570, ,psos,30S ribosomal protein S21	SII_RS03900, ,psos,30S ribosomal protein S21	SMU_818, ,psos,30S ribosomal protein S21	HMPREF0833_RS01245, ,psos,30S ribosomal protein S21	SPNINV200_RS06705, ,psos,30S ribosomal protein S21	HMPREF0837_RS05435, ,psos,30S ribosomal protein S21	M6_RS03170, ,psos,30S ribosomal protein S21	SALIVB_RS02640, ,psos,30S ribosomal protein S21	HSISS2_RS07945, ,psos,30S ribosomal protein S21	SSGZ1_RS06500, ,psos,30S ribosomal protein S21	Y016_RS07250, ,psos,30S ribosomal protein S21	SUB_RS03520, ,psos,30S ribosomal protein S21
PCS8235_RS05430, ,psos,tRNA preQ1(34) S-adenosylmethionine ribosyltransferase-isomerase QueA	AMM49_RS04340, ,psos,tRNA preQ1(34) S-adenosylmethionine ribosyltransferase-isomerase QueA	A6J79_05665, ,psos,tRNA preQ1(34) S-adenosylmethionine ribosyltransferase-isomerase QueA	SMA_RS03325, ,psos,tRNA preQ1(34) S-adenosylmethionine ribosyltransferase-isomerase QueA	A6J31_RS01705, ,psos,tRNA preQ1(34) S-adenosylmethionine ribosyltransferase-isomerase QueA	SSUBM407_1234, ,psos,S-adenosylmethionine--tRNA ribosyltransferase-isomerase	APQ97_RS03615, ,psos,tRNA preQ1(34) S-adenosylmethionine ribosyltransferase-isomerase QueA	STER_RS02855, ,psos,tRNA preQ1(34) S-adenosylmethionine ribosyltransferase-isomerase QueA	I872_RS07150, ,psos,tRNA preQ1(34) S-adenosylmethionine ribosyltransferase-isomerase QueA	GALLO_RS03630, ,psos,tRNA preQ1(34) S-adenosylmethionine ribosyltransferase-isomerase QueA	RN86_RS06085, ,psos,S-adenosylmethionine:tRNA ribosyltransferase-isomerase	SII_RS05845, ,psos,S-adenosylmethionine:tRNA ribosyltransferase-isomerase	SMU_634, ,psos,S-adenosylmethionine--tRNA ribosyltransferase-isomerase	HMPREF0833_RS00980, ,psos,tRNA preQ1(34) S-adenosylmethionine ribosyltransferase-isomerase QueA	SPNINV200_RS06715, ,psos,tRNA preQ1(34) S-adenosylmethionine ribosyltransferase-isomerase QueA	HMPREF0837_RS05425, ,psos,tRNA preQ1(34) S-adenosylmethionine ribosyltransferase-isomerase QueA	M6_RS05580, ,psos,tRNA preQ1(34) S-adenosylmethionine ribosyltransferase-isomerase QueA	SALIVB_RS07430, ,psos,tRNA preQ1(34) S-adenosylmethionine ribosyltransferase-isomerase QueA	HSISS2_RS05750, ,psos,S-adenosylmethionine:tRNAribosyltransferase- isomerase	SSGZ1_RS03305, ,psos,tRNA preQ1(34) S-adenosylmethionine ribosyltransferase-isomerase QueA	Y016_RS02875, ,psos,tRNA preQ1(34) S-adenosylmethionine ribosyltransferase-isomerase QueA	SUB_RS06200, ,psos,tRNA preQ1(34) S-adenosylmethionine ribosyltransferase-isomerase QueA
PCS8235_RS05450, ,psos,NAD(+) synthetase	AMM49_RS01815, ,psos,NAD(+) synthetase	A6J79_04120, ,psos,NAD(+) synthetase	SMA_RS02410, ,psos,NAD(+) synthetase	A6J31_RS10515, ,psos,NAD(+) synthetase	SSUBM407_1560, ,psos,NAD synthetase	APQ97_RS08285, ,psos,NAD(+) synthetase	STER_RS01330, ,psos,NAD(+) synthetase	I872_RS01745, ,psos,NAD(+) synthetase	GALLO_RS02640, ,psos,NAD(+) synthetase	RN86_RS00210, ,psos,NAD(+) synthetase	SII_RS06785, ,psos,NAD(+) synthetase	SMU_465, ,psos,NAD synthetase	HMPREF0833_RS10025, ,psos,NAD(+) synthetase	SPNINV200_RS06735, ,psos,NAD(+) synthetase	HMPREF0837_RS05400, ,psos,NAD(+) synthetase	M6_RS07060, ,psos,NAD(+) synthetase	SALIVB_RS01260, ,psos,NAD(+) synthetase	HSISS2_RS01225, ,psos,NAD synthetase	SSGZ1_RS07635, ,psos,NAD(+) synthetase	Y016_RS01410, ,psos,NAD(+) synthetase	SUB_RS07080, ,psos,NAD(+) synthetase
PCS8235_RS05455, ,psos,nicotinate phosphoribosyltransferase	AMM49_RS01810, ,psos,nicotinate phosphoribosyltransferase	A6J79_04115, ,psos,nicotinate phosphoribosyltransferase	SMA_RS02405, ,psos,nicotinate phosphoribosyltransferase	A6J31_RS10510, ,psos,nicotinate phosphoribosyltransferase	SSUBM407_1559, ,psos,nicotinate phosphoribosyltransferase	APQ97_RS08280, ,psos,nicotinate phosphoribosyltransferase	STER_RS01325, ,psos,nicotinate phosphoribosyltransferase	I872_RS01740, ,psos,nicotinate phosphoribosyltransferase	GALLO_RS02635, ,psos,nicotinate phosphoribosyltransferase	RN86_RS00215, ,psos,nicotinate phosphoribosyltransferase	SII_RS06790, ,psos,nicotinate phosphoribosyltransferase	SMU_464, ,psos,nicotinate phosphoribosyltransferase	HMPREF0833_RS10020, ,psos,nicotinate phosphoribosyltransferase	SPNINV200_RS06740, ,psos,nicotinate phosphoribosyltransferase	HMPREF0837_RS05395, ,psos,nicotinate phosphoribosyltransferase	M6_RS07065, ,psos,nicotinate phosphoribosyltransferase	SALIVB_RS01255, ,psos,nicotinate phosphoribosyltransferase	HSISS2_RS01220, ,psos,nicotinate phosphoribosyltransferase	SSGZ1_RS07630, ,psos,nicotinate phosphoribosyltransferase	Y016_RS01405, ,psos,nicotinate phosphoribosyltransferase	SUB_RS07085, ,psos,nicotinate phosphoribosyltransferase
PCS8235_RS05485, ,psos,collagenase-like protease	AMM49_RS04070, ,psos,collagenase-like protease	A6J79_06530, ,psos,protease	SMA_RS07525, ,psos,collagenase-like protease	A6J31_RS02705, ,psos,peptidase U32	SSUBM407_0445, ,psos,peptidase	APQ97_RS08075, ,psos,collagenase-like protease	STER_RS03565, ,psos,collagenase-like protease	I872_RS06980, ,psos,collagenase-like protease	GALLO_RS07940, ,psos,collagenase-like protease	RN86_RS10520, ,psos,protease	SII_RS02935, ,psos,protease	SMU_761, ,psos,protease	HMPREF0833_RS04350, ,psos,collagenase-like protease	SPNINV200_RS06785, ,psos,collagenase-like protease	HMPREF0837_RS05365, ,psos,collagenase-like protease	M6_RS02675, ,psos,collagenase-like protease	SALIVB_RS06555, ,psos,collagenase-like protease	HSISS2_RS04905, ,psos,peptidase U32	SSGZ1_RS02465, ,psos,collagenase-like protease	Y016_RS03590, ,psos,protease	SUB_RS03000, ,psos,collagenase-like protease
PCS8235_RS05575, ,psos,GntR family transcriptional regulator	AMM49_RS05155, ,psos,GntR family transcriptional regulator	A6J79_08615, ,psos,GntR family transcriptional regulator	SMA_RS05005, ,psos,GntR family transcriptional regulator	A6J31_RS04735, ,psos,GntR family transcriptional regulator	SSUBM407_1030, ,psos,GntR family transcriptional regulator	APQ97_RS04610, ,psos,GntR family transcriptional regulator	STER_RS04520, ,psos,GntR family transcriptional regulator	I872_RS04460, ,psos,GntR family transcriptional regulator	GALLO_RS05610, ,psos,GntR family transcriptional regulator	RN86_RS08505, ,psos,GntR family transcriptional regulator	SII_RS04015, ,psos,hypothetical protein	SMU_1065c, ,psos,GntR family transcriptional regulator	HMPREF0833_RS02525, ,psos,GntR family transcriptional regulator	SPNINV200_RS06875, ,psos,GntR family transcriptional regulator	HMPREF0837_RS05285, ,psos,GntR family transcriptional regulator	M6_RS04585, ,psos,GntR family transcriptional regulator	SALIVB_RS04475, ,psos,GntR family transcriptional regulator	HSISS2_RS02730, ,psos,GntR family transcriptional regulator	SSGZ1_RS04355, ,psos,transcriptional regulator	Y016_RS04525, ,psos,GntR family transcriptional regulator	SUB_RS04505, ,psos,GntR family transcriptional regulator
PCS8235_RS05615, ,psos,peptide deformylase	AMM49_RS09150, ,psos,peptide deformylase	A6J79_03790, ,psos,peptide deformylase	SMA_RS01370, ,psos,peptide deformylase	A6J31_RS10185, ,psos,peptide deformylase	SSUBM407_1806, ,psos,peptide deformylase	APQ97_RS01645, ,psos,peptide deformylase	STER_RS01010, ,psos,peptide deformylase	I872_RS06165, ,psos,peptide deformylase	GALLO_RS01235, ,psos,peptide deformylase	RN86_RS01435, ,psos,peptide deformylase	SII_RS08050, ,psos,peptide deformylase	SMU_143c, ,psos,peptide deformylase	HMPREF0833_RS08895, ,psos,peptide deformylase	SPNINV200_RS06920, ,psos,peptide deformylase	HMPREF0837_RS05240, ,psos,peptide deformylase	M6_RS08420, ,psos,peptide deformylase	SALIVB_RS00945, ,psos,peptide deformylase	HSISS2_RS00880, ,psos,peptide deformylase	SSGZ1_RS08865, ,psos,peptide deformylase	Y016_RS01070, ,psos,peptide deformylase	SUB_RS01390, ,psos,peptide deformylase
PCS8235_RS05625, ,psos,thioredoxin-disulfide reductase	AMM49_RS01805, ,psos,thioredoxin-disulfide reductase	A6J79_01050, ,psos,thioredoxin-disulfide reductase	SMA_RS02400, ,psos,thioredoxin-disulfide reductase	A6J31_RS07380, ,psos,thioredoxin-disulfide reductase	SSUBM407_1617, ,psos,thioredoxin reductase	APQ97_RS08580, ,psos,thioredoxin-disulfide reductase	STER_RS07925, ,psos,thioredoxin-disulfide reductase	I872_RS06330, ,psos,thioredoxin-disulfide reductase	GALLO_RS02370, ,psos,thioredoxin-disulfide reductase	RN86_RS00220, ,psos,thioredoxin-disulfide reductase	SII_RS06810, ,psos,thioredoxin-disulfide reductase	SMU_463, ,psos,thioredoxin reductase	HMPREF0833_RS10015, ,psos,thioredoxin-disulfide reductase	SPNINV200_RS06930, ,psos,thioredoxin-disulfide reductase	HMPREF0837_RS05230, ,psos,thioredoxin-disulfide reductase	M6_RS07075, ,psos,thioredoxin-disulfide reductase	SALIVB_RS08480, ,psos,thioredoxin-disulfide reductase	HSISS2_RS08810, ,psos,thioredoxin reductase	SSGZ1_RS07920, ,psos,thioredoxin-disulfide reductase	Y016_RS08030, ,psos,thioredoxin-disulfide reductase	SUB_RS07095, ,psos,thioredoxin-disulfide reductase
PCS8235_RS05630, ,psos,amino acid ABC transporter	AMM49_RS01800, ,psos,membrane protein	A6J79_01055, ,psos,thioredoxin	SMA_RS02395, ,psos,membrane protein	A6J31_RS07385, ,psos,thioredoxin	SSUBM407_1618, ,psos,hypothetical protein	APQ97_RS08585, ,psos,membrane protein	STER_RS07930, ,psos,thioredoxin	I872_RS06335, ,psos,hypothetical protein	GALLO_RS02365, ,psos,membrane protein	RN86_RS00225, ,psos,membrane protein	SII_RS06815, ,psos,amino acid ABC transporter	SMU_462, ,psos,hypothetical protein	HMPREF0833_RS10010, ,psos,amino acid ABC transporter	SPNINV200_RS06935, ,psos,amino acid ABC transporter	HMPREF0837_RS05225, ,psos,amino acid ABC transporter	M6_RS07080, ,psos,membrane protein	SALIVB_RS08485, ,psos,thioredoxin	HSISS2_RS08815, ,psos,thioredoxin	SSGZ1_RS07925, ,psos,membrane protein	Y016_RS08035, ,psos,thioredoxin	SUB_RS07100, ,psos,membrane protein
PCS8235_RS05645, ,psos,arsenate reductase family protein	AMM49_RS07810, ,psos,arsenate reductase family protein	A6J79_00105, ,psos,arsenate reductase family protein	SMA_RS08000, ,psos,arsenate reductase family protein	A6J31_RS06660, ,psos,arsenate reductase family protein	SSUBM407_1199, ,psos,ArsC family transcriptional regulator	APQ97_RS03820, ,psos,arsenate reductase family protein	STER_RS07300, ,psos,arsenate reductase family protein	I872_RS06255, ,psos,arsenate reductase family protein	GALLO_RS08980, ,psos,arsenate reductase family protein	RN86_RS06350, ,psos,arsenate reductase	SII_RS06265, ,psos,arsenate reductase	SMU_1651, ,psos,arsenate reductase	HMPREF0833_RS04700, ,psos,arsenate reductase family protein	SPNINV200_RS06950, ,psos,arsenate reductase family protein	HMPREF0837_RS05210, ,psos,arsenate reductase family protein	M6_RS01985, ,psos,arsenate reductase family protein	SALIVB_RS07740, ,psos,arsenate reductase family protein	HSISS2_RS08100, ,psos,arsenate reductase	SSGZ1_RS03480, ,psos,arsenate reductase family protein	Y016_RS07400, ,psos,arsenate reductase family protein	SUB_RS02360, ,psos,arsenate reductase family protein
PCS8235_RS05680, ,psos,NADH oxidase	AMM49_RS05010, ,psos,NADH oxidase	A6J79_09075, ,psos,NADH oxidase	SMA_RS05235, ,psos,NADH oxidase	A6J31_RS05150, ,psos,NADH oxidase	SSUBM407_1149, ,psos,NADH oxidase	APQ97_RS04035, ,psos,NADH oxidase	STER_RS06210, ,psos,NADH oxidase	I872_RS03230, ,psos,NADH oxidase	GALLO_RS05945, ,psos,NADH oxidase	RN86_RS08105, ,psos,NADH oxidase	SII_RS04105, ,psos,NADH oxidase	SMU_1117, ,psos,NADH oxidase (H2O-forming)	HMPREF0833_RS02400, ,psos,NADH oxidase	SPNINV200_RS07000, ,psos,NADH oxidase	HMPREF0837_RS05175, ,psos,NADH oxidase	M6_RS04405, ,psos,NADH oxidase	SALIVB_RS04020, ,psos,NADH oxidase	HSISS2_RS02300, ,psos,NADH peroxidase	SSGZ1_RS03745, ,psos,NADH oxidase	Y016_RS06230, ,psos,NADH oxidase	SUB_RS04425, ,psos,NADH oxidase
PCS8235_RS05685, ,psos,thiamine biosynthesis protein ApbE	AMM49_RS05665, ,psos,thiamine biosynthesis protein ApbE	A6J79_09035, ,psos,thiamine biosynthesis protein ApbE	SMA_RS04835, ,psos,thiamine biosynthesis protein ApbE	A6J31_RS05110, ,psos,thiamine biosynthesis protein ApbE	SSUBM407_1426, ,psos,ApbE family protein	APQ97_RS07035, ,psos,thiamine biosynthesis protein ApbE	STER_RS03865, ,psos,thiamine biosynthesis protein ApbE	I872_RS03225, ,psos,thiamine biosynthesis protein ApbE	GALLO_RS05445, ,psos,thiamine biosynthesis protein ApbE	RN86_RS08100, ,psos,thiamine biosynthesis protein ApbE	SII_RS04110, ,psos,hypothetical protein	SMU_1088, ,psos,thiamine biosynthesis lipoprotein	HMPREF0833_RS02395, ,psos,thiamine biosynthesis protein ApbE	SPNINV200_RS07005, ,psos,thiamine biosynthesis protein ApbE	HMPREF0837_RS05170, ,psos,thiamine biosynthesis protein ApbE	M6_RS04345, ,psos,thiamine biosynthesis protein ApbE	SALIVB_RS04060, ,psos,thiamine biosynthesis protein ApbE	HSISS2_RS02345, ,psos,thiamin biosynthesis lipoprotein ApbE	SSGZ1_RS06950, ,psos,thiamine biosynthesis lipoprotein	Y016_RS03990, ,psos,thiamine biosynthesis protein ApbE	SUB_RS04380, ,psos,thiamine biosynthesis protein ApbE
PCS8235_RS05715, ,psos,glycine--tRNA ligase subunit beta	AMM49_RS01685, ,psos,glycine--tRNA ligase subunit beta	A6J79_05460, ,psos,glycine--tRNA ligase subunit beta	SMA_RS02300, ,psos,glycine--tRNA ligase subunit beta	A6J31_RS01555, ,psos,glycine--tRNA ligase subunit beta	SSUBM407_1644, ,psos,glycyl-tRNA synthetase subunit beta	APQ97_RS02560, ,psos,glycine--tRNA ligase subunit beta	STER_RS02660, ,psos,glycine--tRNA ligase subunit beta	I872_RS08445, ,psos,glycine--tRNA ligase subunit beta	GALLO_RS02240, ,psos,glycine--tRNA ligase subunit beta	RN86_RS00280, ,psos,glycine--tRNA ligase subunit beta	SII_RS07025, ,psos,glycine--tRNA ligase subunit beta	SMU_446, ,psos,glycyl-tRNA synthetase subunit beta	HMPREF0833_RS09955, ,psos,glycine--tRNA ligase subunit beta	SPNINV200_RS07025, ,psos,glycine--tRNA ligase subunit beta	HMPREF0837_RS05150, ,psos,glycine--tRNA ligase subunit beta	M6_RS07195, ,psos,glycine--tRNA ligase subunit beta	SALIVB_RS07575, ,psos,glycine--tRNA ligase subunit beta	HSISS2_RS05960, ,psos,glycyl-tRNA synthetase subunit beta	SSGZ1_RS08055, ,psos,glycine--tRNA ligase subunit beta	Y016_RS02735, ,psos,glycine--tRNA ligase subunit beta	SUB_RS07210, ,psos,glycine--tRNA ligase subunit beta
PCS8235_RS05720, ,psos,glycine--tRNA ligase subunit alpha	AMM49_RS01675, ,psos,glycine--tRNA ligase subunit alpha	A6J79_05455, ,psos,glycine--tRNA ligase subunit alpha	SMA_RS02295, ,psos,glycine--tRNA ligase subunit alpha	A6J31_RS01550, ,psos,glycine--tRNA ligase subunit alpha	SSUBM407_1645, ,psos,glycyl-tRNA synthetase subunit alpha	APQ97_RS02555, ,psos,glycine--tRNA ligase subunit alpha	STER_RS02655, ,psos,glycine--tRNA ligase subunit alpha	I872_RS08450, ,psos,glycine--tRNA ligase subunit alpha	GALLO_RS02235, ,psos,glycine--tRNA ligase subunit alpha	RN86_RS00290, ,psos,glycine--tRNA ligase subunit alpha	SII_RS07030, ,psos,glycine--tRNA ligase subunit alpha	SMU_445, ,psos,glycyl-tRNA synthetase subunit alpha	HMPREF0833_RS09950, ,psos,glycine--tRNA ligase subunit alpha	SPNINV200_RS07030, ,psos,glycine--tRNA ligase subunit alpha	HMPREF0837_RS05145, ,psos,glycine--tRNA ligase subunit alpha	M6_RS07200, ,psos,glycine--tRNA ligase subunit alpha	SALIVB_RS07580, ,psos,glycine--tRNA ligase subunit alpha	HSISS2_RS05965, ,psos,glycyl-tRNA synthetase subunit alpha	SSGZ1_RS08060, ,psos,glycine--tRNA ligase subunit alpha	Y016_RS02730, ,psos,glycine--tRNA ligase subunit alpha	SUB_RS07215, ,psos,glycine--tRNA ligase subunit alpha
PCS8235_RS05780, ,psos,elongation factor Tu	AMM49_RS04165, ,psos,elongation factor Tu	A6J79_05360, ,psos,elongation factor Tu	SMA_RS07415, ,psos,elongation factor Tu	A6J31_RS01460, ,psos,elongation factor Tu	SSUBM407_0538, ,psos,elongation factor Tu	APQ97_RS07930, ,psos,elongation factor Tu	STER_RS02570, ,psos,elongation factor Tu	I872_RS06775, ,psos,elongation factor Tu	GALLO_RS07845, ,psos,elongation factor Tu	RN86_RS10430, ,psos,elongation factor Tu	SII_RS05310, ,psos,elongation factor Tu	SMU_714, ,psos,elongation factor Tu	HMPREF0833_RS04260, ,psos,elongation factor Tu	SPNINV200_RS07080, ,psos,elongation factor Tu	HMPREF0837_RS08235, ,psos,elongation factor Tu	M6_RS02750, ,psos,elongation factor Tu	SALIVB_RS07675, ,psos,elongation factor Tu	HSISS2_RS06055, ,psos,elongation factor Tu	SSGZ1_RS02825, ,psos,elongation factor Tu	Y016_RS02655, ,psos,elongation factor Tu	SUB_RS03105, ,psos,elongation factor Tu
PCS8235_RS05785, ,psos,aquaporin	AMM49_RS08605, ,psos,aquaporin	A6J79_01120, ,psos,aquaporin	SMA_RS09030, ,psos,aquaporin	A6J31_RS07455, ,psos,aquaporin	SSUBM407_0240, ,psos,glycerol facilitator-aquaporin	APQ97_RS09725, ,psos,aquaporin	STER_RS08010, ,psos,aquaporin	I872_RS09055, ,psos,aquaporin	GALLO_RS10045, ,psos,aquaporin	RN86_RS01865, ,psos,aquaporin	SII_RS01115, ,psos,aquaporin	SMU_396, ,psos,glycerol uptake facilitator protein	HMPREF0833_RS06105, ,psos,aquaporin	SPNINV200_RS07090, ,psos,aquaporin	HMPREF0837_RS08240, ,psos,aquaporin	M6_RS07960, ,psos,aquaporin	SALIVB_RS08555, ,psos,aquaporin	HSISS2_RS08885, ,psos,aquaporin	SSGZ1_RS01355, ,psos,aquaporin	Y016_RS08125, ,psos,aquaporin	SUB_RS07870, ,psos,aquaporin
PCS8235_RS05820, ,psos,phosphoglucomutase	AMM49_RS05605, ,psos,phosphoglucomutase	A6J79_08875, ,psos,phosphoglucomutase	SMA_RS05195, ,psos,phosphoglucomutase	A6J31_RS04995, ,psos,phosphoglucomutase	SSUBM407_1186, ,psos,phosphomannomutase	APQ97_RS03895, ,psos,phosphomannomutase	STER_RS04090, ,psos,phosphoglucomutase	I872_RS04690, ,psos,phosphoglucomutase	GALLO_RS05910, ,psos,phosphoglucomutase	RN86_RS07870, ,psos,phosphoglucomutase	SII_RS02820, ,psos,phosphoglucomutase/phosphomannomutase	SMU_1077, ,psos,phosphoglucomutase	HMPREF0833_RS02330, ,psos,phosphoglucomutase	SPNINV200_RS07125, ,psos,phosphoglucomutase	HMPREF0837_RS08275, ,psos,phosphoglucomutase	M6_RS04690, ,psos,phosphoglucomutase	SALIVB_RS04180, ,psos,phosphoglucomutase	HSISS2_RS02460, ,psos,phosphoglucomutase	SSGZ1_RS03550, ,psos,phosphomannomutase	Y016_RS04120, ,psos,phosphoglucomutase	SUB_RS04760, ,psos,phosphoglucomutase
PCS8235_RS05845, ,psos,hypothetical protein	AMM49_RS06235, ,psos,hypothetical protein	A6J79_07700, ,psos,hypothetical protein	SMA_RS03965, ,psos,hypothetical protein	A6J31_RS03790, ,psos,hypothetical protein	SSUBM407_1390, ,psos,hypothetical protein	APQ97_RS06950, ,psos,hypothetical protein	STER_RS05435, ,psos,hypothetical protein	I872_RS02435, ,psos,hypothetical protein	GALLO_RS04465, ,psos,hypothetical protein	RN86_RS09730, ,psos,hypothetical protein	SII_RS02250, ,psos,hypothetical protein	SMU_1453c, ,psos,hypothetical protein	HMPREF0833_RS04125, ,psos,hypothetical protein	SPNINV200_RS07165, ,psos,hypothetical protein	HMPREF0837_RS08300, ,psos,hypothetical protein	M6_RS03920, ,psos,tetratricopeptide repeat protein	SALIVB_RS05460, ,psos,hypothetical protein	HSISS2_RS03740, ,psos,hypothetical protein	SSGZ1_RS06770, ,psos,hypothetical protein	Y016_RS05480, ,psos,hypothetical protein	SUB_RS05595, ,psos,hypothetical protein
PCS8235_RS05860, ,psos,ATP synthase epsilon chain	AMM49_RS04670, ,psos,F0F1 ATP synthase subunit epsilon	A6J79_05350, ,psos,F0F1 ATP synthase subunit epsilon	SMA_RS03780, ,psos,F0F1 ATP synthase subunit epsilon	A6J31_RS01450, ,psos,F0F1 ATP synthase subunit epsilon	SSUBM407_0773, ,psos,ATP synthase F0F1 subunit epsilon	APQ97_RS05955, ,psos,ATP synthase epsilon chain	STER_RS02560, ,psos,ATP synthase epsilon chain	I872_RS03040, ,psos,F0F1 ATP synthase subunit epsilon	GALLO_RS04265, ,psos,F0F1 ATP synthase subunit epsilon	RN86_RS06315, ,psos,ATP synthase epsilon chain	SII_RS02405, ,psos,F0F1 ATP synthase subunit epsilon	SMU_1527, ,psos,ATP synthase F0F1 subunit epsilon	HMPREF0833_RS01120, ,psos,F0F1 ATP synthase subunit epsilon	SPNINV200_RS07180, ,psos,ATP synthase epsilon chain	HMPREF0837_RS08315, ,psos,ATP synthase epsilon chain	M6_RS03095, ,psos,ATP synthase epsilon chain	SALIVB_RS07690, ,psos,F0F1 ATP synthase subunit epsilon	HSISS2_RS06065, ,psos,F0F1 ATP synthase subunit epsilon	SSGZ1_RS05295, ,psos,ATP synthase epsilon chain	Y016_RS02645, ,psos,ATP synthase epsilon chain	SUB_RS03440, ,psos,ATP synthase epsilon chain
PCS8235_RS05865, ,psos,ATP synthase subunit beta	AMM49_RS04665, ,psos,ATP synthase subunit beta	A6J79_05345, ,psos,ATP synthase subunit beta	SMA_RS03775, ,psos,ATP synthase subunit beta	A6J31_RS01445, ,psos,ATP synthase subunit beta	SSUBM407_0772, ,psos,ATP synthase F0F1 subunit beta	APQ97_RS05960, ,psos,ATP synthase subunit beta	STER_RS02555, ,psos,ATP synthase subunit beta	I872_RS03035, ,psos,ATP synthase subunit beta	GALLO_RS04260, ,psos,ATP synthase subunit beta	RN86_RS06310, ,psos,ATP synthase subunit beta	SII_RS02400, ,psos,ATP synthase subunit beta	SMU_1528, ,psos,ATP synthase F0F1 subunit beta	HMPREF0833_RS01115, ,psos,ATP synthase subunit beta	SPNINV200_RS07185, ,psos,ATP synthase subunit beta	HMPREF0837_RS08320, ,psos,ATP synthase subunit beta	M6_RS03090, ,psos,ATP synthase subunit beta	SALIVB_RS07695, ,psos,ATP synthase subunit beta	HSISS2_RS06070, ,psos,F0F1 ATP synthase subunit beta	SSGZ1_RS05300, ,psos,ATP synthase subunit beta	Y016_RS02640, ,psos,ATP synthase subunit beta	SUB_RS03435, ,psos,ATP synthase subunit beta
PCS8235_RS05870, ,psos,ATP synthase subunit gamma	AMM49_RS04660, ,psos,ATP synthase subunit gamma	A6J79_05340, ,psos,F0F1 ATP synthase subunit gamma	SMA_RS03770, ,psos,F0F1 ATP synthase subunit gamma	A6J31_RS01440, ,psos,F0F1 ATP synthase subunit gamma	SSUBM407_0771, ,psos,ATP synthase F0F1 subunit gamma	APQ97_RS05965, ,psos,ATP synthase subunit gamma	STER_RS02550, ,psos,ATP synthase subunit gamma	I872_RS03030, ,psos,F0F1 ATP synthase subunit gamma	GALLO_RS04255, ,psos,F0F1 ATP synthase subunit gamma	RN86_RS06305, ,psos,F0F1 ATP synthase subunit gamma	SII_RS02395, ,psos,F0F1 ATP synthase subunit gamma	SMU_1529, ,psos,ATP synthase F0F1 subunit gamma	HMPREF0833_RS01110, ,psos,F0F1 ATP synthase subunit gamma	SPNINV200_RS07190, ,psos,F0F1 ATP synthase subunit gamma	HMPREF0837_RS08325, ,psos,ATP synthase subunit gamma	M6_RS03085, ,psos,ATP synthase subunit gamma	SALIVB_RS07700, ,psos,F0F1 ATP synthase subunit gamma	HSISS2_RS06075, ,psos,F0F1 ATP synthase subunit gamma	SSGZ1_RS05305, ,psos,ATP synthase subunit gamma	Y016_RS02635, ,psos,ATP synthase subunit gamma	SUB_RS03430, ,psos,ATP synthase subunit gamma
PCS8235_RS05875, ,psos,ATP synthase subunit alpha	AMM49_RS04655, ,psos,ATP synthase subunit alpha	A6J79_05335, ,psos,ATP synthase subunit alpha	SMA_RS03765, ,psos,ATP synthase subunit alpha	A6J31_RS01435, ,psos,ATP synthase subunit alpha	SSUBM407_0770, ,psos,ATP synthase F0F1 subunit alpha	APQ97_RS05970, ,psos,ATP synthase subunit alpha	STER_RS02545, ,psos,ATP synthase subunit alpha	I872_RS03025, ,psos,ATP synthase subunit alpha	GALLO_RS04250, ,psos,ATP synthase subunit alpha	RN86_RS06300, ,psos,ATP synthase subunit alpha	SII_RS02390, ,psos,F0F1 ATP synthase subunit alpha	SMU_1530, ,psos,ATP synthase F0F1 subunit alpha	HMPREF0833_RS01105, ,psos,ATP synthase subunit alpha	SPNINV200_RS07195, ,psos,ATP synthase subunit alpha	HMPREF0837_RS08330, ,psos,ATP synthase subunit alpha	M6_RS03080, ,psos,ATP synthase subunit alpha	SALIVB_RS07705, ,psos,ATP synthase subunit alpha	HSISS2_RS06080, ,psos,ATP synthase alpha chain	SSGZ1_RS05310, ,psos,ATP synthase subunit alpha	Y016_RS02630, ,psos,ATP synthase subunit alpha	SUB_RS03425, ,psos,ATP synthase subunit alpha
PCS8235_RS05885, ,psos,ATP synthase subunit B	AMM49_RS04645, ,psos,ATP synthase subunit B	A6J79_05325, ,psos,ATP synthase F0 subunit B	SMA_RS03755, ,psos,ATP synthase F0 subunit B	A6J31_RS01425, ,psos,ATP synthase F0 subunit B	SSUBM407_0768, ,psos,ATP synthase subunit B	APQ97_RS05980, ,psos,ATP synthase subunit B	STER_RS02535, ,psos,ATP synthase subunit B	I872_RS03015, ,psos,ATP synthase F0 subunit B	GALLO_RS04240, ,psos,ATP synthase F0 subunit B	RN86_RS06290, ,psos,ATP synthase F0 subunit B	SII_RS02380, ,psos,ATP synthase F0 subunit B	SMU_1532, ,psos,ATP synthase F0F1 subunit B	HMPREF0833_RS01095, ,psos,ATP synthase F0 subunit B	SPNINV200_RS07205, ,psos,ATP synthase subunit B	HMPREF0837_RS08340, ,psos,ATP synthase subunit B	M6_RS03070, ,psos,ATP synthase subunit B	SALIVB_RS07715, ,psos,ATP synthase F0 subunit B	HSISS2_RS06090, ,psos,F0F1 ATP synthase subunit B	SSGZ1_RS05320, ,psos,ATP synthase subunit B	Y016_RS02620, ,psos,ATP synthase subunit B	SUB_RS03415, ,psos,ATP synthase F0 subunit B
PCS8235_RS05890, ,psos,ATP synthase subunit A	AMM49_RS04640, ,psos,ATP synthase subunit A	A6J79_05320, ,psos,F0F1 ATP synthase subunit A	SMA_RS03750, ,psos,F0F1 ATP synthase subunit A	A6J31_RS01420, ,psos,F0F1 ATP synthase subunit A	SSUBM407_0767, ,psos,ATP synthase subunit A	APQ97_RS05985, ,psos,F0F1 ATP synthase subunit A	STER_RS02530, ,psos,F0F1 ATP synthase subunit A	I872_RS03010, ,psos,F0F1 ATP synthase subunit A	GALLO_RS04235, ,psos,F0F1 ATP synthase subunit A	RN86_RS06285, ,psos,F0F1 ATP synthase subunit A	SII_RS02375, ,psos,F0F1 ATP synthase subunit A	SMU_1533, ,psos,ATP synthase F0F1 subunit A	HMPREF0833_RS01090, ,psos,F0F1 ATP synthase subunit A	SPNINV200_RS07210, ,psos,ATP synthase subunit A	HMPREF0837_RS08345, ,psos,ATP synthase subunit A	M6_RS03065, ,psos,ATP synthase subunit A	SALIVB_RS07720, ,psos,F0F1 ATP synthase subunit A	HSISS2_RS06095, ,psos,ATP synthase A chain	SSGZ1_RS05325, ,psos,F0F1 ATP synthase subunit A	Y016_RS02615, ,psos,F0F1 ATP synthase subunit A	SUB_RS03410, ,psos,F0F1 ATP synthase subunit A
PCS8235_RS05915, ,psos,transcription elongation factor GreA	AMM49_RS08035, ,psos,transcription elongation factor GreA	A6J79_04195, ,psos,transcription elongation factor GreA	SMA_RS08380, ,psos,transcription elongation factor GreA	A6J31_RS10590, ,psos,transcription elongation factor GreA	SSUBM407_1600, ,psos,transcription elongation factor GreA	APQ97_RS08490, ,psos,transcription elongation factor GreA	STER_RS01400, ,psos,transcription elongation factor GreA	I872_RS06025, ,psos,transcription elongation factor GreA	GALLO_RS09345, ,psos,transcription elongation factor GreA	RN86_RS00505, ,psos,transcription elongation factor GreA	SII_RS01790, ,psos,transcription elongation factor GreA	SMU_1728, ,psos,transcription elongation factor GreA	HMPREF0833_RS05125, ,psos,transcription elongation factor GreA	SPNINV200_RS07230, ,psos,transcription elongation factor GreA	HMPREF0837_RS08370, ,psos,transcription elongation factor GreA	M6_RS01775, ,psos,transcription elongation factor GreA	SALIVB_RS01330, ,psos,transcription elongation factor GreA	HSISS2_RS01295, ,psos,transcription elongation factor GreA	SSGZ1_RS07835, ,psos,transcription elongation factor GreA	Y016_RS01485, ,psos,transcription elongation factor GreA	SUB_RS02075, ,psos,transcription elongation factor GreA
PCS8235_RS05945, ,psos,RNA helicase	AMM49_RS08060, ,psos,RNA helicase	A6J79_04170, ,psos,RNA helicase	SMA_RS08440, ,psos,RNA helicase	A6J31_RS10565, ,psos,RNA helicase	SSUBM407_1605, ,psos,helicase	APQ97_RS08520, ,psos,RNA helicase	STER_RS01375, ,psos,RNA helicase	I872_RS06055, ,psos,Snf2 family protein	GALLO_RS09370, ,psos,RNA helicase	RN86_RS00535, ,psos,RNA helicase	SII_RS01760, ,psos,SNF2 family protein	SMU_1733c, ,psos,SNF helicase	HMPREF0833_RS05155, ,psos,RNA helicase	SPNINV200_RS07260, ,psos,RNA helicase	HMPREF0837_RS08400, ,psos,RNA helicase	M6_RS01750, ,psos,RNA helicase	SALIVB_RS01305, ,psos,RNA helicase	HSISS2_RS01270, ,psos,SWF/SNF family helicase	SSGZ1_RS07860, ,psos,RNA helicase	Y016_RS01460, ,psos,RNA helicase	SUB_RS02040, ,psos,RNA helicase
PCS8235_RS05990, ,psos,polysaccharide biosynthesis protein	AMM49_RS07040, ,psos,polysaccharide biosynthesis protein	A6J79_04625, ,psos,polysaccharide biosynthesis protein	SMA_RS08140, ,psos,polysaccharide biosynthesis protein	A6J31_RS11010, ,psos,polysaccharide biosynthesis protein	SSUBM407_0628, ,psos,polysaccharide biosynthesis protein	APQ97_RS03060, ,psos,polysaccharide biosynthesis protein	STER_RS01890, ,psos,polysaccharide biosynthesis protein	I872_RS05850, ,psos,polysaccharide biosynthesis protein	GALLO_RS09120, ,psos,polysaccharide biosynthesis protein	RN86_RS05835, ,psos,polysaccharide biosynthesis protein	SII_RS06360, ,psos,polysaccharide biosynthesis/transporter	SMU_1676c, ,psos,hypothetical protein	HMPREF0833_RS04800, ,psos,polysaccharide biosynthesis protein	SPNINV200_RS07290, ,psos,polysaccharide biosynthesis protein	HMPREF0837_RS08435, ,psos,polysaccharide biosynthesis protein	M6_RS01925, ,psos,polysaccharide biosynthesis protein	SALIVB_RS01745, ,psos,polysaccharide biosynthesis protein	HSISS2_RS01730, ,psos,polysaccharide biosynthesis protein	SSGZ1_RS06025, ,psos,polysaccharide biosynthesis protein	Y016_RS01995, ,psos,polysaccharide biosynthesis protein	SUB_RS02245, ,psos,polysaccharide biosynthesis protein
PCS8235_RS06015, ,psos,manganese-dependent inorganic pyrophosphatase	AMM49_RS07075, ,psos,manganese-dependent inorganic pyrophosphatase	A6J79_04780, ,psos,manganese-dependent inorganic pyrophosphatase	SMA_RS08195, ,psos,manganese-dependent inorganic pyrophosphatase	A6J31_RS11170, ,psos,manganese-dependent inorganic pyrophosphatase	SSUBM407_1552, ,psos,manganese-dependent inorganic pyrophosphatase	APQ97_RS08245, ,psos,manganese-dependent inorganic pyrophosphatase	STER_RS02050, ,psos,manganese-dependent inorganic pyrophosphatase	I872_RS05880, ,psos,manganese-dependent inorganic pyrophosphatase	GALLO_RS09170, ,psos,manganese-dependent inorganic pyrophosphatase	RN86_RS05815, ,psos,manganese-dependent inorganic pyrophosphatase	SII_RS06385, ,psos,manganese-dependent inorganic pyrophosphatase	SMU_1687, ,psos,manganese-dependent inorganic pyrophosphatase	HMPREF0833_RS04820, ,psos,manganese-dependent inorganic pyrophosphatase	SPNINV200_RS07315, ,psos,manganese-dependent inorganic pyrophosphatase	HMPREF0837_RS08460, ,psos,manganese-dependent inorganic pyrophosphatase	M6_RS01890, ,psos,manganese-dependent inorganic pyrophosphatase	SALIVB_RS01900, ,psos,manganese-dependent inorganic pyrophosphatase	HSISS2_RS06655, ,psos,Manganese-dependent inorganic pyrophosphatase	SSGZ1_RS07595, ,psos,manganese-dependent inorganic pyrophosphatase	Y016_RS02145, ,psos,manganese-dependent inorganic pyrophosphatase	SUB_RS02205, ,psos,manganese-dependent inorganic pyrophosphatase
PCS8235_RS06025, ,psos,hypothetical protein	AMM49_RS04250, ,psos,methyltransferase	A6J79_00475, ,psos,SAM-dependent methyltransferase	SMA_RS03290, ,psos,methyltransferase	A6J31_RS06900, ,psos,hypothetical protein	SSUBM407_1457, ,psos,methyltransferase	APQ97_RS07770, ,psos,methyltransferase small	STER_RS07500, ,psos,methyltransferase	I872_RS06815, ,psos,hypothetical protein	GALLO_RS03595, ,psos,methyltransferase	RN86_RS05990, ,psos,hypothetical protein	SII_RS02220, ,psos,hypothetical protein	SMU_621c, ,psos,hypothetical protein	HMPREF0833_RS00890, ,psos,methyltransferase small domain protein	SPNINV200_RS07325, ,psos,hypothetical protein	HMPREF0837_RS08470, ,psos,hypothetical protein	M6_RS05925, ,psos,methyltransferase domain protein	SALIVB_RS07975, ,psos,methyltransferase	HSISS2_RS08330, ,psos,tRNA (adenine37-N(6)-)-methyltransferase TrmN6	SSGZ1_RS07110, ,psos,methyltransferase	Y016_RS07605, ,psos,methyltransferase	SUB_RS06235, ,psos,hypothetical protein
PCS8235_RS06040, ,psos,30S ribosomal protein S18	AMM49_RS08505, ,psos,30S ribosomal protein S18	A6J79_01580, ,psos,30S ribosomal protein S18	SMA_RS08850, ,psos,30S ribosomal protein S18	A6J31_RS07840, ,psos,30S ribosomal protein S18	SSUBM407_1701, ,psos,30S ribosomal protein S18	APQ97_RS02240, ,psos,30S ribosomal protein S18	STER_RS08440, ,psos,30S ribosomal protein S18	I872_RS09010, ,psos,30S ribosomal protein S18	GALLO_RS09815, ,psos,30S ribosomal protein S18	RN86_RS04370, ,psos,30S ribosomal protein S18	SII_RS01490, ,psos,30S ribosomal protein S18	SMU_1858, ,psos,30S ribosomal protein S18	HMPREF0833_RS05580, ,psos,30S ribosomal protein S18	SPNINV200_RS07340, ,psos,30S ribosomal protein S18	HMPREF0837_RS08485, ,psos,30S ribosomal protein S18	M6_RS07860, ,psos,30S ribosomal protein S18	SALIVB_RS08995, ,psos,30S ribosomal protein S18	HSISS2_RS09380, ,psos,30S ribosomal protein S18	SSGZ1_RS08335, ,psos,30S ribosomal protein S18	Y016_RS08525, ,psos,30S ribosomal protein S18	SUB_RS07780, ,psos,30S ribosomal protein S18
PCS8235_RS06045, ,psos,single-stranded DNA-binding protein	AMM49_RS08510, ,psos,Single-stranded DNA-binding protein 1	A6J79_01585, ,psos,single-stranded DNA-binding protein	SMA_RS08855, ,psos,single-stranded DNA-binding protein	A6J31_RS07845, ,psos,single-stranded DNA-binding protein	SSUBM407_1702, ,psos,single-stranded DNA-binding protein	APQ97_RS02235, ,psos,single-stranded DNA-binding protein	STER_RS08445, ,psos,single-stranded DNA-binding protein	I872_RS09015, ,psos,single-stranded DNA-binding protein	GALLO_RS09820, ,psos,single-stranded DNA-binding protein	RN86_RS04365, ,psos,single-stranded DNA-binding protein	SII_RS01485, ,psos,single strand-binding protein	SMU_1859, ,psos,single-stranded DNA-binding protein	HMPREF0833_RS05585, ,psos,single-stranded DNA-binding protein	SPNINV200_RS07345, ,psos,single-stranded DNA-binding protein	HMPREF0837_RS08490, ,psos,single-stranded DNA-binding protein	M6_RS07865, ,psos,Single-stranded DNA-binding protein 2	SALIVB_RS09000, ,psos,single-stranded DNA-binding protein	HSISS2_RS09385, ,psos,single-stranded DNA-binding protein	SSGZ1_RS08340, ,psos,single-stranded DNA-binding protein	Y016_RS08530, ,psos,single-stranded DNA-binding protein	SUB_RS07785, ,psos,single-stranded DNA-binding protein
PCS8235_RS06050, ,psos,30S ribosomal protein S6	AMM49_RS08515, ,psos,30S ribosomal protein S6	A6J79_01590, ,psos,30S ribosomal protein S6	SMA_RS08860, ,psos,30S ribosomal protein S6	A6J31_RS07850, ,psos,30S ribosomal protein S6	SSUBM407_1703, ,psos,30S ribosomal protein S6	APQ97_RS02230, ,psos,30S ribosomal protein S6	STER_RS08450, ,psos,30S ribosomal protein S6	I872_RS09020, ,psos,30S ribosomal protein S6	GALLO_RS09825, ,psos,30S ribosomal protein S6	RN86_RS04360, ,psos,30S ribosomal protein S6	SII_RS01480, ,psos,30S ribosomal protein S6	SMU_1860, ,psos,30S ribosomal protein S6	HMPREF0833_RS05590, ,psos,30S ribosomal protein S6	SPNINV200_RS07350, ,psos,30S ribosomal protein S6	HMPREF0837_RS08495, ,psos,30S ribosomal protein S6	M6_RS07870, ,psos,30S ribosomal protein S6	SALIVB_RS09005, ,psos,30S ribosomal protein S6	HSISS2_RS09390, ,psos,30S ribosomal protein S6	SSGZ1_RS08345, ,psos,30S ribosomal protein S6	Y016_RS08535, ,psos,30S ribosomal protein S6	SUB_RS07790, ,psos,30S ribosomal protein S6
PCS8235_RS06065, ,psos,aspartate aminotransferase	AMM49_RS03060, ,psos,aspartate aminotransferase	A6J79_08775, ,psos,aspartate aminotransferase	SMA_RS07300, ,psos,aspartate aminotransferase	A6J31_RS04895, ,psos,aspartate aminotransferase	SSUBM407_1252, ,psos,aspartate aminotransferase	APQ97_RS03515, ,psos,aspartate aminotransferase	STER_RS04255, ,psos,aspartate aminotransferase	I872_RS02175, ,psos,aspartate aminotransferase	GALLO_RS07735, ,psos,aspartate aminotransferase	RN86_RS07470, ,psos,aspartate aminotransferase	SII_RS04350, ,psos,aspartate aminotransferase	SMU_1312, ,psos,aspartate aminotransferase	HMPREF0833_RS03215, ,psos,aspartate aminotransferase	SPNINV200_RS07365, ,psos,aspartate aminotransferase	HMPREF0837_RS08510, ,psos,aspartate aminotransferase	M6_RS02890, ,psos,aspartate aminotransferase	SALIVB_RS04285, ,psos,aspartate aminotransferase	HSISS2_RS02575, ,psos,aspartate aminotransferase	SSGZ1_RS03215, ,psos,aspartate aminotransferase	Y016_RS04240, ,psos,aspartate aminotransferase	SUB_RS03215, ,psos,aspartate aminotransferase
PCS8235_RS06080, ,psos,peroxide stress protein YaaA	AMM49_RS09880, ,psos,peroxide stress protein YaaA	A6J79_02635, ,psos,peroxide stress protein YaaA	SMA_RS08180, ,psos,peroxide stress protein YaaA	A6J31_RS09015, ,psos,hypothetical protein	SSUBM407_1299, ,psos,hypothetical protein	APQ97_RS09200, ,psos,peroxide stress protein YaaA	STER_RS09515, ,psos,hypothetical protein	I872_RS03515, ,psos,peroxide stress protein YaaA	GALLO_RS09160, ,psos,peroxide stress protein YaaA	RN86_RS07425, ,psos,peroxide stress protein YaaA	SII_RS04370, ,psos,peroxide stress protein YaaA	SMU_2070, ,psos,hypothetical protein	HMPREF0833_RS03230, ,psos,peroxide stress protein YaaA	SPNINV200_RS07385, ,psos,peroxide stress protein YaaA	HMPREF0837_RS08540, ,psos,peroxide stress protein YaaA	M6_RS08940, ,psos,hypothetical protein	SALIVB_RS10000, ,psos,peroxide stress protein YaaA	HSISS2_RS10275, ,psos,hypothetical protein	SSGZ1_RS02980, ,psos,peroxide stress protein YaaA	Y016_RS09615, ,psos,hypothetical protein	SUB_RS08785, ,psos,peroxide stress protein YaaA
PCS8235_RS06105, ,psos,potassium/sodium efflux P-type ATPase fungal-type	AMM49_RS02995, ,psos,calcium-translocating P-type ATPase, PMCA-type	A6J79_07635, ,psos,ATPase	SMA_RS07370, ,psos,ATPase	A6J31_RS03745, ,psos,ATPase	SSUBM407_0545, ,psos,cation transporting ATPase	APQ97_RS07895, ,psos,ATPase	STER_RS05480, ,psos,calcium-translocating P-type ATPase, PMCA-type	I872_RS02800, ,psos,calcium-transporting ATPase	GALLO_RS07805, ,psos,ATPase	RN86_RS05925, ,psos,ATPase	SII_RS05730, ,psos,calcium-translocating P-type ATPase	SMU_723, ,psos,cadmium-transporting ATPase	HMPREF0833_RS04225, ,psos,ATPase	SPNINV200_RS07410, ,psos,ATPase	HMPREF0837_RS08565, ,psos,ATPase	M6_RS02790, ,psos,ATPase	SALIVB_RS05505, ,psos,ATPase	HSISS2_RS03790, ,psos,hypothetical protein	SSGZ1_RS06440, ,psos,ATPase	Y016_RS05525, ,psos,calcium-translocating P-type ATPase, PMCA-type	SUB_RS03150, ,psos,ATPase
PCS8235_RS06120, ,psos,CCA tRNA nucleotidyltransferase	AMM49_RS06735, ,psos,CCA tRNA nucleotidyltransferase	A6J79_04980, ,psos,CCA tRNA nucleotidyltransferase	SMA_RS06075, ,psos,CCA tRNA nucleotidyltransferase	A6J31_RS01100, ,psos,CCA tRNA nucleotidyltransferase	SSUBM407_1063, ,psos,tRNA CCA-pyrophosphorylase	APQ97_RS04445, ,psos,CCA tRNA nucleotidyltransferase	STER_RS02265, ,psos,CCA-adding enzyme	I872_RS05210, ,psos,CCA tRNA nucleotidyltransferase	GALLO_RS06810, ,psos,CCA tRNA nucleotidyltransferase	RN86_RS08520, ,psos,CCA tRNA nucleotidyltransferase	SII_RS02520, ,psos,CCA tRNA nucleotidyltransferase	SMU_901, ,psos,tRNA CCA-pyrophosphorylase	HMPREF0833_RS02960, ,psos,CCA tRNA nucleotidyltransferase	SPNINV200_RS07425, ,psos,tRNA CCA-pyrophosphorylase	HMPREF0837_RS08580, ,psos,CCA tRNA nucleotidyltransferase	M6_RS03535, ,psos,CCA tRNA nucleotidyltransferase	SALIVB_RS02105, ,psos,CCA tRNA nucleotidyltransferase	HSISS2_RS06430, ,psos,tRNA nucleotidyltransferase	SSGZ1_RS04190, ,psos,CCA-adding enzyme	Y016_RS02360, ,psos,CCA-adding enzyme	SUB_RS03855, ,psos,CCA-adding enzyme
PCS8235_RS06135, ,psos,transposase	AMM49_RS06745, ,psos,transposase	A6J79_04965, ,psos,transposase	SMA_RS06090, ,psos,transposase	A6J31_RS01085, ,psos,transposase	SSUBM407_1066, ,psos,hypothetical protein	APQ97_RS04430, ,psos,transposase	STER_RS02250, ,psos,transposase	I872_RS05225, ,psos,hypothetical protein	GALLO_RS06825, ,psos,transposase	RN86_RS08535, ,psos,transposase	SII_RS02505, ,psos,transposase	SMU_898, ,psos,hypothetical protein	HMPREF0833_RS02975, ,psos,transposase	SPNINV200_RS07440, ,psos,transposase	HMPREF0837_RS08595, ,psos,transposase	M6_RS03525, ,psos,transposase	SALIVB_RS02090, ,psos,transposase	HSISS2_RS06445, ,psos,transposase	SSGZ1_RS04175, ,psos,transposase	Y016_RS02345, ,psos,transposase	SUB_RS03840, ,psos,transposase
PCS8235_RS06150, ,psos,ABC transporter permease	AMM49_RS04785, ,psos,membrane protein	A6J79_06960, ,psos,TIGR00159 family protein	SMA_RS07120, ,psos,membrane protein	A6J31_RS03100, ,psos,TIGR00159 family protein	SSUBM407_1369, ,psos,hypothetical protein	APQ97_RS06835, ,psos,ABC transporter permease	STER_RS06075, ,psos,TIGR00159 family protein	I872_RS06715, ,psos,TIGR00159 family protein	GALLO_RS07560, ,psos,membrane protein	RN86_RS09610, ,psos,ABC transporter permease	SII_RS02980, ,psos,ABC transporter permease	SMU_1428c, ,psos,hypothetical protein	HMPREF0833_RS01195, ,psos,ABC transporter permease	SPNINV200_RS07455, ,psos,ABC transporter permease	HMPREF0837_RS08610, ,psos,ABC transporter permease	M6_RS04010, ,psos,membrane protein	SALIVB_RS06130, ,psos,membrane protein	HSISS2_RS04480, ,psos,hypothetical protein	SSGZ1_RS06665, ,psos,ABC transporter permease	Y016_RS06095, ,psos,TIGR00159 family protein	SUB_RS05490, ,psos,membrane protein
PCS8235_RS06155, ,psos,ferredoxin--NADP(+) reductase	AMM49_RS06795, ,psos,ferredoxin--NADP(+) reductase	A6J79_09940, ,psos,ferredoxin--NADP(+) reductase	SMA_RS06130, ,psos,ferredoxin--NADP(+) reductase	A6J31_RS06220, ,psos,ferredoxin--NADP(+) reductase	SSUBM407_1848, ,psos,pyridine nucleotide-disulfide oxidoreductase family protein	APQ97_RS01420, ,psos,ferredoxin--NADP(+) reductase	STER_RS06805, ,psos,ferredoxin--NADP(+) reductase	I872_RS03785, ,psos,ferredoxin--NADP(+) reductase	GALLO_RS06895, ,psos,ferredoxin--NADP(+) reductase	RN86_RS07535, ,psos,ferredoxin--NADP(+) reductase	SII_RS02480, ,psos,thioredoxin reductase	SMU_869, ,psos,thioredoxin reductase	HMPREF0833_RS01240, ,psos,ferredoxin--NADP(+) reductase	SPNINV200_RS07465, ,psos,ferredoxin--NADP(+) reductase	HMPREF0837_RS08620, ,psos,ferredoxin--NADP(+) reductase	M6_RS03465, ,psos,ferredoxin--NADP(+) reductase	SALIVB_RS02940, ,psos,ferredoxin--NADP(+) reductase	HSISS2_RS07635, ,psos,thioredoxin reductase	SSGZ1_RS09080, ,psos,ferredoxin--NADP(+) reductase	Y016_RS06895, ,psos,ferredoxin--NADP(+) reductase	SUB_RS03795, ,psos,ferredoxin--NADP(+) reductase
PCS8235_RS06160, ,psos,sporulation protein	AMM49_RS03095, ,psos,sporulation protein	A6J79_08715, ,psos,DNA-binding protein WhiA	SMA_RS03520, ,psos,DNA-binding protein WhiA	A6J31_RS04835, ,psos,DNA-binding protein WhiA	SSUBM407_1244, ,psos,hypothetical protein	APQ97_RS03555, ,psos,sporulation protein	STER_RS04335, ,psos,sporulation protein	I872_RS03780, ,psos,DNA-binding protein WhiA	GALLO_RS03955, ,psos,DNA-binding protein WhiA	RN86_RS09310, ,psos,DNA-binding protein WhiA	SII_RS04510, ,psos,DNA-binding protein WhiA	SMU_1304c, ,psos,hypothetical protein	HMPREF0833_RS01235, ,psos,DNA-binding protein WhiA	SPNINV200_RS07470, ,psos,sporulation protein	HMPREF0837_RS08625, ,psos,sporulation protein	M6_RS02910, ,psos,sporulation protein	SALIVB_RS04350, ,psos,DNA-binding protein WhiA	HSISS2_RS02635, ,psos,hypothetical protein	SSGZ1_RS03255, ,psos,sporulation protein	Y016_RS04310, ,psos,DNA-binding protein WhiA	SUB_RS03235, ,psos,DNA-binding protein WhiA
PCS8235_RS06165, ,psos,YvcK family protein	AMM49_RS03090, ,psos,YvcK family protein	A6J79_08720, ,psos,YvcK family protein	SMA_RS03515, ,psos,YvcK family protein	A6J31_RS04840, ,psos,YvcK family protein	SSUBM407_1245, ,psos,hypothetical protein	APQ97_RS03550, ,psos,YvcK family protein	STER_RS04330, ,psos,YvcK family protein	I872_RS03775, ,psos,YvcK family protein	GALLO_RS03950, ,psos,YvcK family protein	RN86_RS09315, ,psos,YvcK family protein	SII_RS04515, ,psos,YvcK family protein	SMU_1305c, ,psos,hypothetical protein	HMPREF0833_RS01230, ,psos,YvcK family protein	SPNINV200_RS07475, ,psos,YvcK family protein	HMPREF0837_RS08630, ,psos,YvcK family protein	M6_RS02905, ,psos,YvcK family protein	SALIVB_RS04345, ,psos,YvcK family protein	HSISS2_RS02630, ,psos,hypothetical protein	SSGZ1_RS03250, ,psos,YvcK family protein	Y016_RS04305, ,psos,YvcK family protein	SUB_RS03230, ,psos,YvcK family protein
PCS8235_RS06185, ,psos,ATP-dependent Clp protease ATP-binding subunit ClpX	AMM49_RS06590, ,psos,ATP-dependent Clp protease ATP-binding subunit ClpX	A6J79_05875, ,psos,ATP-dependent Clp protease ATP-binding subunit ClpX	SMA_RS05815, ,psos,ATP-dependent Clp protease ATP-binding subunit ClpX	A6J31_RS01930, ,psos,ATP-dependent Clp protease ATP-binding subunit ClpX	SSUBM407_1054, ,psos,ATP-dependent protease ATP-binding subunit ClpX	APQ97_RS04490, ,psos,ATP-dependent Clp protease ATP-binding subunit ClpX	STER_RS03065, ,psos,ATP-dependent Clp protease ATP-binding subunit ClpX	I872_RS03095, ,psos,ATP-dependent Clp protease ATP-binding subunit ClpX	GALLO_RS06575, ,psos,ATP-dependent Clp protease ATP-binding subunit ClpX	RN86_RS08300, ,psos,ATP-dependent Clp protease ATP-binding subunit ClpX	SII_RS04620, ,psos,ATP-dependent Clp protease ATP-binding subunit ClpX	SMU_949, ,psos,ATP-dependent protease ATP-binding subunit ClpX	HMPREF0833_RS02925, ,psos,ATP-dependent Clp protease ATP-binding subunit ClpX	SPNINV200_RS07495, ,psos,ATP-dependent Clp protease ATP-binding subunit ClpX	HMPREF0837_RS08650, ,psos,ATP-dependent Clp protease ATP-binding subunit ClpX	M6_RS03620, ,psos,ATP-dependent Clp protease ATP-binding subunit ClpX	SALIVB_RS07225, ,psos,ATP-dependent Clp protease ATP-binding subunit ClpX	HSISS2_RS05550, ,psos,ATP-dependent protease	SSGZ1_RS04235, ,psos,ATP-dependent Clp protease ATP-binding subunit ClpX	Y016_RS03085, ,psos,ATP-dependent protease ATP-binding subunit ClpX	SUB_RS03935, ,psos,ATP-dependent Clp protease ATP-binding subunit ClpX
PCS8235_RS06225, ,psos,adenine phosphoribosyltransferase	AMM49_RS06295, ,psos,adenine phosphoribosyltransferase	A6J79_07215, ,psos,adenine phosphoribosyltransferase	SMA_RS03900, ,psos,adenine phosphoribosyltransferase	A6J31_RS03350, ,psos,adenine phosphoribosyltransferase	SSUBM407_0650, ,psos,adenine phosphoribosyltransferase	APQ97_RS03165, ,psos,adenine phosphoribosyltransferase	STER_RS05870, ,psos,adenine phosphoribosyltransferase	I872_RS05365, ,psos,adenine phosphoribosyltransferase	GALLO_RS04405, ,psos,adenine phosphoribosyltransferase	RN86_RS09095, ,psos,adenine phosphoribosyltransferase	SII_RS02455, ,psos,adenine phosphoribosyltransferase	SMU_1467, ,psos,adenine phosphoribosyltransferase	HMPREF0833_RS03930, ,psos,adenine phosphoribosyltransferase	SPNINV200_RS07535, ,psos,adenine phosphoribosyltransferase	HMPREF0837_RS08690, ,psos,adenine phosphoribosyltransferase	M6_RS03865, ,psos,adenine phosphoribosyltransferase	SALIVB_RS05880, ,psos,adenine phosphoribosyltransferase	HSISS2_RS04190, ,psos,adenine phosphoribosyltransferase	SSGZ1_RS05920, ,psos,adenine phosphoribosyltransferase	Y016_RS05895, ,psos,adenine phosphoribosyltransferase	SUB_RS05670, ,psos,adenine phosphoribosyltransferase
PCS8235_RS06250, ,psos,GTP-sensing pleiotropic transcriptional regulator CodY	AMM49_RS08350, ,psos,GTP-sensing pleiotropic transcriptional regulator CodY	A6J79_00965, ,psos,GTP-sensing pleiotropic transcriptional regulator CodY	SMA_RS08690, ,psos,GTP-sensing pleiotropic transcriptional regulator CodY	A6J31_RS07305, ,psos,GTP-sensing pleiotropic transcriptional regulator CodY	SSUBM407_0309, ,psos,CodY family transcriptional regulator	APQ97_RS09315, ,psos,GTP-sensing pleiotropic transcriptional regulator CodY	STER_RS07850, ,psos,GTP-sensing pleiotropic transcriptional regulator CodY	I872_RS08975, ,psos,GTP-sensing pleiotropic transcriptional regulator CodY	GALLO_RS09645, ,psos,GTP-sensing pleiotropic transcriptional regulator CodY	RN86_RS00920, ,psos,GTP-sensing pleiotropic transcriptional regulator CodY	SII_RS07425, ,psos,GTP-sensing pleiotropic transcriptional regulator CodY	SMU_1824c, ,psos,transcriptional repressor CodY	HMPREF0833_RS05395, ,psos,GTP-sensing pleiotropic transcriptional regulator CodY	SPNINV200_RS07565, ,psos,GTP-sensing pleiotropic transcriptional regulator CodY	HMPREF0837_RS08720, ,psos,GTP-sensing pleiotropic transcriptional regulator CodY	M6_RS07560, ,psos,GTP-sensing pleiotropic transcriptional regulator CodY	SALIVB_RS08395, ,psos,GTP-sensing pleiotropic transcriptional regulator CodY	HSISS2_RS08730, ,psos,transcriptional regulator	SSGZ1_RS01735, ,psos,GTP-sensing pleiotropic transcriptional regulator CodY	Y016_RS07950, ,psos,GTP-sensing pleiotropic transcriptional regulator CodY	SUB_RS07650, ,psos,GTP-sensing pleiotropic transcriptional regulator CodY
PCS8235_RS06260, ,psos,DEAD/DEAH box family ATP-dependent RNA helicase	AMM49_RS04240, ,psos,RNA helicase	A6J79_00490, ,psos,ATP-dependent RNA helicase	SMA_RS03280, ,psos,RNA helicase	A6J31_RS06910, ,psos,RNA helicase	SSUBM407_1464, ,psos,DEAD/DEAH box helicase	APQ97_RS07805, ,psos,RNA helicase	STER_RS07510, ,psos,RNA helicase	I872_RS06870, ,psos,DEAD/DEAH box helicase	GALLO_RS03585, ,psos,RNA helicase	RN86_RS05975, ,psos,RNA helicase	SII_RS02140, ,psos,ATP-dependent RNA helicase	SMU_611, ,psos,ATP-dependent RNA helicase, DEAD-box family	HMPREF0833_RS00875, ,psos,RNA helicase	SPNINV200_RS07570, ,psos,DEAD/DEAH box family ATP-dependent RNA helicase	HMPREF0837_RS08725, ,psos,RNA helicase	M6_RS05940, ,psos,RNA helicase	SALIVB_RS07985, ,psos,RNA helicase	HSISS2_RS08350, ,psos,cold-shock protein CspA	SSGZ1_RS07145, ,psos,DEAD/DEAH box helicase	Y016_RS07615, ,psos,ATP-dependent RNA helicase	SUB_RS06250, ,psos,RNA helicase
PCS8235_RS06275, ,psos,UDP-N-acetylmuramyl peptide synthase	AMM49_RS04780, ,psos,UDP-N-acetylmuramyl peptide synthase	A6J79_06955, ,psos,UDP-N-acetylmuramyl peptide synthase	SMA_RS07125, ,psos,UDP-N-acetylmuramyl peptide synthase	A6J31_RS03095, ,psos,UDP-N-acetylmuramyl peptide synthase	SSUBM407_1370, ,psos,Mur ligase family protein	APQ97_RS06840, ,psos,UDP-N-acetylmuramyl peptide synthase	STER_RS06080, ,psos,UDP-N-acetylmuramyl peptide synthase	I872_RS06720, ,psos,Mur ligase	GALLO_RS07565, ,psos,UDP-N-acetylmuramyl peptide synthase	RN86_RS09615, ,psos,UDP-N-acetylmuramyl peptide synthase	SII_RS02975, ,psos,Mur ligase	SMU_1429, ,psos,UDP-N-acetylmuramyl tripeptide synthetase MurC	HMPREF0833_RS01190, ,psos,UDP-N-acetylmuramyl peptide synthase	SPNINV200_RS07585, ,psos,UDP-N-acetylmuramyl peptide synthase	HMPREF0837_RS08740, ,psos,UDP-N-acetylmuramyl peptide synthase	M6_RS04005, ,psos,UDP-N-acetylmuramyl peptide synthase	SALIVB_RS06135, ,psos,UDP-N-acetylmuramyl peptide synthase	HSISS2_RS04485, ,psos,UDP-N-acetylmuramyl peptide synthase	SSGZ1_RS06670, ,psos,UDP-N-acetylmuramyl peptide synthase	Y016_RS06100, ,psos,UDP-N-acetylmuramyl peptide synthase	SUB_RS05495, ,psos,UDP-N-acetylmuramyl peptide synthase
PCS8235_RS06280, ,psos,glutamine amidotransferase	AMM49_RS04775, ,psos,glutamine amidotransferase	A6J79_06950, ,psos,glutamine amidotransferase	SMA_RS07130, ,psos,glutamine amidotransferase	A6J31_RS03090, ,psos,glutamine amidotransferase	SSUBM407_1371, ,psos,glutamine amidotransferase	APQ97_RS06845, ,psos,glutamine amidotransferase	STER_RS06085, ,psos,glutamine amidotransferase	I872_RS06725, ,psos,glutamine amidotransferase	GALLO_RS07570, ,psos,glutamine amidotransferase	RN86_RS09620, ,psos,glutamine amidotransferase	SII_RS02970, ,psos,hypothetical protein	SMU_1430, ,psos,cobyric acid synthase CobQ	HMPREF0833_RS01185, ,psos,glutamine amidotransferase	SPNINV200_RS07590, ,psos,glutamine amidotransferase	HMPREF0837_RS08745, ,psos,glutamine amidotransferase	M6_RS04000, ,psos,glutamine amidotransferase	SALIVB_RS06140, ,psos,glutamine amidotransferase	HSISS2_RS04495, ,psos,amidotransferase	SSGZ1_RS06675, ,psos,glutamine amidotransferase	Y016_RS06105, ,psos,glutamine amidotransferase	SUB_RS05500, ,psos,glutamine amidotransferase
PCS8235_RS06310, ,psos,hydroxymethylpyrimidine/phosphomethylpyrimidine kinase	AMM49_RS00825, ,psos,hydroxymethylpyrimidine/phosphomethylpyrimidine kinase	A6J79_03655, ,psos,phosphomethylpyrimidine kinase	SMA_RS01625, ,psos,hydroxymethylpyrimidine/phosphomethylpyrimidine kinase	A6J31_RS10075, ,psos,hydroxymethylpyrimidine/phosphomethylpyrimidine kinase	SSUBM407_0282, ,psos,phosphomethylpyrimidine kinase	APQ97_RS09510, ,psos,hydroxymethylpyrimidine/phosphomethylpyrimidine kinase	STER_RS00805, ,psos,hydroxymethylpyrimidine/phosphomethylpyrimidine kinase	I872_RS08735, ,psos,hydroxymethylpyrimidine/phosphomethylpyrimidine kinase	GALLO_RS01495, ,psos,hydroxymethylpyrimidine/phosphomethylpyrimidine kinase	RN86_RS01000, ,psos,hydroxymethylpyrimidine/phosphomethylpyrimidine kinase	SII_RS07640, ,psos,hydroxymethylpyrimidine/phosphomethylpyrimidine kinase	SMU_85, ,psos,phosphomethylpyrimidine kinase	HMPREF0833_RS09425, ,psos,hydroxymethylpyrimidine/phosphomethylpyrimidine kinase	SPNINV200_RS07620, ,psos,hydroxymethylpyrimidine/phosphomethylpyrimidine kinase	HMPREF0837_RS08775, ,psos,hydroxymethylpyrimidine/phosphomethylpyrimidine kinase	M6_RS08155, ,psos,hydroxymethylpyrimidine/phosphomethylpyrimidine kinase	SALIVB_RS00760, ,psos,hydroxymethylpyrimidine/phosphomethylpyrimidine kinase	HSISS2_RS00780, ,psos,phosphomethylpyrimidine kinase	SSGZ1_RS01560, ,psos,hydroxymethylpyrimidine/phosphomethylpyrimidine kinase	Y016_RS00940, ,psos,hydroxymethylpyrimidine/phosphomethylpyrimidine kinase	SUB_RS01695, ,psos,hydroxymethylpyrimidine/phosphomethylpyrimidine kinase
PCS8235_RS06350, ,psos,glycosyl transferase family 2	AMM49_RS07435, ,psos,glycosyltransferase	A6J79_10195, ,psos,glycosyltransferase	SMA_RS06405, ,psos,glucosyl transferase family 2	A6J31_RS06500, ,psos,glycosyltransferase	SSUBM407_0915, ,psos,glycosyl transferase family protein	APQ97_RS05105, ,psos,glucosyl transferase family 2	STER_RS07115, ,psos,glucosyl transferase family 2	I872_RS01880, ,psos,glycosyltransferase	GALLO_RS07155, ,psos,glucosyl transferase family 2	RN86_RS08995, ,psos,glucosyl transferase family 2	SII_RS04960, ,psos,glycosyltransferase	SMU_833, ,psos,glycosyltransferase	HMPREF0833_RS01505, ,psos,glucosyl transferase family 2	SPNINV200_RS07670, ,psos,glycosyl transferase family 2	HMPREF0837_RS08820, ,psos,glycosyl transferase family 2	M6_RS02355, ,psos,glucosyl transferase family 2	SALIVB_RS02665, ,psos,glucosyl transferase family 2	HSISS2_RS07920, ,psos,bactoprenol glucosyl transferase	SSGZ1_RS04580, ,psos,glucosyl transferase family 2	Y016_RS07230, ,psos,glycosyltransferase	SUB_RS02710, ,psos,glucosyl transferase family 2
PCS8235_RS06370, ,psos,Nif3-like dinuclear metal center hexameric protein	AMM49_RS06280, ,psos,Nif3-like dinuclear metal center hexameric protein	A6J79_06985, ,psos,Nif3-like dinuclear metal center hexameric protein	SMA_RS03925, ,psos,Nif3-like dinuclear metal center hexameric protein	A6J31_RS03125, ,psos,Nif3-like dinuclear metal center hexameric protein	SSUBM407_0654, ,psos,NIF3 (NGG1p interacting factor 3) family protein	APQ97_RS03185, ,psos,Nif3-like dinuclear metal center hexameric protein	STER_RS06050, ,psos,Nif3-like dinuclear metal center hexameric protein	I872_RS05315, ,psos,Nif3-like dinuclear metal center hexameric protein	GALLO_RS04430, ,psos,Nif3-like dinuclear metal center hexameric protein	RN86_RS09070, ,psos,Nif3-like dinuclear metal center hexameric protein	SII_RS04870, ,psos,Nif3-like dinuclear metal center hexameric protein	SMU_1463c, ,psos,hypothetical protein	HMPREF0833_RS03895, ,psos,Nif3-like dinuclear metal center hexameric protein	SPNINV200_RS07685, ,psos,Nif3-like dinuclear metal center hexameric protein	HMPREF0837_RS08840, ,psos,Nif3-like dinuclear metal center hexameric protein	M6_RS03885, ,psos,Nif3-like dinuclear metal center hexameric protein	SALIVB_RS06105, ,psos,Nif3-like dinuclear metal center hexameric protein	HSISS2_RS04370, ,psos,Nif3-like dinuclear metal center hexameric protein	SSGZ1_RS05900, ,psos,Nif3-like dinuclear metal center hexameric protein	Y016_RS06070, ,psos,Nif3-like dinuclear metal center hexameric protein	SUB_RS05650, ,psos,Nif3-like dinuclear metal center hexameric protein
PCS8235_RS06375, ,psos,SAM-dependent methyltransferase	AMM49_RS06285, ,psos,SAM-dependent methyltransferase	A6J79_06980, ,psos,tRNA (adenine-N(1))-methyltransferase	SMA_RS03920, ,psos,SAM-dependent methyltransferase	A6J31_RS03120, ,psos,tRNA (adenine-N(1))-methyltransferase	SSUBM407_0653, ,psos,hypothetical protein	APQ97_RS03180, ,psos,SAM-dependent methyltransferase	STER_RS06055, ,psos,SAM-dependent methyltransferase	I872_RS05320, ,psos,bcl-2 family protein	GALLO_RS04425, ,psos,SAM-dependent methyltransferase	RN86_RS09075, ,psos,SAM-dependent methyltransferase	SII_RS04875, ,psos,SAM-dependent methyltransferase	SMU_1464c, ,psos,hypothetical protein	HMPREF0833_RS03900, ,psos,SAM-dependent methyltransferase	SPNINV200_RS07690, ,psos,SAM-dependent methyltransferase	HMPREF0837_RS08845, ,psos,SAM-dependent methyltransferase	M6_RS03880, ,psos,SAM-dependent methyltransferase	SALIVB_RS06110, ,psos,SAM-dependent methyltransferase	HSISS2_RS04375, ,psos,tRNA-m1A22 methylase	SSGZ1_RS05905, ,psos,SAM-dependent methyltransferase	Y016_RS06075, ,psos,SAM-dependent methyltransferase	SUB_RS05655, ,psos,SAM-dependent methyltransferase
PCS8235_RS06385, ,psos,1-acyl-sn-glycerol-3-phosphate acyltransferase	AMM49_RS04255, ,psos,1-acyl-sn-glycerol-3-phosphate acyltransferase	A6J79_00465, ,psos,1-acyl-sn-glycerol-3-phosphate acyltransferase	SMA_RS03295, ,psos,1-acyl-sn-glycerol-3-phosphate acyltransferase	A6J31_RS06890, ,psos,1-acyl-sn-glycerol-3-phosphate acyltransferase	SSUBM407_1215, ,psos,acyltransferase	APQ97_RS03740, ,psos,1-acyl-sn-glycerol-3-phosphate acyltransferase	STER_RS07490, ,psos,1-acyl-sn-glycerol-3-phosphate acyltransferase	I872_RS06805, ,psos,1-acyl-sn-glycerol-3-phosphate acyltransferase	GALLO_RS03600, ,psos,1-acyl-sn-glycerol-3-phosphate acyltransferase	RN86_RS06000, ,psos,1-acyl-sn-glycerol-3-phosphate acyltransferase	SII_RS05435, ,psos,1-acyl-sn-glycerol-3-phosphate acyltransferase	SMU_624, ,psos,1-acylglycerol-3-phosphate O-acyltransferase	HMPREF0833_RS00905, ,psos,1-acyl-sn-glycerol-3-phosphate acyltransferase	SPNINV200_RS07720, ,psos,1-acyl-sn-glycerol-3-phosphate acyltransferase	HMPREF0837_RS08905, ,psos,1-acyl-sn-glycerol-3-phosphate acyltransferase	M6_RS05920, ,psos,1-acyl-sn-glycerol-3-phosphate acyltransferase	SALIVB_RS07965, ,psos,1-acyl-sn-glycerol-3-phosphate acyltransferase	HSISS2_RS08320, ,psos,1-acyl-sn-glycerol-3-phosphate acyltransferase	SSGZ1_RS03400, ,psos,1-acyl-sn-glycerol-3-phosphate acyltransferase	Y016_RS07585, ,psos,1-acyl-sn-glycerol-3-phosphate acyltransferase	SUB_RS06230, ,psos,1-acyl-sn-glycerol-3-phosphate acyltransferase
PCS8235_RS06395, ,psos,30S ribosomal protein S15	AMM49_RS01340, ,psos,30S ribosomal protein S15	A6J79_03810, ,psos,30S ribosomal protein S15	SMA_RS01395, ,psos,30S ribosomal protein S15	A6J31_RS10205, ,psos,30S ribosomal protein S15	SSUBM407_1798, ,psos,30S ribosomal protein S15	APQ97_RS01720, ,psos,30S ribosomal protein S15	STER_RS01025, ,psos,30S ribosomal protein S15	I872_RS01370, ,psos,30S ribosomal protein S15	GALLO_RS01265, ,psos,30S ribosomal protein S15	RN86_RS01375, ,psos,30S ribosomal protein S15	SII_RS07990, ,psos,30S ribosomal protein S15	SMU_154, ,psos,30S ribosomal protein S15	HMPREF0833_RS08925, ,psos,30S ribosomal protein S15	SPNINV200_RS07730, ,psos,30S ribosomal protein S15	HMPREF0837_RS08915, ,psos,30S ribosomal protein S15	M6_RS08410, ,psos,30S ribosomal protein S15	SALIVB_RS00960, ,psos,30S ribosomal protein S15	HSISS2_RS00895, ,psos,30S ribosomal protein S15	SSGZ1_RS08825, ,psos,30S ribosomal protein S15	Y016_RS01085, ,psos,30S ribosomal protein S15	SUB_RS01420, ,psos,30S ribosomal protein S15
PCS8235_RS06420, ,psos,threonine--tRNA ligase	AMM49_RS03650, ,psos,threonine--tRNA ligase	A6J79_05815, ,psos,threonine--tRNA ligase	SMA_RS07715, ,psos,threonine--tRNA ligase	A6J31_RS01880, ,psos,threonine--tRNA ligase	SSUBM407_0593, ,psos,threonyl-tRNA synthetase	APQ97_RS02870, ,psos,threonine--tRNA ligase	STER_RS03010, ,psos,threonine--tRNA ligase	I872_RS06740, ,psos,threonine--tRNA ligase	GALLO_RS08190, ,psos,threonine--tRNA ligase	RN86_RS10350, ,psos,threonine--tRNA ligase	SII_RS05650, ,psos,threonine--tRNA ligase	SMU_1586, ,psos,threonyl-tRNA synthetase	HMPREF0833_RS04470, ,psos,threonine--tRNA ligase	SPNINV200_RS07750, ,psos,threonine--tRNA ligase	HMPREF0837_RS08940, ,psos,threonine--tRNA ligase	M6_RS02390, ,psos,threonine--tRNA ligase	SALIVB_RS07280, ,psos,threonine--tRNA ligase	HSISS2_RS05610, ,psos,threonyl-tRNA synthetase	SSGZ1_RS06190, ,psos,threonine--tRNA ligase	Y016_RS03030, ,psos,threonine--tRNA ligase	SUB_RS02785, ,psos,threonine--tRNA ligase
PCS8235_RS06470, ,psos,D-aminoacyl-tRNA deacylase	AMM49_RS09375, ,psos,D-tyrosyl-tRNA(Tyr) deacylase	A6J79_03760, ,psos,D-tyrosyl-tRNA(Tyr) deacylase	SMA_RS01170, ,psos,D-tyrosyl-tRNA(Tyr) deacylase	A6J31_RS10170, ,psos,D-tyrosyl-tRNA(Tyr) deacylase	SSUBM407_1947, ,psos,D-tyrosyl-tRNA(Tyr) deacylase	APQ97_RS00920, ,psos,D-aminoacyl-tRNA deacylase	STER_RS00985, ,psos,D-aminoacyl-tRNA deacylase	I872_RS00980, ,psos,D-tyrosyl-tRNA(Tyr) deacylase	GALLO_RS01040, ,psos,D-tyrosyl-tRNA(Tyr) deacylase	RN86_RS04690, ,psos,D-tyrosyl-tRNA(Tyr) deacylase	SII_RS08115, ,psos,D-tyrosyl-tRNA(Tyr) deacylase	SMU_2043c, ,psos,D-tyrosyl-tRNA(Tyr) deacylase	HMPREF0833_RS08535, ,psos,D-tyrosyl-tRNA(Tyr) deacylase	SPNINV200_RS07815, ,psos,D-aminoacyl-tRNA deacylase	HMPREF0837_RS09010, ,psos,D-aminoacyl-tRNA deacylase	M6_RS08495, ,psos,D-aminoacyl-tRNA deacylase	SALIVB_RS00930, ,psos,D-tyrosyl-tRNA(Tyr) deacylase	HSISS2_RS00865, ,psos,D-tyrosyl-tRNA(Tyr) deacylase	SSGZ1_RS09575, ,psos,D-aminoacyl-tRNA deacylase	Y016_RS01045, ,psos,D-aminoacyl-tRNA deacylase	SUB_RS01305, ,psos,D-aminoacyl-tRNA deacylase
PCS8235_RS06475, ,psos,GTP pyrophosphokinase	AMM49_RS09380, ,psos,GTP pyrophosphokinase	A6J79_03755, ,psos,GTP pyrophosphokinase	SMA_RS01165, ,psos,GTP pyrophosphokinase	A6J31_RS10165, ,psos,GTP pyrophosphokinase	SSUBM407_1948, ,psos,GTP pyrophosphokinase	APQ97_RS00915, ,psos,GTP pyrophosphokinase	STER_RS00980, ,psos,GTP pyrophosphokinase	I872_RS00975, ,psos,GTP diphosphokinase	GALLO_RS01035, ,psos,GTP pyrophosphokinase	RN86_RS04685, ,psos,GTP pyrophosphokinase	SII_RS08120, ,psos,GTP pyrophosphokinase	SMU_2044, ,psos,stringent response protein, ppGpp synthetase	HMPREF0833_RS08530, ,psos,GTP pyrophosphokinase	SPNINV200_RS07820, ,psos,GTP pyrophosphokinase	HMPREF0837_RS09015, ,psos,GTP pyrophosphokinase	M6_RS08500, ,psos,GTP diphosphokinase	SALIVB_RS00925, ,psos,GTP pyrophosphokinase	HSISS2_RS00860, ,psos,GTP pyrophosphokinase	SSGZ1_RS09580, ,psos,GTP pyrophosphokinase	Y016_RS01040, ,psos,GTP pyrophosphokinase	SUB_RS01300, ,psos,GTP pyrophosphokinase
PCS8235_RS06485, ,psos,hydrolase	AMM49_RS03045, ,psos,hypothetical protein	A6J79_08790, ,psos,MBL fold metallo-hydrolase	SMA_RS07335, ,psos,hypothetical protein	A6J31_RS04910, ,psos,hypothetical protein	SSUBM407_1307, ,psos,metallo-beta-lactamase superfamily protein	APQ97_RS09240, ,psos,hydrolase	STER_RS04240, ,psos,hypothetical protein	I872_RS02820, ,psos,Zn-dependent hydrolase	GALLO_RS07770, ,psos,hypothetical protein	RN86_RS06775, ,psos,hydrolase	SII_RS05710, ,psos,MBL fold hydrolase	SMU_1323, ,psos,hydrolase	HMPREF0833_RS04200, ,psos,hydrolase	SPNINV200_RS07835, ,psos,hydrolase	HMPREF0837_RS09025, ,psos,hydrolase	M6_RS02875, ,psos,hypothetical protein	SALIVB_RS04270, ,psos,hypothetical protein	HSISS2_RS02560, ,psos,hydroxyacylglutathione hydrolase	SSGZ1_RS02940, ,psos,hydrolase	Y016_RS04225, ,psos,hypothetical protein	SUB_RS03200, ,psos,hypothetical protein
PCS8235_RS06530, ,psos,2,3-bisphosphoglycerate-dependent phosphoglycerate mutase	AMM49_RS04175, ,psos,2,3-bisphosphoglycerate-dependent phosphoglycerate mutase	A6J79_07305, ,psos,phosphoglycerate mutase	SMA_RS03230, ,psos,phosphoglycerate mutase	A6J31_RS03435, ,psos,phosphoglycerate mutase	SSUBM407_1527, ,psos,2,3-bisphosphoglycerate-dependent phosphoglycerate mutase	APQ97_RS08900, ,psos,2,3-bisphosphoglycerate-dependent phosphoglycerate mutase	STER_RS05785, ,psos,2,3-bisphosphoglycerate-dependent phosphoglycerate mutase	I872_RS05530, ,psos,phosphoglycerate mutase	GALLO_RS03530, ,psos,phosphoglycerate mutase	RN86_RS10700, ,psos,phosphoglycerate mutase	SII_RS02075, ,psos,phosphoglycerate mutase	SMU_596, ,psos,2,3-bisphosphoglycerate-dependent phosphoglycerate mutase	HMPREF0833_RS00520, ,psos,phosphoglycerate mutase	SPNINV200_RS07880, ,psos,2,3-bisphosphoglycerate-dependent phosphoglycerate mutase	HMPREF0837_RS09070, ,psos,2,3-bisphosphoglycerate-dependent phosphoglycerate mutase	M6_RS05990, ,psos,2,3-bisphosphoglycerate-dependent phosphoglycerate mutase	SALIVB_RS05795, ,psos,phosphoglycerate mutase	HSISS2_RS04105, ,psos,phosphoglycerate mutase	SSGZ1_RS07465, ,psos,2,3-bisphosphoglycerate-dependent phosphoglycerate mutase	Y016_RS05810, ,psos,2,3-bisphosphoglycerate-dependent phosphoglycerate mutase	SUB_RS06315, ,psos,2,3-bisphosphoglycerate-dependent phosphoglycerate mutase
PCS8235_RS06545, ,psos,isoleucine--tRNA ligase	AMM49_RS02855, ,psos,isoleucine--tRNA ligase	A6J79_06855, ,psos,isoleucine--tRNA ligase	SMA_RS03065, ,psos,isoleucine--tRNA ligase	A6J31_RS02995, ,psos,isoleucine--tRNA ligase	SSUBM407_0428, ,psos,isoleucyl-tRNA synthetase	APQ97_RS08165, ,psos,isoleucine--tRNA ligase	STER_RS03840, ,psos,isoleucine--tRNA ligase	I872_RS07310, ,psos,isoleucine--tRNA ligase	GALLO_RS03355, ,psos,isoleucine--tRNA ligase	RN86_RS10810, ,psos,isoleucine--tRNA ligase	SII_RS06430, ,psos,isoleucine--tRNA ligase	SMU_558, ,psos,isoleucyl-tRNA synthetase	HMPREF0833_RS00395, ,psos,isoleucine--tRNA ligase	SPNINV200_RS07900, ,psos,isoleucine--tRNA ligase	HMPREF0837_RS09090, ,psos,isoleucine--tRNA ligase	M6_RS06335, ,psos,isoleucine--tRNA ligase	SALIVB_RS06235, ,psos,isoleucine--tRNA ligase	HSISS2_RS04615, ,psos,isoleucyl-tRNA synthetase	SSGZ1_RS02385, ,psos,isoleucine--tRNA ligase	Y016_RS03970, ,psos,isoleucine--tRNA ligase	SUB_RS06420, ,psos,isoleucine--tRNA ligase
PCS8235_RS06555, ,psos,cell division protein DivIVA	AMM49_RS02850, ,psos,cell division protein DivIVA	A6J79_06850, ,psos,cell division protein DivIVA	SMA_RS03060, ,psos,cell division protein DivIVA	A6J31_RS02990, ,psos,cell division protein DivIVA	SSUBM407_0426, ,psos,cell-division protein DivIVA	APQ97_RS08175, ,psos,cell division protein DivIVA	STER_RS03835, ,psos,cell division protein DivIVA	I872_RS07315, ,psos,cell division protein DivIVA	GALLO_RS03350, ,psos,cell division protein DivIVA	RN86_RS10815, ,psos,cell division protein DivIVA	SII_RS06435, ,psos,DivIVA domain-containing protein	SMU_557, ,psos,cell division protein DivIVA	HMPREF0833_RS00390, ,psos,cell division protein DivIVA	SPNINV200_RS07915, ,psos,cell division protein DivIVA	HMPREF0837_RS09105, ,psos,cell division protein DivIVA	M6_RS06340, ,psos,cell division protein DivIVA	SALIVB_RS06240, ,psos,cell division protein DivIVA	HSISS2_RS04620, ,psos,hypothetical protein	SSGZ1_RS02375, ,psos,cell division initiation protein	Y016_RS03965, ,psos,cell division protein DivIVA	SUB_RS06425, ,psos,cell division protein DivIVA
PCS8235_RS06565, ,psos,membrane protein	AMM49_RS02840, ,psos,membrane protein	A6J79_06840, ,psos,hypothetical protein	SMA_RS03050, ,psos,membrane protein	A6J31_RS02980, ,psos,membrane protein	SSUBM407_0424, ,psos,hypothetical protein	APQ97_RS08185, ,psos,membrane protein	STER_RS03825, ,psos,YggT family protein	I872_RS07325, ,psos,YlmG protein	GALLO_RS03340, ,psos,YggT family protein	RN86_RS10825, ,psos,cell division protein	SII_RS06445, ,psos,YggT family protein	SMU_555, ,psos,hypothetical protein	HMPREF0833_RS00380, ,psos,YggT family protein	SPNINV200_RS07925, ,psos,membrane protein	HMPREF0837_RS09115, ,psos,membrane protein	M6_RS06350, ,psos,YggT family protein	SALIVB_RS06250, ,psos,membrane protein	HSISS2_RS04635, ,psos,membrane protein	SSGZ1_RS02365, ,psos,YggT family protein	Y016_RS03950, ,psos,YggT family protein	SUB_RS06435, ,psos,YggT family protein
PCS8235_RS06580, ,psos,cell division protein FtsZ	AMM49_RS02825, ,psos,cell division protein FtsZ	A6J79_06825, ,psos,cell division protein FtsZ	SMA_RS03035, ,psos,cell division protein FtsZ	A6J31_RS02965, ,psos,cell division protein FtsZ	SSUBM407_0421, ,psos,cell division protein FtsZ	APQ97_RS08200, ,psos,cell division protein FtsZ	STER_RS03810, ,psos,cell division protein FtsZ	I872_RS07340, ,psos,cell division protein FtsZ	GALLO_RS03325, ,psos,cell division protein FtsZ	RN86_RS10840, ,psos,cell division protein FtsZ	SII_RS06460, ,psos,cell division protein FtsZ	SMU_552, ,psos,cell division protein FtsZ	HMPREF0833_RS00365, ,psos,cell division protein FtsZ	SPNINV200_RS07940, ,psos,cell division protein FtsZ	HMPREF0837_RS09130, ,psos,cell division protein FtsZ	M6_RS06365, ,psos,cell division protein FtsZ	SALIVB_RS06265, ,psos,cell division protein FtsZ	HSISS2_RS04650, ,psos,cell division protein FtsZ	SSGZ1_RS02350, ,psos,cell division protein FtsZ	Y016_RS03935, ,psos,cell division protein FtsZ	SUB_RS06450, ,psos,cell division protein FtsZ
PCS8235_RS06585, ,psos,cell division protein FtsA	AMM49_RS02820, ,psos,cell division protein FtsA	A6J79_06820, ,psos,cell division protein FtsA	SMA_RS03030, ,psos,cell division protein FtsA	A6J31_RS02960, ,psos,cell division protein FtsA	SSUBM407_0420, ,psos,cell division protein	APQ97_RS08205, ,psos,cell division protein FtsA	STER_RS03805, ,psos,cell division protein FtsA	I872_RS07345, ,psos,cell division protein FtsA	GALLO_RS03320, ,psos,cell division protein FtsA	RN86_RS10845, ,psos,cell division protein FtsA	SII_RS06465, ,psos,cell division protein FtsA	SMU_551, ,psos,cell division protein FtsA	HMPREF0833_RS00360, ,psos,cell division protein FtsA	SPNINV200_RS07945, ,psos,cell division protein FtsA	HMPREF0837_RS09135, ,psos,cell division protein FtsA	M6_RS06370, ,psos,cell division protein FtsA	SALIVB_RS06270, ,psos,cell division protein FtsA	HSISS2_RS04655, ,psos,cell division protein FtsA	SSGZ1_RS02345, ,psos,cell division protein FtsA	Y016_RS03930, ,psos,cell division protein FtsA	SUB_RS06455, ,psos,cell division protein FtsA
PCS8235_RS06605, ,psos,recombination protein RecR	AMM49_RS04185, ,psos,recombination protein RecR	A6J79_06055, ,psos,recombination protein RecR	SMA_RS03250, ,psos,recombination protein RecR	A6J31_RS02110, ,psos,recombination protein RecR	SSUBM407_0604, ,psos,recombination protein RecR	APQ97_RS02930, ,psos,recombination protein RecR	STER_RS03270, ,psos,recombination protein RecR	I872_RS02260, ,psos,recombination protein RecR	GALLO_RS03555, ,psos,recombination protein RecR	RN86_RS06725, ,psos,recombination protein RecR	SII_RS02085, ,psos,recombination protein RecR	SMU_598, ,psos,recombination protein RecR	HMPREF0833_RS00825, ,psos,recombination protein RecR	SPNINV200_RS07970, ,psos,recombination protein RecR	HMPREF0837_RS09160, ,psos,recombination protein RecR	M6_RS05965, ,psos,recombination protein RecR	SALIVB_RS07005, ,psos,recombination protein RecR	HSISS2_RS05380, ,psos,Recombination protein RecR	SSGZ1_RS06135, ,psos,recombination protein RecR	Y016_RS03280, ,psos,recombination protein RecR	SUB_RS06290, ,psos,recombination protein RecR
PCS8235_RS06730, ,psos,alanine racemase	AMM49_RS08395, ,psos,alanine racemase	A6J79_01455, ,psos,alanine racemase	SMA_RS08750, ,psos,alanine racemase	A6J31_RS07715, ,psos,alanine racemase	SSUBM407_1686, ,psos,alanine racemase	APQ97_RS02315, ,psos,alanine racemase	STER_RS08315, ,psos,alanine racemase	I872_RS01730, ,psos,alanine racemase	GALLO_RS09695, ,psos,alanine racemase	RN86_RS00955, ,psos,alanine racemase	SII_RS07455, ,psos,alanine racemase	SMU_1834, ,psos,alanine racemase	HMPREF0833_RS05425, ,psos,alanine racemase	SPNINV200_RS08100, ,psos,alanine racemase	HMPREF0837_RS09285, ,psos,alanine racemase	M6_RS07655, ,psos,alanine racemase	SALIVB_RS08865, ,psos,alanine racemase	HSISS2_RS09270, ,psos,alanine racemase	SSGZ1_RS08255, ,psos,alanine racemase	Y016_RS08400, ,psos,alanine racemase	SUB_RS07685, ,psos,alanine racemase
PCS8235_RS06735, ,psos,holo-ACP synthase	AMM49_RS08400, ,psos,holo-ACP synthase	A6J79_01460, ,psos,holo-ACP synthase	SMA_RS08755, ,psos,holo-ACP synthase	A6J31_RS07720, ,psos,holo-ACP synthase	SSUBM407_1687, ,psos,4-phosphopantetheinyl transferase	APQ97_RS02310, ,psos,holo-ACP synthase	STER_RS08320, ,psos,holo-ACP synthase	I872_RS01725, ,psos,holo-ACP synthase	GALLO_RS09700, ,psos,holo-ACP synthase	RN86_RS00960, ,psos,holo-ACP synthase	SII_RS07460, ,psos,holo-ACP synthase	SMU_1835, ,psos,4-phosphopantetheinyl transferase	HMPREF0833_RS05430, ,psos,holo-ACP synthase	SPNINV200_RS08105, ,psos,holo-ACP synthase	HMPREF0837_RS09290, ,psos,holo-ACP synthase	M6_RS07660, ,psos,holo-ACP synthase	SALIVB_RS08870, ,psos,holo-ACP synthase	HSISS2_RS09275, ,psos,holo-ACP synthase	SSGZ1_RS08260, ,psos,holo-ACP synthase	Y016_RS08405, ,psos,holo-ACP synthase	SUB_RS07690, ,psos,holo-ACP synthase
PCS8235_RS06750, ,psos,preprotein translocase subunit SecA	AMM49_RS08410, ,psos,preprotein translocase subunit SecA	A6J79_01475, ,psos,preprotein translocase subunit SecA	SMA_RS08770, ,psos,preprotein translocase subunit SecA	A6J31_RS07735, ,psos,preprotein translocase subunit SecA	SSUBM407_1688, ,psos,preprotein translocase subunit SecA	APQ97_RS02305, ,psos,preprotein translocase subunit SecA	STER_RS08335, ,psos,protein translocase subunit SecA	I872_RS01710, ,psos,preprotein translocase subunit SecA	GALLO_RS09715, ,psos,preprotein translocase subunit SecA	RN86_RS00970, ,psos,protein translocase subunit SecA 1	SII_RS07470, ,psos,preprotein translocase subunit SecA	SMU_1838, ,psos,preprotein translocase subunit SecA	HMPREF0833_RS05440, ,psos,preprotein translocase subunit SecA	SPNINV200_RS08120, ,psos,preprotein translocase subunit SecA	HMPREF0837_RS09305, ,psos,protein translocase subunit SecA	M6_RS07665, ,psos,protein translocase subunit SecA	SALIVB_RS08885, ,psos,preprotein translocase subunit SecA	HSISS2_RS09290, ,psos,preprotein translocase subunit SecA	SSGZ1_RS08265, ,psos,preprotein translocase subunit SecA	Y016_RS08420, ,psos,preprotein translocase subunit SecA	SUB_RS07695, ,psos,protein translocase subunit SecA
PCS8235_RS06785, ,psos,GTPase Der	AMM49_RS08065, ,psos,ribosome biogenesis GTPase Der	A6J79_04485, ,psos,ribosome biogenesis GTPase Der	SMA_RS08445, ,psos,ribosome biogenesis GTPase Der	A6J31_RS10880, ,psos,ribosome biogenesis GTPase Der	SSUBM407_1608, ,psos,GTP-binding protein EngA	APQ97_RS08535, ,psos,ribosome biogenesis GTPase Der	STER_RS01750, ,psos,ribosome biogenesis GTPase Der	I872_RS08830, ,psos,ribosome biogenesis GTPase Der	GALLO_RS09375, ,psos,ribosome biogenesis GTPase Der	RN86_RS00540, ,psos,ribosome biogenesis GTPase Der	SII_RS01755, ,psos,ribosome biogenesis GTPase Der	SMU_1920, ,psos,GTP-binding protein Der	HMPREF0833_RS05170, ,psos,ribosome biogenesis GTPase Der	SPNINV200_RS08155, ,psos,ribosome biogenesis GTPase Der	HMPREF0837_RS09340, ,psos,ribosome biogenesis GTPase Der	M6_RS01745, ,psos,ribosome biogenesis GTPase Der	SALIVB_RS01620, ,psos,ribosome biogenesis GTPase Der	HSISS2_RS01595, ,psos,ribosome-associated GTPase EngA	SSGZ1_RS07875, ,psos,GTPase Der	Y016_RS01845, ,psos,ribosome biogenesis GTPase Der	SUB_RS02035, ,psos,ribosome biogenesis GTPase Der
PCS8235_RS06795, ,psos,primosomal protein DnaI	AMM49_RS08070, ,psos,primosomal protein DnaI	A6J79_04480, ,psos,primosomal protein DnaI	SMA_RS08450, ,psos,primosomal protein DnaI	A6J31_RS10875, ,psos,primosomal protein DnaI	SSUBM407_1610, ,psos,primosomal protein DnaI	APQ97_RS08545, ,psos,primosomal protein DnaI	STER_RS01745, ,psos,primosomal protein DnaI	I872_RS08840, ,psos,primosomal protein DnaI	GALLO_RS09380, ,psos,primosomal protein DnaI	RN86_RS00550, ,psos,primosomal protein DnaI	SII_RS01745, ,psos,primosomal protein DnaI	SMU_1921, ,psos,primosomal protein DnaI	HMPREF0833_RS05180, ,psos,primosomal protein DnaI	SPNINV200_RS08165, ,psos,primosomal protein DnaI	HMPREF0837_RS09350, ,psos,primosomal protein DnaI	M6_RS01740, ,psos,primosomal protein DnaI	SALIVB_RS01615, ,psos,primosomal protein DnaI	HSISS2_RS01590, ,psos,Helicase loader DnaI	SSGZ1_RS07885, ,psos,primosomal protein DnaI	Y016_RS01840, ,psos,primosomal protein DnaI	SUB_RS02030, ,psos,primosomal protein DnaI
PCS8235_RS06845, ,psos,fructokinase	AMM49_RS08420, ,psos,fructokinase	A6J79_01490, ,psos,fructokinase/branched chain amino acid--2-keto-4-methylthiobutyrate aminotransferase	SMA_RS08775, ,psos,fructokinase	A6J31_RS07750, ,psos,fructokinase	SSUBM407_1690, ,psos,fructokinase	APQ97_RS02295, ,psos,fructokinase	STER_RS08350, ,psos,fructokinase	I872_RS08375, ,psos,fructokinase	GALLO_RS09720, ,psos,fructokinase	RN86_RS05040, ,psos,fructokinase	SII_RS07555, ,psos,fructokinase	SMU_1840, ,psos,fructokinase	HMPREF0833_RS05495, ,psos,fructokinase	SPNINV200_RS08220, ,psos,fructokinase	HMPREF0837_RS09405, ,psos,fructokinase	M6_RS07680, ,psos,fructokinase	SALIVB_RS08900, ,psos,fructokinase	HSISS2_RS09300, ,psos,Fructokinase	SSGZ1_RS08275, ,psos,fructokinase	Y016_RS08435, ,psos,fructokinase	SUB_RS07720, ,psos,fructokinase
PCS8235_RS06850, ,psos,PTS beta-glucoside transporter subunit EIIBCA	AMM49_RS08425, ,psos,PTS beta-glucoside transporter subunit EIIBCA	A6J79_01495, ,psos,PTS beta-glucoside transporter subunit EIIBCA	SMA_RS08780, ,psos,PTS beta-glucoside transporter subunit EIIBCA	A6J31_RS07755, ,psos,PTS beta-glucoside transporter subunit EIIBCA	SSUBM407_1691, ,psos,PTS system sucrose-specific transporter subunit IIABC	APQ97_RS02290, ,psos,PTS beta-glucoside transporter subunit EIIBCA	STER_RS08355, ,psos,PTS beta-glucoside transporter subunit EIIBCA	I872_RS08380, ,psos,PTS beta-glucoside transporter subunit EIIBCA	GALLO_RS09725, ,psos,PTS beta-glucoside transporter subunit EIIBCA	RN86_RS04485, ,psos,PTS beta-glucoside transporter subunit EIIBCA	SII_RS07560, ,psos,PTS beta-glucoside transporter subunit EIIBCA	SMU_1841, ,psos,PTS system sucrose-specific transporter subunit IIABC	HMPREF0833_RS05500, ,psos,PTS beta-glucoside transporter subunit EIIBCA	SPNINV200_RS08225, ,psos,PTS beta-glucoside transporter subunit EIIBCA	HMPREF0837_RS09410, ,psos,PTS beta-glucoside transporter subunit EIIBCA	M6_RS07690, ,psos,PTS beta-glucoside transporter subunit EIIBCA	SALIVB_RS08905, ,psos,PTS beta-glucoside transporter subunit EIIBCA	HSISS2_RS09305, ,psos,PTS sucrose IIA, IIB, IIC component	SSGZ1_RS08280, ,psos,PTS beta-glucoside transporter subunit EIIBCA	Y016_RS08440, ,psos,PTS beta-glucoside transporter subunit EIIBCA	SUB_RS07725, ,psos,PTS beta-glucoside transporter subunit EIIBCA
PCS8235_RS06865, ,psos,LacI family transcriptional regulator	AMM49_RS08435, ,psos,LacI family transcriptional regulator	A6J79_01505, ,psos,LacI family transcriptional regulator	SMA_RS08790, ,psos,LacI family transcriptional regulator	A6J31_RS07765, ,psos,LacI family transcriptional regulator	SSUBM407_1693, ,psos,sucrose operon repressor	APQ97_RS02280, ,psos,LacI family transcriptional regulator	STER_RS08365, ,psos,LacI family transcriptional regulator	I872_RS08390, ,psos,LacI family transcriptional regulator	GALLO_RS09735, ,psos,LacI family transcriptional regulator	RN86_RS04475, ,psos,LacI family transcriptional regulator	SII_RS07570, ,psos,LacI family transcriptional regulator	SMU_1844, ,psos,sucrose operon repressor	HMPREF0833_RS05510, ,psos,LacI family transcriptional regulator	SPNINV200_RS08240, ,psos,LacI family transcriptional regulator	HMPREF0837_RS09420, ,psos,LacI family transcriptional regulator	M6_RS07700, ,psos,LacI family transcriptional regulator	SALIVB_RS08915, ,psos,LacI family transcriptional regulator	HSISS2_RS09315, ,psos,LacI family transcriptional regulator	SSGZ1_RS08290, ,psos,LacI family transcriptional regulator	Y016_RS08450, ,psos,LacI family transcriptional regulator	SUB_RS07735, ,psos,LacI family transcriptional regulator
PCS8235_RS06870, ,psos,hydroxymethylglutaryl-CoA reductase, degradative	AMM49_RS06615, ,psos,hydroxymethylglutaryl-CoA reductase, degradative	A6J79_05855, ,psos,hydroxymethylglutaryl-CoA reductase, degradative	SMA_RS05840, ,psos,hydroxymethylglutaryl-CoA reductase, degradative	A6J31_RS01910, ,psos,hydroxymethylglutaryl-CoA reductase, degradative	SSUBM407_1530, ,psos,3-hydroxy-3-methylglutaryl-CoA reductase	APQ97_RS08915, ,psos,hydroxymethylglutaryl-CoA reductase, degradative	STER_RS03040, ,psos,hydroxymethylglutaryl-CoA reductase, degradative	I872_RS08820, ,psos,hydroxymethylglutaryl-CoA reductase, degradative	GALLO_RS06600, ,psos,hydroxymethylglutaryl-CoA reductase, degradative	RN86_RS01825, ,psos,hydroxymethylglutaryl-CoA reductase, degradative	SII_RS01155, ,psos,hydroxymethylglutaryl-CoA reductase, degradative	SMU_942, ,psos,hydroxymethylglutaryl-CoA reductase	HMPREF0833_RS06015, ,psos,hydroxymethylglutaryl-CoA reductase, degradative	SPNINV200_RS08245, ,psos,hydroxymethylglutaryl-CoA reductase, degradative	HMPREF0837_RS09425, ,psos,hydroxymethylglutaryl-CoA reductase, degradative	M6_RS03595, ,psos,hydroxymethylglutaryl-CoA reductase, degradative	SALIVB_RS07250, ,psos,hydroxymethylglutaryl-CoA reductase, degradative	HSISS2_RS05575, ,psos,hydroxymethylglutaryl-CoA reductase	SSGZ1_RS07480, ,psos,hydroxymethylglutaryl-CoA reductase	Y016_RS03065, ,psos,hydroxymethylglutaryl-CoA reductase, degradative	SUB_RS03915, ,psos,hydroxymethylglutaryl-CoA reductase, degradative
PCS8235_RS06875, ,psos,hydroxymethylglutaryl-CoA synthase	AMM49_RS06610, ,psos,hydroxymethylglutaryl-CoA synthase	A6J79_05860, ,psos,hydroxymethylglutaryl-CoA synthase	SMA_RS05835, ,psos,hydroxymethylglutaryl-CoA synthase	A6J31_RS01915, ,psos,hydroxymethylglutaryl-CoA synthase	SSUBM407_1529, ,psos,3-hydroxy-3-methylglutaryl-CoA synthase	APQ97_RS08910, ,psos,hydroxymethylglutaryl-CoA synthase	STER_RS03045, ,psos,hydroxymethylglutaryl-CoA synthase	I872_RS08825, ,psos,hydroxymethylglutaryl-CoA synthase	GALLO_RS06595, ,psos,hydroxymethylglutaryl-CoA synthase	RN86_RS01820, ,psos,hydroxymethylglutaryl-CoA synthase	SII_RS01160, ,psos,hydroxymethylglutaryl-CoA synthase	SMU_943c, ,psos,hydroxymethylglutaryl-CoA synthase	HMPREF0833_RS06010, ,psos,hydroxymethylglutaryl-CoA synthase	SPNINV200_RS08250, ,psos,hydroxymethylglutaryl-CoA synthase	HMPREF0837_RS09430, ,psos,hydroxymethylglutaryl-CoA synthase	M6_RS03600, ,psos,hydroxymethylglutaryl-CoA synthase	SALIVB_RS07245, ,psos,hydroxymethylglutaryl-CoA synthase	HSISS2_RS05570, ,psos,hydroxymethylglutaryl-CoA synthase	SSGZ1_RS07475, ,psos,hydroxymethylglutaryl-CoA synthase	Y016_RS03070, ,psos,hydroxymethylglutaryl-CoA synthase	SUB_RS03920, ,psos,hydroxymethylglutaryl-CoA synthase
PCS8235_RS06900, ,psos,serine/threonine protein kinase	AMM49_RS01925, ,psos,serine/threonine protein kinase	A6J79_09985, ,psos,serine/threonine protein kinase	SMA_RS02505, ,psos,serine/threonine protein kinase	A6J31_RS06265, ,psos,serine/threonine protein kinase	SSUBM407_0373, ,psos,serine/threonine-protein kinase	APQ97_RS10600, ,psos,serine/threonine protein kinase	STER_RS06845, ,psos,serine/threonine protein kinase	I872_RS08035, ,psos,serine/threonine protein kinase	GALLO_RS02725, ,psos,serine/threonine protein kinase	RN86_RS00120, ,psos,serine/threonine protein kinase	SII_RS06695, ,psos,serine/threonine protein kinase	SMU_484, ,psos,serine/threonine protein kinase	HMPREF0833_RS10110, ,psos,serine/threonine protein kinase	SPNINV200_RS08280, ,psos,serine/threonine protein kinase	HMPREF0837_RS09460, ,psos,serine/threonine protein kinase	M6_RS06950, ,psos,serine/threonine protein kinase	SALIVB_RS02895, ,psos,serine/threonine protein kinase	HSISS2_RS07690, ,psos,serine/threonine protein kinase	SSGZ1_RS02050, ,psos,serine/threonine protein kinase	Y016_RS06940, ,psos,serine/threonine protein kinase	SUB_RS06960, ,psos,serine/threonine protein kinase
PCS8235_RS06910, ,psos,16S rRNA (cytosine(967)-C(5))-methyltransferase	AMM49_RS01915, ,psos,16S rRNA (cytosine(967)-C(5))-methyltransferase	A6J79_09995, ,psos,16S rRNA (cytosine(967)-C(5))-methyltransferase	SMA_RS02495, ,psos,16S rRNA (cytosine(967)-C(5))-methyltransferase	A6J31_RS06275, ,psos,16S rRNA (cytosine(967)-C(5))-methyltransferase	SSUBM407_0371, ,psos,16S rRNA (cytosine(967)-C(5))-methyltransferase	APQ97_RS10610, ,psos,16S rRNA (cytosine(967)-C(5))-methyltransferase	STER_RS06855, ,psos,16S rRNA (cytosine(967)-C(5))-methyltransferase	I872_RS08045, ,psos,16S rRNA (cytosine(967)-C(5))-methyltransferase	GALLO_RS02715, ,psos,16S rRNA (cytosine(967)-C(5))-methyltransferase	RN86_RS00130, ,psos,16S rRNA (cytosine(967)-C(5))-methyltransferase	SII_RS06705, ,psos,16S rRNA (cytosine(967)-C(5))-methyltransferase	SMU_482, ,psos,16S rRNA (cytosine(967)-C(5))-methyltransferase	HMPREF0833_RS10100, ,psos,16S rRNA (cytosine(967)-C(5))-methyltransferase	SPNINV200_RS08290, ,psos,16S rRNA (cytosine(967)-C(5))-methyltransferase	HMPREF0837_RS09470, ,psos,16S rRNA (cytosine(967)-C(5))-methyltransferase	M6_RS06960, ,psos,16S rRNA (cytosine(967)-C(5))-methyltransferase	SALIVB_RS02885, ,psos,16S rRNA (cytosine(967)-C(5))-methyltransferase	HSISS2_RS07700, ,psos,ribosomal RNA small subunit methyltransferase	SSGZ1_RS02040, ,psos,16S rRNA (cytosine(967)-C(5))-methyltransferase	Y016_RS06950, ,psos,16S rRNA (cytosine(967)-C(5))-methyltransferase	SUB_RS06970, ,psos,16S rRNA (cytosine(967)-C(5))-methyltransferase
PCS8235_RS06920, ,psos,primosomal protein N	AMM49_RS01905, ,psos,primosomal protein N	A6J79_10005, ,psos,primosomal protein N	SMA_RS02485, ,psos,primosomal protein N	A6J31_RS06285, ,psos,primosomal protein N	SSUBM407_0369, ,psos,primosome assembly protein PriA	APQ97_RS10620, ,psos,primosomal protein N	STER_RS06865, ,psos,primosomal protein N	I872_RS08055, ,psos,primosomal protein N	GALLO_RS02705, ,psos,primosomal protein N	RN86_RS00140, ,psos,primosomal protein N	SII_RS06715, ,psos,primosomal protein N	SMU_480, ,psos,primosome assembly protein PriA	HMPREF0833_RS10090, ,psos,primosomal protein N	SPNINV200_RS08300, ,psos,primosomal protein N	HMPREF0837_RS09480, ,psos,primosomal protein N	M6_RS06970, ,psos,primosomal protein N	SALIVB_RS02875, ,psos,primosomal protein N	HSISS2_RS07710, ,psos,primosomal protein DnaI	SSGZ1_RS02030, ,psos,primosomal protein N	Y016_RS06960, ,psos,primosomal protein N	SUB_RS06980, ,psos,primosomal protein N
PCS8235_RS06925, ,psos,DNA-directed RNA polymerase subunit omega	AMM49_RS01900, ,psos,DNA-directed RNA polymerase subunit omega	A6J79_10010, ,psos,DNA-directed RNA polymerase subunit omega	SMA_RS02480, ,psos,DNA-directed RNA polymerase subunit omega	A6J31_RS06290, ,psos,DNA-directed RNA polymerase subunit omega	SSUBM407_0368, ,psos,DNA-directed RNA polymerase subunit omega	APQ97_RS10625, ,psos,DNA-directed RNA polymerase subunit omega	STER_RS06870, ,psos,DNA-directed RNA polymerase subunit omega	I872_RS08060, ,psos,DNA-directed RNA polymerase subunit omega	GALLO_RS02700, ,psos,DNA-directed RNA polymerase subunit omega	RN86_RS00145, ,psos,DNA-directed RNA polymerase subunit omega	SII_RS06720, ,psos,DNA-directed RNA polymerase subunit omega	SMU_479, ,psos,DNA-directed RNA polymerase subunit omega	HMPREF0833_RS10085, ,psos,DNA-directed RNA polymerase subunit omega	SPNINV200_RS08305, ,psos,DNA-directed RNA polymerase subunit omega	HMPREF0837_RS09485, ,psos,DNA-directed RNA polymerase subunit omega	M6_RS06975, ,psos,DNA-directed RNA polymerase subunit omega	SALIVB_RS02870, ,psos,DNA-directed RNA polymerase subunit omega	HSISS2_RS07715, ,psos,DNA-directed RNA polymerase subunit omega	SSGZ1_RS02025, ,psos,DNA-directed RNA polymerase subunit omega	Y016_RS06965, ,psos,DNA-directed RNA polymerase subunit omega	SUB_RS06985, ,psos,DNA-directed RNA polymerase subunit omega
PCS8235_RS06930, ,psos,guanylate kinase	AMM49_RS01895, ,psos,guanylate kinase	A6J79_10015, ,psos,guanylate kinase	SMA_RS02475, ,psos,guanylate kinase	A6J31_RS06295, ,psos,guanylate kinase	SSUBM407_0367, ,psos,guanylate kinase	APQ97_RS10630, ,psos,guanylate kinase	STER_RS06875, ,psos,guanylate kinase	I872_RS08065, ,psos,guanylate kinase	GALLO_RS02695, ,psos,guanylate kinase	RN86_RS00150, ,psos,guanylate kinase	SII_RS06725, ,psos,guanylate kinase	SMU_478, ,psos,guanylate kinase	HMPREF0833_RS10080, ,psos,guanylate kinase	SPNINV200_RS08310, ,psos,guanylate kinase	HMPREF0837_RS09490, ,psos,guanylate kinase	M6_RS06980, ,psos,guanylate kinase	SALIVB_RS02865, ,psos,guanylate kinase	HSISS2_RS07720, ,psos,guanylate kinase	SSGZ1_RS02020, ,psos,guanylate kinase	Y016_RS06970, ,psos,guanylate kinase	SUB_RS06990, ,psos,guanylate kinase
PCS8235_RS06935, ,psos,ribonuclease Y	AMM49_RS01865, ,psos,ribonuclease Y	A6J79_04890, ,psos,ribonuclease Y	SMA_RS02470, ,psos,ribonuclease Y	A6J31_RS11280, ,psos,ribonuclease Y	SSUBM407_0366, ,psos,hypothetical protein	APQ97_RS10635, ,psos,ribonuclease Y	STER_RS02165, ,psos,ribonuclease Y	I872_RS07765, ,psos,ribonuclease Y	GALLO_RS02690, ,psos,ribonuclease Y	RN86_RS00155, ,psos,ribonuclease Y	SII_RS06730, ,psos,ribonuclease Y	SMU_475, ,psos,hypothetical protein	HMPREF0833_RS10075, ,psos,ribonuclease Y	SPNINV200_RS08315, ,psos,ribonuclease Y	HMPREF0837_RS09495, ,psos,ribonuclease Y	M6_RS06985, ,psos,ribonuclease Y	SALIVB_RS02015, ,psos,ribonuclease Y	HSISS2_RS06530, ,psos,haloacid dehalogenase	SSGZ1_RS02015, ,psos,ribonuclease Y	Y016_RS02265, ,psos,ribonuclease Y	SUB_RS06995, ,psos,ribonuclease Y
PCS8235_RS06945, ,psos,hypothetical protein	AMM49_RS08255, ,psos,hypothetical protein	A6J79_00820, ,psos,hypothetical protein	SMA_RS08600, ,psos,hypothetical protein	A6J31_RS07195, ,psos,hypothetical protein	SSUBM407_0334, ,psos,hypothetical protein	APQ97_RS03445, ,psos,hypothetical protein	STER_RS07760, ,psos,hypothetical protein	I872_RS06410, ,psos,hypothetical protein	GALLO_RS09545, ,psos,hypothetical protein	RN86_RS00830, ,psos,hypothetical protein	SII_RS07335, ,psos,hypothetical protein	SMU_1791c, ,psos,hypothetical protein	HMPREF0833_RS00205, ,psos,hypothetical protein	SPNINV200_RS08330, ,psos,hypothetical protein	HMPREF0837_RS09505, ,psos,hypothetical protein	M6_RS01650, ,psos,hypothetical protein	SALIVB_RS08265, ,psos,hypothetical protein	HSISS2_RS08605, ,psos,hypothetical protein	SSGZ1_RS01855, ,psos,hypothetical protein	Y016_RS07855, ,psos,hypothetical protein	SUB_RS01925, ,psos,hypothetical protein
PCS8235_RS06950, ,psos,SAM-dependent methyltransferase	AMM49_RS08265, ,psos,SAM-dependent methyltransferase	A6J79_00825, ,psos,SAM-dependent methyltransferase	SMA_RS08615, ,psos,SAM-dependent methyltransferase	A6J31_RS07205, ,psos,SAM-dependent methyltransferase	SSUBM407_0332, ,psos,SAM dependent methyltransferase	APQ97_RS03435, ,psos,SAM-dependent methyltransferase	STER_RS07765, ,psos,SAM-dependent methyltransferase	I872_RS06415, ,psos,SAM-dependent methyltransferase	GALLO_RS09560, ,psos,SAM-dependent methyltransferase	RN86_RS00835, ,psos,SAM-dependent methyltransferase	SII_RS07340, ,psos,SAM-dependent methyltransferase	SMU_1795c, ,psos,hypothetical protein	HMPREF0833_RS00200, ,psos,SAM-dependent methyltransferase	SPNINV200_RS08335, ,psos,SAM-dependent methyltransferase	HMPREF0837_RS09510, ,psos,SAM-dependent methyltransferase	M6_RS01645, ,psos,SAM-dependent methyltransferase	SALIVB_RS08270, ,psos,SAM-dependent methyltransferase	HSISS2_RS08610, ,psos,methyltransferase	SSGZ1_RS01845, ,psos,SAM-dependent methyltransferase	Y016_RS07860, ,psos,SAM-dependent methyltransferase	SUB_RS01920, ,psos,SAM-dependent methyltransferase
PCS8235_RS06955, ,psos,ribosome silencing factor RsfS	AMM49_RS08270, ,psos,ribosome silencing factor RsfS	A6J79_00830, ,psos,ribosome silencing factor	SMA_RS08620, ,psos,ribosome silencing factor RsfS	A6J31_RS07210, ,psos,ribosome silencing factor	SSUBM407_0331, ,psos,hypothetical protein	APQ97_RS03430, ,psos,ribosome silencing factor RsfS	STER_RS07770, ,psos,ribosome silencing factor RsfS	I872_RS06420, ,psos,ribosome silencing factor RsfS	GALLO_RS09565, ,psos,ribosome silencing factor RsfS	RN86_RS00840, ,psos,ribosome silencing factor RsfS	SII_RS07350, ,psos,ribosome silencing factor RsfS	SMU_1797c, ,psos,hypothetical protein	HMPREF0833_RS00195, ,psos,ribosome silencing factor RsfS	SPNINV200_RS08340, ,psos,ribosome silencing factor RsfS	HMPREF0837_RS09515, ,psos,ribosome silencing factor RsfS	M6_RS01640, ,psos,ribosome silencing factor	SALIVB_RS08275, ,psos,ribosome silencing factor RsfS	HSISS2_RS08615, ,psos,ribosome silencing factor RsfS	SSGZ1_RS01840, ,psos,ribosome silencing factor RsfS	Y016_RS07865, ,psos,ribosome silencing factor RsfS	SUB_RS01915, ,psos,ribosome silencing factor RsfS
PCS8235_RS06965, ,psos,HD domain-containing protein	AMM49_RS08280, ,psos,HD domain-containing protein	A6J79_00840, ,psos,HD domain-containing protein	SMA_RS08625, ,psos,HD domain-containing protein	A6J31_RS07220, ,psos,HD domain-containing protein	SSUBM407_0328, ,psos,metal dependent phosphohydrolase	APQ97_RS03415, ,psos,HD domain-containing protein	STER_RS07775, ,psos,HD domain-containing protein	I872_RS06430, ,psos,HD domain-containing protein	GALLO_RS09575, ,psos,HD domain-containing protein	RN86_RS00845, ,psos,haloacid dehalogenase	SII_RS07360, ,psos,HD domain-containing protein	SMU_1798c, ,psos,hypothetical protein	HMPREF0833_RS00185, ,psos,HD domain-containing protein	SPNINV200_RS08350, ,psos,HD domain-containing protein	HMPREF0837_RS09525, ,psos,HD domain-containing protein	M6_RS01635, ,psos,HD domain-containing protein	SALIVB_RS08280, ,psos,HD domain-containing protein	HSISS2_RS08625, ,psos,haloacid dehalogenase	SSGZ1_RS01825, ,psos,HD domain-containing protein	Y016_RS07870, ,psos,HD domain-containing protein	SUB_RS01910, ,psos,HD domain-containing protein
PCS8235_RS06970, ,psos,nicotinate-nicotinamide nucleotide adenylyltransferase	AMM49_RS08285, ,psos,nicotinate-nicotinamide nucleotide adenylyltransferase	A6J79_00845, ,psos,nicotinate-nicotinamide nucleotide adenylyltransferase	SMA_RS08630, ,psos,nicotinate-nicotinamide nucleotide adenylyltransferase	A6J31_RS07225, ,psos,nicotinate-nicotinamide nucleotide adenylyltransferase	SSUBM407_0327, ,psos,nicotinic acid mononucleotide adenylyltransferase	APQ97_RS03410, ,psos,nicotinate-nicotinamide nucleotide adenylyltransferase	STER_RS07780, ,psos,nicotinate-nicotinamide nucleotide adenylyltransferase	I872_RS06435, ,psos,nicotinate-nicotinamide nucleotide adenylyltransferase	GALLO_RS09580, ,psos,nicotinate-nicotinamide nucleotide adenylyltransferase	RN86_RS00850, ,psos,nicotinate-nicotinamide nucleotide adenylyltransferase	SII_RS07365, ,psos,nicotinate-nicotinamide nucleotide adenylyltransferase	SMU_1799, ,psos,nicotinic acid mononucleotide adenylyltransferase	HMPREF0833_RS00180, ,psos,nicotinate-nicotinamide nucleotide adenylyltransferase	SPNINV200_RS08355, ,psos,nicotinate-nicotinamide nucleotide adenylyltransferase	HMPREF0837_RS09530, ,psos,nicotinate-nicotinamide nucleotide adenylyltransferase	M6_RS01630, ,psos,nicotinate-nicotinamide nucleotide adenylyltransferase	SALIVB_RS08285, ,psos,nicotinate-nicotinamide nucleotide adenylyltransferase	HSISS2_RS08630, ,psos,nicotinate-nucleotide adenylyltransferase	SSGZ1_RS01820, ,psos,nicotinate-nicotinamide nucleotide adenylyltransferase	Y016_RS07875, ,psos,nicotinic acid mononucleotide adenylyltransferase	SUB_RS01905, ,psos,nicotinate-nicotinamide nucleotide adenylyltransferase
PCS8235_RS06975, ,psos,RNA-binding protein	AMM49_RS08290, ,psos,RNA-binding protein	A6J79_00850, ,psos,RNA-binding protein	SMA_RS08635, ,psos,RNA-binding protein	A6J31_RS07230, ,psos,RNA-binding protein	SSUBM407_0326, ,psos,hypothetical protein	APQ97_RS03405, ,psos,RNA-binding protein	STER_RS07785, ,psos,RNA-binding protein	I872_RS06440, ,psos,hypothetical protein	GALLO_RS09585, ,psos,RNA-binding protein	RN86_RS00855, ,psos,RNA-binding protein	SII_RS07370, ,psos,RNA-binding protein	SMU_1800c, ,psos,hypothetical protein	HMPREF0833_RS00175, ,psos,RNA-binding protein	SPNINV200_RS08360, ,psos,RNA-binding protein	HMPREF0837_RS09535, ,psos,RNA-binding protein	M6_RS01625, ,psos,RNA-binding protein	SALIVB_RS08290, ,psos,RNA-binding protein	HSISS2_RS08635, ,psos,RNA-binding protein	SSGZ1_RS01815, ,psos,RNA-binding protein	Y016_RS07880, ,psos,RNA-binding protein	SUB_RS01900, ,psos,RNA-binding protein
PCS8235_RS06980, ,psos,ribosome biogenesis GTPase YqeH	AMM49_RS08295, ,psos,ribosome biogenesis GTPase YqeH	A6J79_00855, ,psos,ribosome biogenesis GTPase YqeH	SMA_RS08640, ,psos,ribosome biogenesis GTPase YqeH	A6J31_RS07235, ,psos,ribosome biogenesis GTPase YqeH	SSUBM407_0325, ,psos,GTP-binding protein YqeH	APQ97_RS03400, ,psos,ribosome biogenesis GTPase YqeH	STER_RS07790, ,psos,ribosome biogenesis GTPase YqeH	I872_RS06445, ,psos,ribosome biogenesis GTPase YqeH	GALLO_RS09590, ,psos,ribosome biogenesis GTPase YqeH	RN86_RS00860, ,psos,ribosome biogenesis GTPase YqeH	SII_RS07375, ,psos,ribosome biogenesis GTPase YqeH	SMU_1801c, ,psos,GTPase YqeH	HMPREF0833_RS00170, ,psos,ribosome biogenesis GTPase YqeH	SPNINV200_RS08365, ,psos,ribosome biogenesis GTPase YqeH	HMPREF0837_RS09540, ,psos,ribosome biogenesis GTPase YqeH	M6_RS01620, ,psos,ribosome biogenesis GTPase YqeH	SALIVB_RS08295, ,psos,ribosome biogenesis GTPase YqeH	HSISS2_RS08640, ,psos,GTP-binding protein	SSGZ1_RS01810, ,psos,ribosome biogenesis GTPase YqeH	Y016_RS07885, ,psos,ribosome biogenesis GTPase YqeH	SUB_RS01895, ,psos,ribosome biogenesis GTPase YqeH
PCS8235_RS06985, ,psos,HAD family hydrolase	AMM49_RS08300, ,psos,HAD family hydrolase	A6J79_00860, ,psos,HAD family hydrolase	SMA_RS08645, ,psos,HAD family hydrolase	A6J31_RS07240, ,psos,haloacid dehalogenase	SSUBM407_0324, ,psos,haloacid dehalogenase	APQ97_RS03395, ,psos,haloacid dehalogenase	STER_RS07795, ,psos,haloacid dehalogenase	I872_RS06450, ,psos,haloacid dehalogenase	GALLO_RS09595, ,psos,HAD family hydrolase	RN86_RS00865, ,psos,haloacid dehalogenase	SII_RS07380, ,psos,haloacid dehalogenase	SMU_1802c, ,psos,hypothetical protein	HMPREF0833_RS00165, ,psos,haloacid dehalogenase	SPNINV200_RS08370, ,psos,HAD family hydrolase	HMPREF0837_RS09545, ,psos,HAD family hydrolase	M6_RS01615, ,psos,HAD family hydrolase	SALIVB_RS08300, ,psos,haloacid dehalogenase	HSISS2_RS08645, ,psos,haloacid dehalogenase	SSGZ1_RS01805, ,psos,haloacid dehalogenase	Y016_RS07890, ,psos,haloacid dehalogenase	SUB_RS01890, ,psos,haloacid dehalogenase
[truncated: 152 more rows]
