# Supplementary material for: Exploration of Streptococcus core genome to reveal druggable targets and novel therapeutics against S. pneumoniae
Source: PLoS One. 2022 Aug 18;17(8):e0272945. doi: 10.1371/journal.pone.0272945 (PMC9387852; doi:10.1371/journal.pone.0272945)
Supplement: S2 Data — (XLSX) [file pone.0272945.s002.xlsx]

## Sheet: Sheet1
Streptococcus_pneumoniae_strain_NCTC7465_NZ_LN831051_chromosome_1	Streptococcus_marmotae_strain_HTS5_NZ_CP015196	Streptococcus_acidominimus_strain_ATCC_51725_NZ_MSJL01000099	Streptococcus_agalactiae_ATCC_13813_NZ_GL636090	Streptococcus_anginosus_SK52__DSM_20563_NZ_KB891986	Streptococcus_australis_ATCC_700641_NZ_GL636096	Streptococcus_caballi_DSM_19004_NZ_KB904123	Streptococcus_castoreus_DSM_17536_NZ_AUKZ01000046	Streptococcus_constellatus_subsp_constellatus_SK53_NZ_BASU01000001	Streptococcus_devriesei_DSM_19639_NZ_AUIN01000008	Streptococcus_didelphis_DSM_15616_NZ_KB904202	Streptococcus_entericus_DSM_14446_NZ_KB904187	Streptococcus_equi_strain_ATCC_33398_NZ_FTNH01000046	Streptococcus_equi_subsp_ruminatorum_CECT_5772_NZ_AWEX01000117	Streptococcus_equinus_ATCC_9812_NZ_GL698448	Streptococcus_ferus_DSM_20646_NZ_AQVD01000012	Streptococcus_gordonii_strain_ATCC_10558_NZ_KQ759757	Streptococcus_halotolerans_strain_HTS9_NZ_CP014835	Streptococcus_henryi_DSM_19005_NZ_AQYA01000037	Streptococcus_himalayensis_strain_HTS2_NZ_CP016953	Streptococcus_hyovaginalis_DSM_12219_NZ_ATVP01000037	Streptococcus_infantarius_subsp_infantarius_ATCC_BAA_102_NZ_DS572674	Streptococcus_infantis_ATCC_700779_NZ_GL732448	Streptococcus_iniae_strain_CAIM_527_NZ_LSNB01000148	Streptococcus_intermedius_ATCC_27335_NZ_ATFK01000010	Streptococcus_marimammalium_DSM_18627_NZ_KB904363	Streptococcus_massiliensis_4401825_NZ_CANO01000001	Streptococcus_merionis_DSM_19192_NZ_KB904561	Streptococcus_minor_DSM_17118_NZ_AQYB01000033	Streptococcus_mutans_ATCC_25175_NZ_AOCB01000010	Streptococcus_oralis_ATCC_35037_NZ_GG749268	Streptococcus_oralis_subsp_dentisani_7747_NZ_CAUK01000001	Streptococcus_oralis_subsp_tigurinus_AZ_3a_NZ_AORU01000022	Streptococcus_orisratti_DSM_15617_NZ_KB904537	Streptococcus_ovis_DSM_16829_NZ_KB904585	Streptococcus_pantholopis_strain_TA_26_NZ_CP014699	Streptococcus_peroris_ATCC_700780_NZ_GL732465	Streptococcus_phocae_strain_ATCC_51973_NZ_LHQM01000090	Streptococcus_phocae_subsp_salmonis_strain_C_4_NZ_JSAP01000098	Streptococcus_pseudopneumoniae_ATCC_BAA_960__CCUG_49455_NZ_AICS01000253	Streptococcus_pyogenes_strain_NCTC8198_NZ_LN831034_chromosome_1	Streptococcus_salivarius_strain_NCTC_8618_NZ_CP009913	Streptococcus_sanguinis_SK1__NCTC_7863_NZ_GL878513	Streptococcus_sinensis_strain_HKU4_NZ_JPEN01000059	Streptococcus_sobrinus_DSM_20742__ATCC_33478_NZ_JMLC01000055	Streptococcus_thoraltensis_DSM_12221_NZ_KB904633	Streptococcus_vestibularis_ATCC_49124_NZ_GL831132
AT689_RS06555, ,psos,ATP synthase subunit gamma	A4H00_RS07865, ,psos,F0F1 ATP synthase subunit gamma	BU200_RS03875, ,psos,F0F1 ATP synthase subunit gamma	HMPREF9171_RS107105, ,psos,ATP synthase subunit gamma	B078_RS0100550, ,psos,F0F1 ATP synthase subunit gamma	HMPREF9421_RS08575, ,psos,F0F1 ATP synthase subunit gamma	A3GS_RS0103455, ,psos,F0F1 ATP synthase subunit gamma	H346_RS0101320, ,psos,F0F1 ATP synthase subunit gamma	ANG2_RS04935, ,psos,F0F1 ATP synthase subunit gamma	G573_RS0105000, ,psos,F0F1 ATP synthase subunit gamma	A3GU_RS0101635, ,psos,F0F1 ATP synthase subunit gamma	A3GW_RS0101340, ,psos,F0F1 ATP synthase subunit gamma	BW943_RS01705, ,psos,ATP synthase subunit gamma	CECT5772_RS01125, ,psos,ATP synthase subunit gamma	HMPREF0819_RS00910, ,psos,F0F1 ATP synthase subunit gamma	A3GY_RS0100940, ,psos,F0F1 ATP synthase subunit gamma	AT460_RS09250, ,psos,F0F1 ATP synthase subunit gamma	A2G56_RS03845, ,psos,F0F1 ATP synthase subunit gamma	F601_RS0102865, ,psos,F0F1 ATP synthase subunit gamma	BFM96_RS05995, ,psos,F0F1 ATP synthase subunit gamma	G574_RS0102970, ,psos,F0F1 ATP synthase subunit gamma	STRINF_RS06820, ,psos,F0F1 ATP synthase subunit gamma	HMPREF9423_RS07140, ,psos,F0F1 ATP synthase subunit gamma	NA30_RS03285, ,psos,F0F1 ATP synthase subunit gamma	HMPREF1654_RS04785, ,psos,F0F1 ATP synthase subunit gamma	A3I1_RS0104335, ,psos,F0F1 ATP synthase subunit gamma	BN415_RS00060, ,psos,F0F1 ATP synthase subunit gamma	A3I5_RS0103460, ,psos,F0F1 ATP synthase subunit gamma	F602_RS0108290, ,psos,F0F1 ATP synthase subunit gamma	D820_RS02840, ,psos,ATP synthase subunit gamma	HMPREF8579_RS05065, ,psos,F0F1 ATP synthase subunit gamma	HK29_RS05415, ,psos,F0F1 ATP synthase subunit gamma	H354_RS20900, ,psos,F0F1 ATP synthase subunit gamma	A3I7_RS0101595, ,psos,F0F1 ATP synthase subunit gamma	A3I9_RS0106515, ,psos,F0F1 ATP synthase subunit gamma	A0O21_RS06045, ,psos,F0F1 ATP synthase subunit gamma	HMPREF9180_RS06465, ,psos,F0F1 ATP synthase subunit gamma	AKK44_RS06530, ,psos,F0F1 ATP synthase subunit gamma	NX86_RS06080, ,psos,F0F1 ATP synthase subunit gamma	HMPREF1046_RS08730, ,psos,F0F1 ATP synthase subunit gamma	B6D67_RS03340, ,psos,ATP synthase subunit gamma	SSAL8618_RS02615, ,psos,F0F1 ATP synthase subunit gamma	HMPREF9378_RS06105, ,psos,ATP synthase subunit gamma	SSIN_RS04675, ,psos,F0F1 ATP synthase subunit gamma	BS63_RS0105940, ,psos,F0F1 ATP synthase subunit gamma	A3IA_RS0105345, ,psos,F0F1 ATP synthase subunit gamma	HMPREF9425_RS06830, ,psos,F0F1 ATP synthase subunit gamma
AT689_RS10000, ,psos,dihydroorotate dehydrogenase	A4H00_RS05325, ,psos,dihydroorotate oxidase	BU200_RS01715, ,psos,dihydroorotate oxidase	HMPREF9171_RS105780, ,psos,dihydroorotate oxidase	B078_RS0108300, ,psos,dihydroorotate oxidase	HMPREF9421_RS03670, ,psos,dihydroorotate oxidase	A3GS_RS0109760, ,psos,dihydroorotate oxidase	H346_RS0107325, ,psos,dihydroorotate oxidase	ANG2_RS06520, ,psos,dihydroorotate oxidase	G573_RS0104185, ,psos,dihydroorotate oxidase	A3GU_RS0107170, ,psos,dihydroorotate oxidase	A3GW_RS0110015, ,psos,dihydroorotate dehydrogenase	BW943_RS01000, ,psos,dihydroorotate dehydrogenase	CECT5772_RS01890, ,psos,dihydroorotate oxidase	HMPREF0819_RS00420, ,psos,dihydroorotate oxidase	A3GY_RS0100435, ,psos,dihydroorotate oxidase	AT460_RS01565, ,psos,dihydroorotate oxidase	A2G56_RS09645, ,psos,dihydroorotate oxidase	F601_RS0110625, ,psos,dihydroorotate oxidase	BFM96_RS01065, ,psos,dihydroorotate oxidase	G574_RS0108500, ,psos,dihydroorotate oxidase	STRINF_RS02855, ,psos,dihydroorotate oxidase	HMPREF9423_RS05075, ,psos,dihydroorotate oxidase	NA30_RS04550, ,psos,dihydroorotate oxidase	HMPREF1654_RS03740, ,psos,dihydroorotate oxidase	A3I1_RS0101485, ,psos,dihydroorotate oxidase	BN415_RS04945, ,psos,dihydroorotate oxidase	A3I5_RS0104210, ,psos,dihydroorotate oxidase	F602_RS0101720, ,psos,dihydroorotate oxidase	D820_RS06815, ,psos,dihydroorotate oxidase	HMPREF8579_RS06840, ,psos,dihydroorotate oxidase	HK29_RS03795, ,psos,dihydroorotate oxidase	H354_RS21235, ,psos,dihydroorotate oxidase	A3I7_RS0109185, ,psos,dihydroorotate oxidase	A3I9_RS0102260, ,psos,dihydroorotate oxidase	A0O21_RS06580, ,psos,dihydroorotate oxidase	HMPREF9180_RS04920, ,psos,dihydroorotate oxidase	AKK44_RS04490, ,psos,dihydroorotate oxidase	NX86_RS06385, ,psos,dihydroorotate oxidase	HMPREF1046_RS03900, ,psos,dihydroorotate oxidase	B6D67_RS06490, ,psos,dihydroorotate dehydrogenase	SSAL8618_RS04675, ,psos,dihydroorotate oxidase	HMPREF9378_RS00990, ,psos,dihydroorotate oxidase	SSIN_RS08495, ,psos,dihydroorotate oxidase	BS63_RS0100685, ,psos,dihydroorotate oxidase	A3IA_RS0110385, ,psos,dihydroorotate oxidase	HMPREF9425_RS03990, ,psos,dihydroorotate oxidase
AT689_RS06210, ,psos,triose-phosphate isomerase	A4H00_RS08055, ,psos,triose-phosphate isomerase	BU200_RS01470, ,psos,triose-phosphate isomerase	HMPREF9171_RS106625, ,psos,triose-phosphate isomerase	B078_RS0103595, ,psos,triose-phosphate isomerase	HMPREF9421_RS05080, ,psos,triose-phosphate isomerase	A3GS_RS0103620, ,psos,triose-phosphate isomerase	H346_RS0108690, ,psos,triose-phosphate isomerase	ANG2_RS00390, ,psos,triose-phosphate isomerase	G573_RS0109010, ,psos,triose-phosphate isomerase	A3GU_RS0101245, ,psos,triose-phosphate isomerase	A3GW_RS0103805, ,psos,triose-phosphate isomerase	BW943_RS08185, ,psos,triose-phosphate isomerase	CECT5772_RS08900, ,psos,triose-phosphate isomerase	HMPREF0819_RS04120, ,psos,triose-phosphate isomerase	A3GY_RS0104260, ,psos,triose-phosphate isomerase	AT460_RS07805, ,psos,triose-phosphate isomerase	A2G56_RS00145, ,psos,triose-phosphate isomerase	F601_RS0109910, ,psos,triose-phosphate isomerase	BFM96_RS05690, ,psos,triose-phosphate isomerase	G574_RS0102635, ,psos,triose-phosphate isomerase	STRINF_RS08545, ,psos,triose-phosphate isomerase	HMPREF9423_RS03930, ,psos,triose-phosphate isomerase	NA30_RS04875, ,psos,triose-phosphate isomerase	HMPREF1654_RS01865, ,psos,triose-phosphate isomerase	A3I1_RS0100770, ,psos,triose-phosphate isomerase	BN415_RS03880, ,psos,triose-phosphate isomerase	A3I5_RS0101490, ,psos,triose-phosphate isomerase	F602_RS0106225, ,psos,triose-phosphate isomerase	D820_RS06305, ,psos,triose-phosphate isomerase	HMPREF8579_RS03570, ,psos,triose-phosphate isomerase	HK29_RS07220, ,psos,triose-phosphate isomerase	H354_RS14905, ,psos,triose-phosphate isomerase	A3I7_RS0106275, ,psos,triose-phosphate isomerase	A3I9_RS0100855, ,psos,triose-phosphate isomerase	A0O21_RS02730, ,psos,triose-phosphate isomerase	HMPREF9180_RS03930, ,psos,triose-phosphate isomerase	AKK44_RS02970, ,psos,triose-phosphate isomerase	NX86_RS03420, ,psos,triose-phosphate isomerase	HMPREF1046_RS09675, ,psos,triose-phosphate isomerase	B6D67_RS02680, ,psos,triose-phosphate isomerase	SSAL8618_RS02640, ,psos,triose-phosphate isomerase	HMPREF9378_RS06480, ,psos,triose-phosphate isomerase	SSIN_RS00325, ,psos,triose-phosphate isomerase	BS63_RS0102015, ,psos,triose-phosphate isomerase	A3IA_RS0105815, ,psos,triose-phosphate isomerase	HMPREF9425_RS06805, ,psos,triose-phosphate isomerase
AT689_RS06725, ,psos,NADH oxidase	A4H00_RS08305, ,psos,NADH oxidase	BU200_RS09955, ,psos,NADH oxidase	HMPREF9171_RS107430, ,psos,NADH oxidase	B078_RS0102055, ,psos,NADH oxidase	HMPREF9421_RS07050, ,psos,NADH oxidase	A3GS_RS0106775, ,psos,NADH oxidase	H346_RS0104465, ,psos,NADH oxidase	ANG2_RS07050, ,psos,NADH oxidase	G573_RS0106880, ,psos,NADH oxidase	A3GU_RS0102370, ,psos,NADH oxidase	A3GW_RS0108990, ,psos,NADH oxidase	BW943_RS07545, ,psos,NADH oxidase	CECT5772_RS07480, ,psos,NADH oxidase	HMPREF0819_RS02340, ,psos,NADH oxidase	A3GY_RS0102150, ,psos,NADH oxidase	AT460_RS04660, ,psos,NADH oxidase	A2G56_RS02385, ,psos,NADH oxidase	F601_RS0103200, ,psos,NADH oxidase	BFM96_RS07680, ,psos,NADH oxidase	G574_RS0107370, ,psos,NADH oxidase	STRINF_RS06135, ,psos,NADH oxidase	HMPREF9423_RS05735, ,psos,NADH oxidase	NA30_RS08955, ,psos,NADH oxidase	HMPREF1654_RS06270, ,psos,NADH oxidase	A3I1_RS0101765, ,psos,NADH oxidase	BN415_RS02205, ,psos,NADH oxidase	A3I5_RS0105035, ,psos,NADH oxidase	F602_RS0106650, ,psos,NADH oxidase	D820_RS04590, ,psos,NADH oxidase	HMPREF8579_RS04160, ,psos,NADH oxidase	HK29_RS06555, ,psos,NADH oxidase	H354_RS14355, ,psos,NADH oxidase	A3I7_RS0104335, ,psos,NADH oxidase	A3I9_RS0105245, ,psos,NADH oxidase	A0O21_RS04690, ,psos,NADH oxidase	HMPREF9180_RS05110, ,psos,NADH oxidase	AKK44_RS00520, ,psos,NADH oxidase	NX86_RS00480, ,psos,NADH oxidase,IDENTICAL PARALOGS:,NX86_RS05265,NADH oxidase	HMPREF1046_RS13685, ,psos,NADH oxidase	B6D67_RS05045, ,psos,NADH oxidase	SSAL8618_RS06270, ,psos,NADH oxidase	HMPREF9378_RS07735, ,psos,NADH oxidase	SSIN_RS06210, ,psos,NADH oxidase	BS63_RS0103010, ,psos,NADH oxidase	A3IA_RS0100270, ,psos,NADH oxidase	HMPREF9425_RS03605, ,psos,NADH oxidase
AT689_RS08015, ,psos,YbaB/EbfC family nucleoid-associated protein	A4H00_RS05145, ,psos,YbaB/EbfC family nucleoid-associated protein	BU200_RS00935, ,psos,YbaB/EbfC family nucleoid-associated protein	HMPREF9171_RS110700, ,psos,YbaB/EbfC family nucleoid-associated protein	B078_RS0108510, ,psos,nucleoid-associated protein, YbaB/EbfC family	HMPREF9421_RS03220, ,psos,nucleoid-associated protein, YbaB/EbfC family	A3GS_RS0102635, ,psos,nucleoid-associated protein, YbaB/EbfC family	H346_RS0100710, ,psos,nucleoid-associated protein, YbaB/EbfC family	ANG2_RS08910, ,psos,nucleoid-associated protein, YbaB/EbfC family	G573_RS0105945, ,psos,nucleoid-associated protein, YbaB/EbfC family	A3GU_RS0104115, ,psos,nucleoid-associated protein, YbaB/EbfC family	A3GW_RS0101580, ,psos,nucleoid-associated protein, YbaB/EbfC family	BW943_RS01740, ,psos,YbaB/EbfC family nucleoid-associated protein	CECT5772_RS05425, ,psos,YbaB/EbfC family nucleoid-associated protein	HMPREF0819_RS05610, ,psos,nucleoid-associated protein, YbaB/EbfC family	A3GY_RS0106800, ,psos,nucleoid-associated protein, YbaB/EbfC family	AT460_RS01760, ,psos,nucleoid-associated protein, YbaB/EbfC family	A2G56_RS08615, ,psos,nucleoid-associated protein, YbaB/EbfC family	F601_RS0108340, ,psos,nucleoid-associated protein, YbaB/EbfC family	BFM96_RS03915, ,psos,YbaB/EbfC family nucleoid-associated protein	G574_RS0102070, ,psos,nucleoid-associated protein, YbaB/EbfC family	STRINF_RS04865, ,psos,nucleoid-associated protein, YbaB/EbfC family	HMPREF9423_RS06050, ,psos,nucleoid-associated protein, YbaB/EbfC family	NA30_RS02845, ,psos,nucleoid-associated protein, YbaB/EbfC family	HMPREF1654_RS03575, ,psos,nucleoid-associated protein, YbaB/EbfC family	A3I1_RS0105575, ,psos,nucleoid-associated protein, YbaB/EbfC family	BN415_RS07810, ,psos,nucleoid-associated protein, YbaB/EbfC family	A3I5_RS0108630, ,psos,nucleoid-associated protein, YbaB/EbfC family	F602_RS0102170, ,psos,nucleoid-associated protein, YbaB/EbfC family	D820_RS07730, ,psos,YbaB/EbfC family nucleoid-associated protein	HMPREF8579_RS05175, ,psos,nucleoid-associated protein, YbaB/EbfC family	HK29_RS05310, ,psos,nucleoid-associated protein, YbaB/EbfC family	H354_RS21015, ,psos,nucleoid-associated protein, YbaB/EbfC family	A3I7_RS0106625, ,psos,nucleoid-associated protein, YbaB/EbfC family	A3I9_RS0111705, ,psos,nucleoid-associated protein, YbaB/EbfC family	A0O21_RS08455, ,psos,YbaB/EbfC family nucleoid-associated protein	HMPREF9180_RS05390, ,psos,nucleoid-associated protein, YbaB/EbfC family	AKK44_RS08450, ,psos,nucleoid-associated protein, YbaB/EbfC family	NX86_RS04650, ,psos,nucleoid-associated protein, YbaB/EbfC family	HMPREF1046_RS05460, ,psos,nucleoid-associated protein, YbaB/EbfC family	B6D67_RS08610, ,psos,YbaB/EbfC family nucleoid-associated protein	SSAL8618_RS08145, ,psos,nucleoid-associated protein, YbaB/EbfC family	HMPREF9378_RS00780, ,psos,nucleoid-associated protein, YbaB/EbfC family	SSIN_RS09800, ,psos,nucleoid-associated protein, YbaB/EbfC family	BS63_RS0107490, ,psos,nucleoid-associated protein, YbaB/EbfC family	A3IA_RS0103730, ,psos,nucleoid-associated protein, YbaB/EbfC family	HMPREF9425_RS02065, ,psos,YbaB/EbfC family nucleoid-associated protein
AT689_RS07285, ,psos,50S ribosomal protein L7/L12	A4H00_RS10080, ,psos,50S ribosomal protein L7/L12	BU200_RS00340, ,psos,50S ribosomal protein L7/L12	HMPREF9171_RS108695, ,psos,50S ribosomal protein L7/L12	B078_RS0102720, ,psos,50S ribosomal protein L7/L12	HMPREF9421_RS06990, ,psos,50S ribosomal protein L7/L12	A3GS_RS0110340, ,psos,50S ribosomal protein L7/L12	H346_RS0100865, ,psos,50S ribosomal protein L7/L12	ANG2_RS08755, ,psos,50S ribosomal protein L7/L12	G573_RS0107555, ,psos,50S ribosomal protein L7/L12	A3GU_RS0102140, ,psos,50S ribosomal protein L7/L12	A3GW_RS0102975, ,psos,50S ribosomal protein L7/L12	BW943_RS02815, ,psos,50S ribosomal protein L7/L12	CECT5772_RS09405, ,psos,50S ribosomal protein L7/L12	HMPREF0819_RS02805, ,psos,50S ribosomal protein L7/L12	A3GY_RS0102770, ,psos,50S ribosomal protein L7/L12	AT460_RS04515, ,psos,50S ribosomal protein L7/L12	A2G56_RS01670, ,psos,50S ribosomal protein L7/L12	F601_RS0107175, ,psos,50S ribosomal protein L7/L12	BFM96_RS08320, ,psos,50S ribosomal protein L7/L12	G574_RS0100715, ,psos,50S ribosomal protein L7/L12	STRINF_RS01690, ,psos,50S ribosomal protein L7/L12	HMPREF9423_RS05695, ,psos,50S ribosomal protein L7/L12	NA30_RS09920, ,psos,50S ribosomal protein L7/L12	HMPREF1654_RS05625, ,psos,50S ribosomal protein L7/L12	A3I1_RS0103175, ,psos,50S ribosomal protein L7/L12	BN415_RS02985, ,psos,50S ribosomal protein L7/L12	A3I5_RS0104705, ,psos,50S ribosomal protein L7/L12	F602_RS0107340, ,psos,50S ribosomal protein L7/L12	D820_RS05260, ,psos,50S ribosomal protein L7/L12	HMPREF8579_RS06870, ,psos,50S ribosomal protein L7/L12	HK29_RS03775, ,psos,50S ribosomal protein L7/L12	H354_RS16640, ,psos,50S ribosomal protein L7/L12	A3I7_RS0111660, ,psos,50S ribosomal protein L7/L12	A3I9_RS0106130, ,psos,50S ribosomal protein L7/L12	A0O21_RS03870, ,psos,50S ribosomal protein L7/L12	HMPREF9180_RS05070, ,psos,50S ribosomal protein L7/L12	AKK44_RS01990, ,psos,50S ribosomal protein L7/L12	NX86_RS05640, ,psos,50S ribosomal protein L7/L12	HMPREF1046_RS06950, ,psos,50S ribosomal protein L7/L12	B6D67_RS04685, ,psos,50S ribosomal protein L7/L12	SSAL8618_RS02860, ,psos,50S ribosomal protein L7/L12	HMPREF9378_RS07615, ,psos,50S ribosomal protein L7/L12	SSIN_RS08000, ,psos,50S ribosomal protein L7/L12	BS63_RS0101185, ,psos,50S ribosomal protein L7/L12	A3IA_RS0101325, ,psos,50S ribosomal protein L7/L12	HMPREF9425_RS06620, ,psos,50S ribosomal protein L7/L12
AT689_RS10960, ,psos,ribosome maturation factor RimP	A4H00_RS01705, ,psos,ribosome maturation factor RimP	BU200_RS03065, ,psos,ribosome maturation factor RimP	HMPREF9171_RS104880, ,psos,ribosome maturation factor RimP	B078_RS0106400, ,psos,ribosome maturation factor RimP	HMPREF9421_RS09855, ,psos,ribosome maturation factor RimP	A3GS_RS0110865, ,psos,ribosome maturation factor RimP	H346_RS0104960, ,psos,ribosome maturation factor RimP	ANG2_RS08130, ,psos,ribosome maturation factor RimP	G573_RS0101005, ,psos,ribosome maturation factor RimP	A3GU_RS0105985, ,psos,ribosome maturation factor RimP	A3GW_RS0102935, ,psos,ribosome maturation factor	BW943_RS00290, ,psos,ribosome maturation factor RimP	CECT5772_RS04795, ,psos,ribosome maturation factor RimP	HMPREF0819_RS07295, ,psos,ribosome maturation factor RimP	A3GY_RS0108345, ,psos,ribosome maturation factor RimP	AT460_RS00340, ,psos,ribosome maturation factor RimP	A2G56_RS05275, ,psos,ribosome maturation factor RimP	F601_RS0101730, ,psos,ribosome maturation factor RimP	BFM96_RS04705, ,psos,ribosome maturation factor RimP	G574_RS0106760, ,psos,ribosome maturation factor RimP	STRINF_RS00845, ,psos,ribosome maturation factor RimP	HMPREF9423_RS03260, ,psos,ribosome maturation factor RimP	NA30_RS02080, ,psos,ribosome maturation factor RimP	HMPREF1654_RS00200, ,psos,ribosome maturation factor RimP	A3I1_RS0100350, ,psos,ribosome maturation factor	BN415_RS05715, ,psos,ribosome maturation factor	A3I5_RS0104345, ,psos,ribosome maturation factor	F602_RS0104890, ,psos,ribosome maturation factor	D820_RS07620, ,psos,ribosome assembly cofactor RimP	HMPREF8579_RS08715, ,psos,ribosome maturation factor RimP	HK29_RS00770, ,psos,ribosome maturation factor RimP	H354_RS19590, ,psos,ribosome maturation factor RimP	A3I7_RS0112030, ,psos,ribosome maturation factor RimP	A3I9_RS0101595, ,psos,ribosome maturation factor	A0O21_RS01220, ,psos,ribosome maturation factor RimP	HMPREF9180_RS0101680, ,psos,ribosome maturation factor RimP	AKK44_RS04925, ,psos,ribosome maturation factor RimP	NX86_RS01035, ,psos,ribosome maturation factor RimP	HMPREF1046_RS12650, ,psos,ribosome maturation factor RimP	B6D67_RS08045, ,psos,ribosome maturation factor RimP	SSAL8618_RS01870, ,psos,ribosome maturation factor RimP	HMPREF9378_RS01540, ,psos,ribosome maturation factor	SSIN_RS06920, ,psos,ribosome maturation factor	BS63_RS0108125, ,psos,ribosome maturation factor RimP	A3IA_RS0110790, ,psos,ribosome maturation factor RimP	HMPREF9425_RS07470, ,psos,ribosome maturation factor RimP
AT689_RS01335, ,psos,50S ribosomal protein L5	A4H00_RS04320, ,psos,50S ribosomal protein L5	BU200_RS08300, ,psos,50S ribosomal protein L5	HMPREF9171_RS103270, ,psos,50S ribosomal protein L5	B078_RS0105800, ,psos,50S ribosomal protein L5	HMPREF9421_RS01265, ,psos,50S ribosomal protein L5	A3GS_RS0102360, ,psos,50S ribosomal protein L5	H346_RS0102905, ,psos,50S ribosomal protein L5	ANG2_RS03810, ,psos,50S ribosomal protein L5	G573_RS0100300, ,psos,50S ribosomal protein L5	A3GU_RS0108970, ,psos,50S ribosomal protein L5	A3GW_RS0104995, ,psos,50S ribosomal protein L5	BW943_RS02410, ,psos,50S ribosomal protein L5	CECT5772_RS10110, ,psos,50S ribosomal protein L5	HMPREF0819_RS06690, ,psos,50S ribosomal protein L5	A3GY_RS0108750, ,psos,50S ribosomal protein L5	AT460_RS09445, ,psos,50S ribosomal protein L5	A2G56_RS06725, ,psos,50S ribosomal protein L5	F601_RS0104740, ,psos,50S ribosomal protein L5	BFM96_RS02370, ,psos,50S ribosomal protein L5	G574_RS0108715, ,psos,50S ribosomal protein L5	STRINF_RS01970, ,psos,50S ribosomal protein L5	HMPREF9423_RS09115, ,psos,50S ribosomal protein L5	NA30_RS08840, ,psos,50S ribosomal protein L5	HMPREF1654_RS08890, ,psos,50S ribosomal protein L5	A3I1_RS0102915, ,psos,50S ribosomal protein L5	BN415_RS06710, ,psos,50S ribosomal protein L5	A3I5_RS0110015, ,psos,50S ribosomal protein L5	F602_RS0101580, ,psos,50S ribosomal protein L5	D820_RS00690, ,psos,50S ribosomal protein L5	HMPREF8579_RS09490, ,psos,50S ribosomal protein L5	HK29_RS01690, ,psos,50S ribosomal protein L5	H354_RS18775, ,psos,50S ribosomal protein L5	A3I7_RS0110870, ,psos,50S ribosomal protein L5	A3I9_RS0103705, ,psos,50S ribosomal protein L5	A0O21_RS10135, ,psos,50S ribosomal protein L5	HMPREF9180_RS02200, ,psos,50S ribosomal protein L5	AKK44_RS00210, ,psos,50S ribosomal protein L5	NX86_RS05135, ,psos,50S ribosomal protein L5	HMPREF1046_RS10875, ,psos,50S ribosomal protein L5	B6D67_RS00430, ,psos,50S ribosomal protein L5	SSAL8618_RS09730, ,psos,50S ribosomal protein L5	HMPREF9378_RS03790, ,psos,50S ribosomal protein L5	SSIN_RS08105, ,psos,50S ribosomal protein L5	BS63_RS0109440, ,psos,50S ribosomal protein L5	A3IA_RS0104895, ,psos,50S ribosomal protein L5	HMPREF9425_RS00480, ,psos,50S ribosomal protein L5
AT689_RS01330, ,psos,30S ribosomal protein S14	A4H00_RS11415, ,psos,30S ribosomal protein S14 type Z	BU200_RS08295, ,psos,30S ribosomal protein S14	HMPREF9171_RS110740, ,psos,30S ribosomal protein S14	B078_RS0105795, ,psos,30S ribosomal protein S14 type Z	HMPREF9421_RS01260, ,psos,30S ribosomal protein S14 type Z	A3GS_RS0107475, ,psos,30S ribosomal protein S14	H346_RS0100685, ,psos,30S ribosomal protein S14	ANG2_RS03805, ,psos,30S ribosomal protein S14	G573_RS0100305, ,psos,30S ribosomal protein S14 type Z	A3GU_RS0104135, ,psos,30S ribosomal protein S14	A3GW_RS0105000, ,psos,30S ribosomal protein S14	BW943_RS01765, ,psos,30S ribosomal protein S14	CECT5772_RS05450, ,psos,30S ribosomal protein S14	HMPREF0819_RS05635, ,psos,30S ribosomal protein S14	A3GY_RS10175, ,psos,30S ribosomal protein S14 type Z	AT460_RS09440, ,psos,30S ribosomal protein S14 type Z	A2G56_RS08590, ,psos,30S ribosomal protein S14	F601_RS0108630, ,psos,30S ribosomal protein S14	BFM96_RS02365, ,psos,30S ribosomal protein S14 type Z	G574_RS0102045, ,psos,30S ribosomal protein S14	STRINF_RS04840, ,psos,30S ribosomal protein S14	HMPREF9423_RS09110, ,psos,30S ribosomal protein S14 type Z	NA30_RS02815, ,psos,30S ribosomal protein S14	HMPREF1654_RS08895, ,psos,30S ribosomal protein S14 type Z	A3I1_RS0102920, ,psos,30S ribosomal protein S14 type Z	BN415_RS00910, ,psos,30S ribosomal protein S14	A3I5_RS0110010, ,psos,30S ribosomal protein S14 type Z	F602_RS0101985, ,psos,30S ribosomal protein S14	D820_RS00695, ,psos,30S ribosomal protein S14 type Z	HMPREF8579_RS09485, ,psos,30S ribosomal protein S14 type Z	HK29_RS01685, ,psos,30S ribosomal protein S14 type Z	H354_RS18780, ,psos,30S ribosomal protein S14 type Z	A3I7_RS0108995, ,psos,30S ribosomal protein S14	A3I9_RS0111035, ,psos,30S ribosomal protein S14	A0O21_RS10140, ,psos,30S ribosomal protein S14	HMPREF9180_RS02205, ,psos,30S ribosomal protein S14 type Z	AKK44_RS08090, ,psos,30S ribosomal protein S14	NX86_RS04675, ,psos,30S ribosomal protein S14	HMPREF1046_RS10870, ,psos,30S ribosomal protein S14	B6D67_RS08655, ,psos,30S ribosomal protein S14	SSAL8618_RS09725, ,psos,30S ribosomal protein S14 type Z	HMPREF9378_RS11270, ,psos,30S ribosomal protein S14 type Z	SSIN_RS08100, ,psos,30S ribosomal protein S14 type Z	BS63_RS0109445, ,psos,30S ribosomal protein S14	A3IA_RS0106430, ,psos,30S ribosomal protein S14	HMPREF9425_RS00485, ,psos,30S ribosomal protein S14 type Z
AT689_RS03660, ,psos,tRNA guanosine(34) transglycosylase Tgt	A4H00_RS07065, ,psos,tRNA guanosine(34) transglycosylase Tgt	BU200_RS07960, ,psos,tRNA guanosine(34) transglycosylase Tgt	HMPREF9171_RS104975, ,psos,tRNA guanosine(34) transglycosylase Tgt	B078_RS0105880, ,psos,tRNA guanosine(34) transglycosylase Tgt	HMPREF9421_RS01335, ,psos,tRNA guanosine(34) transglycosylase Tgt	A3GS_RS0101915, ,psos,tRNA guanosine(34) transglycosylase Tgt	H346_RS0106780, ,psos,tRNA-guanine(34) transglycosylase	ANG2_RS03890, ,psos,tRNA guanosine(34) transglycosylase Tgt	G573_RS0101725, ,psos,tRNA-guanine(34) transglycosylase	A3GU_RS0104565, ,psos,tRNA guanosine(34) transglycosylase Tgt	A3GW_RS0102735, ,psos,tRNA-guanine(34) transglycosylase	BW943_RS04440, ,psos,tRNA guanosine(34) transglycosylase Tgt	CECT5772_RS05945, ,psos,tRNA-guanine(34) transglycosylase	HMPREF0819_RS05975, ,psos,tRNA guanosine(34) transglycosylase Tgt	A3GY_RS0106245, ,psos,tRNA guanosine(34) transglycosylase Tgt	AT460_RS02165, ,psos,tRNA-guanine(34) transglycosylase	A2G56_RS08125, ,psos,tRNA guanosine(34) transglycosylase Tgt	F601_RS0100215, ,psos,tRNA guanosine(34) transglycosylase Tgt	BFM96_RS02445, ,psos,tRNA guanosine(34) transglycosylase Tgt	G574_RS0101475, ,psos,tRNA-guanine(34) transglycosylase	STRINF_RS00450, ,psos,tRNA guanosine(34) transglycosylase Tgt	HMPREF9423_RS10425, ,psos,tRNA guanosine(34) transglycosylase Tgt	NA30_RS00035, ,psos,tRNA guanosine(34) transglycosylase Tgt	HMPREF1654_RS08815, ,psos,tRNA guanosine(34) transglycosylase Tgt	A3I1_RS0105945, ,psos,tRNA guanosine(34) transglycosylase Tgt	BN415_RS06785, ,psos,tRNA guanosine(34) transglycosylase Tgt	A3I5_RS0107370, ,psos,tRNA guanosine(34) transglycosylase Tgt	F602_RS0109330, ,psos,tRNA guanosine(34) transglycosylase Tgt	D820_RS08165, ,psos,tRNA guanosine(34) transglycosylase Tgt	HMPREF8579_RS11215, ,psos,tRNA guanosine(34) transglycosylase Tgt	HK29_RS00565, ,psos,tRNA-guanine(34) transglycosylase	H354_RS21870, ,psos,tRNA guanosine(34) transglycosylase Tgt	A3I7_RS0112060, ,psos,tRNA guanosine(34) transglycosylase Tgt	A3I9_RS0111065, ,psos,tRNA guanosine(34) transglycosylase Tgt	A0O21_RS08130, ,psos,tRNA guanosine(34) transglycosylase Tgt	HMPREF9180_RS09055, ,psos,tRNA guanosine(34) transglycosylase Tgt	AKK44_RS01800, ,psos,tRNA-guanine(34) transglycosylase	NX86_RS00660, ,psos,tRNA-guanine(34) transglycosylase	HMPREF1046_RS07845, ,psos,tRNA guanosine(34) transglycosylase Tgt	B6D67_RS01090, ,psos,tRNA guanosine(34) transglycosylase Tgt	SSAL8618_RS09225, ,psos,tRNA-guanine(34) transglycosylase	HMPREF9378_RS03865, ,psos,tRNA guanosine(34) transglycosylase Tgt	SSIN_RS05015, ,psos,tRNA-guanine(34) transglycosylase	BS63_RS0103590, ,psos,tRNA guanosine(34) transglycosylase Tgt	A3IA_RS0109150, ,psos,tRNA guanosine(34) transglycosylase Tgt	HMPREF9425_RS00940, ,psos,tRNA guanosine(34) transglycosylase Tgt
AT689_RS00320, ,psos,50S ribosomal protein L28	A4H00_RS02780, ,psos,50S ribosomal protein L28	BU200_RS05020, ,psos,50S ribosomal protein L28	HMPREF9171_RS103565, ,psos,50S ribosomal protein L28	B078_RS0106585, ,psos,50S ribosomal protein L28	HMPREF9421_RS00180, ,psos,50S ribosomal protein L28	A3GS_RS0109510, ,psos,50S ribosomal protein L28	H346_RS0103815, ,psos,50S ribosomal protein L28	ANG2_RS06950, ,psos,50S ribosomal protein L28	G573_RS0103945, ,psos,50S ribosomal protein L28	A3GU_RS0108405, ,psos,50S ribosomal protein L28	A3GW_RS0110235, ,psos,50S ribosomal protein L28	BW943_RS07060, ,psos,50S ribosomal protein L28	CECT5772_RS09900, ,psos,50S ribosomal protein L28	HMPREF0819_RS07620, ,psos,50S ribosomal protein L28	A3GY_RS0107410, ,psos,50S ribosomal protein L28	AT460_RS07165, ,psos,50S ribosomal protein L28	A2G56_RS08810, ,psos,50S ribosomal protein L28	F601_RS0105035, ,psos,50S ribosomal protein L28	BFM96_RS00915, ,psos,50S ribosomal protein L28	G574_RS0104305, ,psos,50S ribosomal protein L28	STRINF_RS00250, ,psos,50S ribosomal protein L28	HMPREF9423_RS10190, ,psos,50S ribosomal protein L28	NA30_RS05860, ,psos,50S ribosomal protein L28	HMPREF1654_RS00360, ,psos,50S ribosomal protein L28	A3I1_RS0105750, ,psos,50S ribosomal protein L28	BN415_RS05955, ,psos,50S ribosomal protein L28	A3I5_RS0105725, ,psos,50S ribosomal protein L28	F602_RS0104375, ,psos,50S ribosomal protein L28	D820_RS09035, ,psos,50S ribosomal protein L28	HMPREF8579_RS09165, ,psos,50S ribosomal protein L28	HK29_RS08305, ,psos,50S ribosomal protein L28	H354_RS17620, ,psos,50S ribosomal protein L28	A3I7_RS0101310, ,psos,50S ribosomal protein L28	A3I9_RS0101960, ,psos,50S ribosomal protein L28	A0O21_RS07800, ,psos,50S ribosomal protein L28	HMPREF9180_RS08745, ,psos,50S ribosomal protein L28	AKK44_RS07355, ,psos,50S ribosomal protein L28	NX86_RS00110, ,psos,50S ribosomal protein L28	HMPREF1046_RS10165, ,psos,50S ribosomal protein L28	B6D67_RS08725, ,psos,50S ribosomal protein L28	SSAL8618_RS09870, ,psos,50S ribosomal protein L28	HMPREF9378_RS03555, ,psos,50S ribosomal protein L28	SSIN_RS04070, ,psos,50S ribosomal protein L28	BS63_RS0109785, ,psos,50S ribosomal protein L28	A3IA_RS0103740, ,psos,50S ribosomal protein L28	HMPREF9425_RS00340, ,psos,50S ribosomal protein L28
AT689_RS00265, ,psos,glutamine ABC transporter substrate-binding protein	A4H00_RS01610, ,psos,glutamine ABC transporter substrate-binding protein	BU200_RS03190, ,psos,glutamine ABC transporter substrate-binding protein	HMPREF9171_RS103590, ,psos,glutamine ABC transporter substrate-binding protein	B078_RS0106665, ,psos,glutamine ABC transporter substrate-binding protein	HMPREF9421_RS00095, ,psos,glutamine ABC transporter substrate-binding protein	A3GS_RS0106225, ,psos,glutamine ABC transporter substrate-binding protein	H346_RS0103845, ,psos,glutamine ABC transporter substrate-binding protein	ANG2_RS06900, ,psos,glutamine ABC transporter substrate-binding protein	G573_RS0104020, ,psos,glutamine ABC transporter substrate-binding protein	A3GU_RS0108435, ,psos,glutamine ABC transporter substrate-binding protein	A3GW_RS0107350, ,psos,glutamine ABC transporter substrate-binding protein	BW943_RS07085, ,psos,glutamine ABC transporter substrate-binding protein	CECT5772_RS09925, ,psos,glutamine ABC transporter substrate-binding protein	HMPREF0819_RS07570, ,psos,glutamine ABC transporter substrate-binding protein	A3GY_RS0107345, ,psos,glutamine ABC transporter substrate-binding protein	AT460_RS07215, ,psos,glutamine ABC transporter substrate-binding protein	A2G56_RS08840, ,psos,glutamine ABC transporter substrate-binding protein	F601_RS0105085, ,psos,glutamine ABC transporter substrate-binding protein	BFM96_RS00820, ,psos,glutamine ABC transporter substrate-binding protein	G574_RS0104330, ,psos,glutamine ABC transporter substrate-binding protein	STRINF_RS00200, ,psos,glutamine ABC transporter substrate-binding protein	HMPREF9423_RS03585, ,psos,glutamine ABC transporter substrate-binding protein	NA30_RS05835, ,psos,glutamine ABC transporter substrate-binding protein	HMPREF1654_RS00410, ,psos,glutamine ABC transporter substrate-binding protein	A3I1_RS0105190, ,psos,hypothetical protein	BN415_RS05885, ,psos,glutamine ABC transporter substrate-binding protein	A3I5_RS0102965, ,psos,glutamine ABC transporter substrate-binding protein	F602_RS0101010, ,psos,glutamine ABC transporter substrate-binding protein	D820_RS08415, ,psos,amino acid ABC transporter permease glutamine transport system	HMPREF8579_RS09065, ,psos,glutamine ABC transporter substrate-binding protein	HK29_RS08210, ,psos,glutamine ABC transporter substrate-binding protein	H354_RS17525, ,psos,amino acid-binding permease	A3I7_RS0101240, ,psos,glutamine ABC transporter substrate-binding protein	A3I9_RS0109765, ,psos,glutamine ABC transporter substrate-binding protein	A0O21_RS07705, ,psos,glutamine ABC transporter substrate-binding protein	HMPREF9180_RS03555, ,psos,glutamine ABC transporter substrate-binding protein	AKK44_RS02680, ,psos,glutamine ABC transporter substrate-binding protein	NX86_RS07270, ,psos,glutamine ABC transporter substrate-binding protein	HMPREF1046_RS10115, ,psos,glutamine ABC transporter substrate-binding protein	B6D67_RS01365, ,psos,glutamine ABC transporter substrate-binding protein	SSAL8618_RS01230, ,psos,ABC transporter permease	HMPREF9378_RS03630, ,psos,glutamine ABC transporter substrate-binding protein	SSIN_RS04155, ,psos,glutamine ABC transporter substrate-binding protein	BS63_RS0106530, ,psos,polar amino acid ABC transporter permease	A3IA_RS0103805, ,psos,glutamine ABC transporter substrate-binding protein	HMPREF9425_RS08270, ,psos,glutamine ABC transporter substrate-binding protein
AT689_RS04440, ,psos,single-stranded DNA-binding protein	A4H00_RS03390, ,psos,single-stranded DNA-binding protein	BU200_RS02060, ,psos,single-stranded DNA-binding protein	HMPREF9171_RS103800, ,psos,Single-stranded DNA-binding protein 2	B078_RS0105080, ,psos,single-stranded DNA-binding protein	HMPREF9421_RS00855, ,psos,single-stranded DNA-binding protein	A3GS_RS0103765, ,psos,single-stranded DNA-binding protein	H346_RS0100205, ,psos,single-stranded DNA-binding protein	ANG2_RS05560, ,psos,single-stranded DNA-binding protein	G573_RS0102815, ,psos,single-stranded DNA-binding protein	A3GU_RS0107865, ,psos,single-stranded DNA-binding protein	A3GW_RS0108435, ,psos,single-stranded DNA-binding protein	BW943_RS02755, ,psos,single-stranded DNA-binding protein	CECT5772_RS03005, ,psos,single-stranded DNA-binding protein	HMPREF0819_RS08290, ,psos,single-stranded DNA-binding protein	A3GY_RS0109220, ,psos,single-stranded DNA-binding protein	AT460_RS06340, ,psos,single-stranded DNA-binding protein	A2G56_RS06420, ,psos,single-stranded DNA-binding protein	F601_RS0105520, ,psos,single-stranded DNA-binding protein	BFM96_RS01670, ,psos,single-stranded DNA-binding protein	G574_RS0108095, ,psos,single-stranded DNA-binding protein	STRINF_RS03910, ,psos,single-stranded DNA-binding protein	HMPREF9423_RS03340, ,psos,single-stranded DNA-binding protein	NA30_RS03480, ,psos,single-stranded DNA-binding protein	HMPREF1654_RS07035, ,psos,single-stranded DNA-binding protein	A3I1_RS0106880, ,psos,single-stranded DNA-binding protein	BN415_RS06475, ,psos,single-stranded DNA-binding protein	A3I5_RS0109140, ,psos,single-stranded DNA-binding protein	F602_RS0102390, ,psos,single-stranded DNA-binding protein	D820_RS00940, ,psos,single-stranded DNA-binding protein	HMPREF8579_RS08585, ,psos,single-stranded DNA-binding protein	HK29_RS00665, ,psos,single-stranded DNA-binding protein	H354_RS19720, ,psos,single-stranded DNA-binding protein	A3I7_RS0111110, ,psos,single-stranded DNA-binding protein	A3I9_RS0111395, ,psos,single-stranded DNA-binding protein	A0O21_RS10425, ,psos,single-stranded DNA-binding protein	HMPREF9180_RS03265, ,psos,single-stranded DNA-binding protein	AKK44_RS04810, ,psos,single-stranded DNA-binding protein	NX86_RS04255, ,psos,single-stranded DNA-binding protein	HMPREF1046_RS06530, ,psos,single-stranded DNA-binding protein	B6D67_RS00725, ,psos,Single-stranded DNA-binding protein 1	SSAL8618_RS09430, ,psos,single-stranded DNA-binding protein	HMPREF9378_RS0111000, ,psos,single-stranded DNA-binding protein	SSIN_RS03335, ,psos,single-stranded DNA-binding protein	BS63_RS0103480, ,psos,single-stranded DNA-binding protein	A3IA_RS0107645, ,psos,single-stranded DNA-binding protein	HMPREF9425_RS00770, ,psos,single-stranded DNA-binding protein
AT689_RS03180, ,psos,50S ribosomal protein L32	A4H00_RS05465, ,psos,50S ribosomal protein L32	BU200_RS07695, ,psos,50S ribosomal protein L32	HMPREF9171_RS111910, ,psos,50S ribosomal protein L32	B078_RS0107880, ,psos,50S ribosomal protein L32	HMPREF9421_RS01610, ,psos,50S ribosomal protein L32	A3GS_RS0101490, ,psos,50S ribosomal protein L32	H346_RS0107995, ,psos,50S ribosomal protein L32	ANG2_RS08235, ,psos,50S ribosomal protein L32	G573_RS0102615, ,psos,50S ribosomal protein L32	A3GU_RS0105050, ,psos,50S ribosomal protein L32	A3GW_RS0107685, ,psos,50S ribosomal protein L32	BW943_RS02525, ,psos,50S ribosomal protein L32	CECT5772_RS03910, ,psos,50S ribosomal protein L32	HMPREF0819_RS06275, ,psos,50S ribosomal protein L32	A3GY_RS0108875, ,psos,50S ribosomal protein L32	AT460_RS09905, ,psos,50S ribosomal protein L32	A2G56_RS07555, ,psos,50S ribosomal protein L32	F601_RS0106050, ,psos,50S ribosomal protein L32	BFM96_RS03340, ,psos,50S ribosomal protein L32	G574_RS0106390, ,psos,50S ribosomal protein L32	STRINF_RS02465, ,psos,50S ribosomal protein L32	HMPREF9423_RS10460, ,psos,50S ribosomal protein L32	NA30_RS00490, ,psos,50S ribosomal protein L32	HMPREF1654_RS08380, ,psos,50S ribosomal protein L32	A3I1_RS0106525, ,psos,50S ribosomal protein L32	BN415_RS09345, ,psos,50S ribosomal protein L32	A3I5_RS0110210, ,psos,50S ribosomal protein L32	F602_RS0104220, ,psos,50S ribosomal protein L32	D820_RS00310, ,psos,50S ribosomal protein L32	HMPREF8579_RS10835, ,psos,50S ribosomal protein L32	HK29_RS08770, ,psos,50S ribosomal protein L32	H354_RS21460, ,psos,50S ribosomal protein L32	A3I7_RS0111820, ,psos,50S ribosomal protein L32	A3I9_RS0102190, ,psos,50S ribosomal protein L32	A0O21_RS09365, ,psos,50S ribosomal protein L32	HMPREF9180_RS09100, ,psos,50S ribosomal protein L32	AKK44_RS01165, ,psos,50S ribosomal protein L32	NX86_RS02780, ,psos,50S ribosomal protein L32	HMPREF1046_RS08110, ,psos,50S ribosomal protein L32	B6D67_RS09760, ,psos,50S ribosomal protein L32	SSAL8618_RS09945, ,psos,50S ribosomal protein L32	HMPREF9378_RS04025, ,psos,50S ribosomal protein L32	SSIN_RS09055, ,psos,50S ribosomal protein L32	BS63_RS0110225, ,psos,50S ribosomal protein L32	A3IA_RS0106540, ,psos,50S ribosomal protein L32,IDENTICAL PARALOGS:,A3IA_RS0111140,50S ribosomal protein L32	HMPREF9425_RS00270, ,psos,50S ribosomal protein L32
AT689_RS06375, ,psos,asparagine--tRNA ligase	A4H00_RS07745, ,psos,asparagine--tRNA ligase	BU200_RS09920, ,psos,asparagine--tRNA ligase	HMPREF9171_RS105875, ,psos,asparagine--tRNA ligase	B078_RS0101590, ,psos,asparagine--tRNA ligase	HMPREF9421_RS06670, ,psos,asparagine--tRNA ligase	A3GS_RS0109905, ,psos,asparagine--tRNA ligase	H346_RS0108560, ,psos,asparagine--tRNA ligase	ANG2_RS03395, ,psos,asparagine--tRNA ligase	G573_RS0108850, ,psos,asparagine--tRNA ligase	A3GU_RS0101335, ,psos,asparagine--tRNA ligase	A3GW_RS0106965, ,psos,asparagine--tRNA ligase	BW943_RS01390, ,psos,asparagine--tRNA ligase	CECT5772_RS01440, ,psos,asparagine--tRNA ligase	HMPREF0819_RS04030, ,psos,asparagine--tRNA ligase	A3GY_RS0104070, ,psos,asparagine--tRNA ligase	AT460_RS04030, ,psos,asparagine--tRNA ligase	A2G56_RS00345, ,psos,asparagine--tRNA ligase	F601_RS0104460, ,psos,asparagine--tRNA ligase	BFM96_RS10210, ,psos,asparagine--tRNA ligase	G574_RS0102815, ,psos,asparagine--tRNA ligase	STRINF_RS08455, ,psos,asparagine--tRNA ligase	HMPREF9423_RS03895, ,psos,asparagine--tRNA ligase	NA30_RS04785, ,psos,asparagine--tRNA ligase	HMPREF1654_RS06500, ,psos,asparagine--tRNA ligase	A3I1_RS0103570, ,psos,asparagine--tRNA ligase	BN415_RS01125, ,psos,asparagine--tRNA ligase	A3I5_RS0104715, ,psos,asparagine--tRNA ligase	F602_RS0102050, ,psos,asparagine--tRNA ligase	D820_RS03745, ,psos,asparagine--tRNA ligase	HMPREF8579_RS07615, ,psos,asparagine--tRNA ligase	HK29_RS03310, ,psos,asparagine--tRNA ligase	H354_RS12995, ,psos,asparagine--tRNA ligase	A3I7_RS0108135, ,psos,asparagine--tRNA ligase	A3I9_RS0101180, ,psos,asparagine--tRNA ligase	A0O21_RS02890, ,psos,asparagine--tRNA ligase	HMPREF9180_RS03895, ,psos,asparagine--tRNA ligase	AKK44_RS03070, ,psos,asparagine--tRNA ligase	NX86_RS03305, ,psos,asparagine--tRNA ligase	HMPREF1046_RS08830, ,psos,asparagine--tRNA ligase	B6D67_RS02825, ,psos,asparagine--tRNA ligase	SSAL8618_RS06010, ,psos,asparagine--tRNA ligase	HMPREF9378_RS08820, ,psos,asparagine--tRNA ligase	SSIN_RS09970, ,psos,asparagine--tRNA ligase	BS63_RS0102155, ,psos,asparagine--tRNA ligase	A3IA_RS0105600, ,psos,asparagine--tRNA ligase	HMPREF9425_RS05450, ,psos,asparagine--tRNA ligase
AT689_RS10320, ,psos,membrane protein	A4H00_RS06400, ,psos,hypothetical protein	BU200_RS08720, ,psos,hypothetical protein	HMPREF9171_RS105620, ,psos,membrane protein	B078_RS0107035, ,psos,hypothetical protein	HMPREF9421_RS09385, ,psos,membrane protein	A3GS_RS0109330, ,psos,hypothetical protein	H346_RS0108220, ,psos,membrane protein	ANG2_RS06680, ,psos,hypothetical protein	G573_RS0105410, ,psos,hypothetical protein	A3GU_RS0107320, ,psos,membrane protein	A3GW_RS0103705, ,psos,hypothetical protein	BW943_RS00815, ,psos,membrane protein	CECT5772_RS02130, ,psos,membrane protein	HMPREF0819_RS00220, ,psos,membrane protein	A3GY_RS0100205, ,psos,membrane protein	AT460_RS08260, ,psos,membrane protein	A2G56_RS04580, ,psos,hypothetical protein	F601_RS0110045, ,psos,hypothetical protein	BFM96_RS05580, ,psos,hypothetical protein	G574_RS0109490, ,psos,hypothetical protein	STRINF_RS03085, ,psos,membrane protein	HMPREF9423_RS08750, ,psos,membrane protein	NA30_RS06450, ,psos,membrane protein	HMPREF1654_RS00775, ,psos,hypothetical protein	A3I1_RS0107560, ,psos,hypothetical protein	BN415_RS03755, ,psos,hypothetical protein	A3I5_RS0101960, ,psos,hypothetical protein	F602_RS0109630, ,psos,hypothetical protein	D820_RS07025, ,psos,membrane protein	HMPREF8579_RS03750, ,psos,membrane protein	HK29_RS07010, ,psos,membrane protein	H354_RS14725, ,psos,membrane protein	A3I7_RS0106180, ,psos,hypothetical protein	A3I9_RS0108035, ,psos,hypothetical protein	A0O21_RS06755, ,psos,hypothetical protein	HMPREF9180_RS07820, ,psos,membrane protein	AKK44_RS04330, ,psos,membrane protein	NX86_RS07420, ,psos,membrane protein	HMPREF1046_RS12505, ,psos,membrane protein	B6D67_RS06900, ,psos,membrane protein	SSAL8618_RS04195, ,psos,membrane protein	HMPREF9378_RS05500, ,psos,membrane protein	SSIN_RS03700, ,psos,membrane protein	BS63_RS0100445, ,psos,hypothetical protein	A3IA_RS0110575, ,psos,hypothetical protein	HMPREF9425_RS05750, ,psos,membrane protein
AT689_RS09085, ,psos,hypothetical protein	A4H00_RS06805, ,psos,hypothetical protein	BU200_RS03335, ,psos,hypothetical protein	HMPREF9171_RS109655, ,psos,hypothetical protein	B078_RS0102475, ,psos,hypothetical protein	HMPREF9421_RS04730, ,psos,hypothetical protein	A3GS_RS0104720, ,psos,hypothetical protein	H346_RS0108855, ,psos,hypothetical protein	ANG2_RS05370, ,psos,hypothetical protein	G573_RS0109545, ,psos,hypothetical protein	A3GU_RS0100650, ,psos,hypothetical protein	A3GW_RS0110100, ,psos,hypothetical protein	BW943_RS06125, ,psos,hypothetical protein	CECT5772_RS02380, ,psos,hypothetical protein	HMPREF0819_RS04520, ,psos,hypothetical protein	A3GY_RS0104720, ,psos,hypothetical protein	AT460_RS08090, ,psos,hypothetical protein	A2G56_RS00405, ,psos,hypothetical protein	F601_RS0109035, ,psos,hypothetical protein	BFM96_RS06360, ,psos,hypothetical protein	G574_RS0105395, ,psos,hypothetical protein	STRINF_RS08995, ,psos,hypothetical protein	HMPREF9423_RS07205, ,psos,hypothetical protein	NA30_RS08735, ,psos,hypothetical protein	HMPREF1654_RS05815, ,psos,hypothetical protein	A3I1_RS0107470, ,psos,hypothetical protein	BN415_RS00600, ,psos,hypothetical protein	A3I5_RS0103280, ,psos,hypothetical protein	F602_RS0105660, ,psos,hypothetical protein	D820_RS02440, ,psos,hypothetical protein	HMPREF8579_RS04620, ,psos,hypothetical protein	HK29_RS05940, ,psos,hypothetical protein	H354_RS18480, ,psos,hypothetical protein	A3I7_RS0110075, ,psos,hypothetical protein	A3I9_RS0100335, ,psos,hypothetical protein	A0O21_RS02250, ,psos,hypothetical protein	HMPREF9180_RS06520, ,psos,hypothetical protein	AKK44_RS05725, ,psos,hypothetical protein	NX86_RS01250, ,psos,hypothetical protein	HMPREF1046_RS11835, ,psos,hypothetical protein	B6D67_RS02105, ,psos,hypothetical protein	SSAL8618_RS02365, ,psos,hypothetical protein	HMPREF9378_RS09915, ,psos,hypothetical protein	SSIN_RS09490, ,psos,hypothetical protein	BS63_RS0104440, ,psos,hypothetical protein	A3IA_RS0108310, ,psos,hypothetical protein	HMPREF9425_RS07035, ,psos,hypothetical protein
AT689_RS00430, ,psos,acyl carrier protein	A4H00_RS01835, ,psos,acyl carrier protein	BU200_RS06655, ,psos,acyl carrier protein	HMPREF9171_RS104725, ,psos,acyl carrier protein	B078_RS0106255, ,psos,acyl carrier protein	HMPREF9421_RS09990, ,psos,acyl carrier protein	A3GS_RS0105975, ,psos,acyl carrier protein	H346_RS0105095, ,psos,acyl carrier protein	ANG2_RS07350, ,psos,acyl carrier protein	G573_RS0110150, ,psos,acyl carrier protein	A3GU_RS0105825, ,psos,acyl carrier protein	A3GW_RS0105455, ,psos,acyl carrier protein	BW943_RS00445, ,psos,acyl carrier protein	CECT5772_RS04945, ,psos,acyl carrier protein	HMPREF0819_RS07460, ,psos,acyl carrier protein	A3GY_RS0105365, ,psos,acyl carrier protein	AT460_RS08510, ,psos,acyl carrier protein	A2G56_RS05620, ,psos,acyl carrier protein	F601_RS0100740, ,psos,acyl carrier protein	BFM96_RS01030, ,psos,acyl carrier protein	G574_RS0109720, ,psos,acyl carrier protein	STRINF_RS00685, ,psos,acyl carrier protein	HMPREF9423_RS03390, ,psos,acyl carrier protein	NA30_RS02235, ,psos,acyl carrier protein	HMPREF1654_RS00050, ,psos,acyl carrier protein	A3I1_RS0103360, ,psos,acyl carrier protein	BN415_RS08085, ,psos,acyl carrier protein	A3I5_RS0104410, ,psos,acyl carrier protein	F602_RS0104545, ,psos,acyl carrier protein	D820_RS01870, ,psos,acyl carrier protein	HMPREF8579_RS02870, ,psos,acyl carrier protein	HK29_RS07865, ,psos,acyl carrier protein	H354_RS15540, ,psos,acyl carrier protein	A3I7_RS0105645, ,psos,acyl carrier protein	A3I9_RS0101750, ,psos,acyl carrier protein	A0O21_RS07490, ,psos,acyl carrier protein	HMPREF9180_RS03355, ,psos,acyl carrier protein	AKK44_RS02330, ,psos,acyl carrier protein	NX86_RS03630, ,psos,acyl carrier protein	HMPREF1046_RS06355, ,psos,acyl carrier protein	B6D67_RS08180, ,psos,acyl carrier protein	SSAL8618_RS02120, ,psos,acyl carrier protein	HMPREF9378_RS04550, ,psos,acyl carrier protein	SSIN_RS07515, ,psos,acyl carrier protein	BS63_RS0103755, ,psos,acyl carrier protein	A3IA_RS0103685, ,psos,acyl carrier protein	HMPREF9425_RS07265, ,psos,acyl carrier protein
AT689_RS07720, ,psos,peptide ABC transporter ATP-binding protein	A4H00_RS08380, ,psos,peptide ABC transporter ATP-binding protein	BU200_RS07010, ,psos,peptide ABC transporter ATP-binding protein	HMPREF9171_RS109480, ,psos,peptide ABC transporter ATP-binding protein	B078_RS0101280, ,psos,peptide ABC transporter ATP-binding protein	HMPREF9421_RS06695, ,psos,peptide ABC transporter ATP-binding protein	A3GS_RS0110020, ,psos,ABC transporter	H346_RS0100905, ,psos,peptide ABC transporter ATP-binding protein	ANG2_RS03635, ,psos,peptide ABC transporter ATP-binding protein	G573_RS0108250, ,psos,peptide ABC transporter ATP-binding protein	A3GU_RS0103520, ,psos,ABC transporter	A3GW_RS0100790, ,psos,ABC transporter	BW943_RS05920, ,psos,peptide ABC transporter ATP-binding protein	CECT5772_RS09085, ,psos,peptide ABC transporter ATP-binding protein	HMPREF0819_RS03545, ,psos,peptide ABC transporter ATP-binding protein	A3GY_RS0103540, ,psos,ABC transporter	AT460_RS05260, ,psos,peptide ABC transporter ATP-binding protein	A2G56_RS03095, ,psos,peptide ABC transporter ATP-binding protein	F601_RS0109745, ,psos,ABC transporter	BFM96_RS06770, ,psos,peptide ABC transporter ATP-binding protein	G574_RS0103540, ,psos,peptide ABC transporter ATP-binding protein	STRINF_RS07940, ,psos,peptide ABC transporter ATP-binding protein	HMPREF9423_RS05640, ,psos,peptide ABC transporter ATP-binding protein	NA30_RS05310, ,psos,peptide ABC transporter ATP-binding protein	HMPREF1654_RS02465, ,psos,peptide ABC transporter ATP-binding protein	A3I1_RS0101430, ,psos,peptide ABC transporter ATP-binding protein	BN415_RS02815, ,psos,ABC transporter	A3I5_RS0109875, ,psos,peptide ABC transporter ATP-binding protein	F602_RS0106870, ,psos,ABC transporter	D820_RS05935, ,psos,peptide ABC transporter ATP-binding protein	HMPREF8579_RS06245, ,psos,peptide ABC transporter ATP-binding protein	HK29_RS05280, ,psos,peptide ABC transporter ATP-binding protein	H354_RS12580, ,psos,glutamine ABC transporter ATP-binding protein	A3I7_RS0101640, ,psos,ABC transporter	A3I9_RS0105575, ,psos,ABC transporter	A0O21_RS03350, ,psos,peptide ABC transporter ATP-binding protein	HMPREF9180_RS05005, ,psos,peptide ABC transporter ATP-binding protein	AKK44_RS03495, ,psos,peptide ABC transporter ATP-binding protein	NX86_RS04580, ,psos,peptide ABC transporter ATP-binding protein	HMPREF1046_RS08400, ,psos,amino acid ABC transporter ATP-binding protein	B6D67_RS06060, ,psos,ABC transporter ATP-binding protein	SSAL8618_RS07665, ,psos,glutamine ABC uptake transporter ATP-binding protein	HMPREF9378_RS08750, ,psos,peptide ABC transporter ATP-binding protein	SSIN_RS02695, ,psos,peptide ABC transporter ATP-binding protein	BS63_RS0100880, ,psos,glutamine ABC transporter ATP-binding protein	A3IA_RS0102465, ,psos,ABC transporter	HMPREF9425_RS02575, ,psos,peptide ABC transporter ATP-binding protein
AT689_RS02845, ,psos,YigZ family protein	A4H00_RS05765, ,psos,YigZ family protein	BU200_RS10040, ,psos,YigZ family protein	HMPREF9171_RS104675, ,psos,YigZ family protein	B078_RS0106955, ,psos,YigZ family protein	HMPREF9421_RS09610, ,psos,YigZ family protein	A3GS_RS0107580, ,psos,YigZ family protein	H346_RS0103030, ,psos,YigZ family protein	ANG2_RS08305, ,psos,YigZ family protein	G573_RS0100605, ,psos,YigZ family protein	A3GU_RS0106340, ,psos,YigZ family protein	A3GW_RS0103760, ,psos,YigZ family protein	BW943_RS03790, ,psos,YigZ family protein	CECT5772_RS03950, ,psos,YigZ family protein	HMPREF0819_RS06965, ,psos,YigZ family protein	A3GY_RS0108075, ,psos,YigZ family protein	AT460_RS00020, ,psos,YigZ family protein	A2G56_RS04935, ,psos,YigZ family protein	F601_RS0100160, ,psos,YigZ family protein	BFM96_RS05070, ,psos,YigZ family protein	G574_RS0107155, ,psos,YigZ family protein	STRINF_RS01165, ,psos,YigZ family protein	HMPREF9423_RS09410, ,psos,YigZ family protein	NA30_RS09765, ,psos,YigZ family protein	HMPREF1654_RS00695, ,psos,YigZ family protein	A3I1_RS0102810, ,psos,YigZ family protein	BN415_RS03900, ,psos,YigZ family protein	A3I5_RS0102830, ,psos,YigZ family protein	F602_RS0100440, ,psos,YigZ family protein	D820_RS07285, ,psos,YigZ family protein	HMPREF8579_RS10220, ,psos,YigZ family protein	HK29_RS02460, ,psos,YigZ family protein	H354_RS16290, ,psos,YigZ family protein	A3I7_RS0111230, ,psos,YigZ family protein	A3I9_RS0104245, ,psos,YigZ family protein	A0O21_RS07165, ,psos,YigZ family protein	HMPREF9180_RS01960, ,psos,YigZ family protein	AKK44_RS04100, ,psos,YigZ family protein	NX86_RS07575, ,psos,YigZ family protein	HMPREF1046_RS03980, ,psos,YigZ family protein	B6D67_RS07605, ,psos,YigZ family protein	SSAL8618_RS01995, ,psos,YigZ family protein	HMPREF9378_RS01840, ,psos,YigZ family protein	SSIN_RS07825, ,psos,YigZ family protein	BS63_RS0105580, ,psos,YigZ family protein	A3IA_RS0108040, ,psos,YigZ family protein	HMPREF9425_RS07345, ,psos,YigZ family protein
AT689_RS01285, ,psos,translation initiation factor IF-1	A4H00_RS04365, ,psos,translation initiation factor IF-1	BU200_RS08250, ,psos,translation initiation factor IF-1	HMPREF9171_RS103320, ,psos,translation initiation factor IF-1	B078_RS0105745, ,psos,translation initiation factor IF-1	HMPREF9421_RS01215, ,psos,translation initiation factor IF-1	A3GS_RS0102310, ,psos,translation initiation factor IF-1	H346_RS0102955, ,psos,translation initiation factor IF-1	ANG2_RS03760, ,psos,translation initiation factor IF-1	G573_RS0100350, ,psos,translation initiation factor IF-1	A3GU_RS0108920, ,psos,translation initiation factor IF-1	A3GW_RS0105050, ,psos,translation initiation factor IF-1	BW943_RS02460, ,psos,translation initiation factor IF-1	CECT5772_RS10065, ,psos,translation initiation factor IF-1	HMPREF0819_RS06640, ,psos,translation initiation factor IF-1	A3GY_RS0108705, ,psos,translation initiation factor IF-1	AT460_RS09395, ,psos,translation initiation factor IF-1	A2G56_RS06675, ,psos,translation initiation factor IF-1	F601_RS0104790, ,psos,translation initiation factor IF-1	BFM96_RS02320, ,psos,translation initiation factor IF-1	G574_RS0108665, ,psos,translation initiation factor IF-1	STRINF_RS02020, ,psos,translation initiation factor IF-1	HMPREF9423_RS09065, ,psos,translation initiation factor IF-1	NA30_RS08790, ,psos,translation initiation factor IF-1	HMPREF1654_RS08940, ,psos,translation initiation factor IF-1	A3I1_RS0102965, ,psos,translation initiation factor IF-1	BN415_RS06665, ,psos,translation initiation factor IF-1	A3I5_RS0109965, ,psos,translation initiation factor IF-1	F602_RS0101630, ,psos,translation initiation factor IF-1	D820_RS00740, ,psos,translation initiation factor IF-1	HMPREF8579_RS09440, ,psos,translation initiation factor IF-1	HK29_RS01635, ,psos,translation initiation factor IF-1	H354_RS18825, ,psos,translation initiation factor IF-1	A3I7_RS0110920, ,psos,translation initiation factor IF-1	A3I9_RS0103655, ,psos,translation initiation factor IF-1	A0O21_RS10185, ,psos,translation initiation factor IF-1	HMPREF9180_RS02250, ,psos,translation initiation factor IF-1	AKK44_RS00260, ,psos,translation initiation factor IF-1	NX86_RS05185, ,psos,translation initiation factor IF-1	HMPREF1046_RS10825, ,psos,translation initiation factor IF-1	B6D67_RS00480, ,psos,translation initiation factor IF-1	SSAL8618_RS09680, ,psos,translation initiation factor IF-1	HMPREF9378_RS03745, ,psos,translation initiation factor IF-1	SSIN_RS08055, ,psos,translation initiation factor IF-1	BS63_RS0109490, ,psos,translation initiation factor IF-1	A3IA_RS0104945, ,psos,translation initiation factor IF-1	HMPREF9425_RS00530, ,psos,translation initiation factor IF-1
AT689_RS05620, ,psos,ribosome biogenesis GTPase Der	A4H00_RS01200, ,psos,ribosome biogenesis GTPase Der	BU200_RS04265, ,psos,ribosome biogenesis GTPase Der	HMPREF9171_RS110125, ,psos,GTPase Der	B078_RS0109510, ,psos,ribosome biogenesis GTPase Der	HMPREF9421_RS04295, ,psos,ribosome biogenesis GTPase Der	A3GS_RS0105650, ,psos,ribosome biogenesis GTPase Der	H346_RS0103370, ,psos,ribosome biogenesis GTPase Der	ANG2_RS04430, ,psos,ribosome biogenesis GTPase Der	G573_RS0103010, ,psos,ribosome biogenesis GTPase Der	A3GU_RS0100165, ,psos,ribosome biogenesis GTPase Der	A3GW_RS0101435, ,psos,ribosome biogenesis GTPase Der	BW943_RS05650, ,psos,ribosome biogenesis GTPase Der	CECT5772_RS04495, ,psos,ribosome biogenesis GTPase Der	HMPREF0819_RS05050, ,psos,ribosome biogenesis GTPase Der	A3GY_RS0108455, ,psos,ribosome biogenesis GTPase Der	AT460_RS00485, ,psos,ribosome biogenesis GTPase Der	A2G56_RS09385, ,psos,ribosome biogenesis GTPase Der	F601_RS0108220, ,psos,ribosome biogenesis GTPase Der	BFM96_RS05235, ,psos,ribosome biogenesis GTPase Der	G574_RS0104815, ,psos,ribosome biogenesis GTPase Der	STRINF_RS09475, ,psos,ribosome biogenesis GTPase Der	HMPREF9423_RS11025, ,psos,ribosome biogenesis GTPase Der	NA30_RS07530, ,psos,ribosome biogenesis GTPase Der	HMPREF1654_RS04135, ,psos,ribosome biogenesis GTPase Der	A3I1_RS0100250, ,psos,ribosome biogenesis GTPase Der	BN415_RS05125, ,psos,ribosome biogenesis GTPase Der	A3I5_RS0103685, ,psos,ribosome biogenesis GTPase Der	F602_RS0105435, ,psos,ribosome biogenesis GTPase Der	D820_RS01150, ,psos,GTPase Der	HMPREF8579_RS08055, ,psos,ribosome biogenesis GTPase Der	HK29_RS06735, ,psos,ribosome biogenesis GTPase Der	H354_RS13395, ,psos,ribosome biogenesis GTPase Der	A3I7_RS0105445, ,psos,ribosome biogenesis GTPase Der	A3I9_RS0100120, ,psos,ribosome biogenesis GTPase Der	A0O21_RS01165, ,psos,ribosome biogenesis GTPase Der	HMPREF9180_RS09405, ,psos,ribosome biogenesis GTPase Der	AKK44_RS07755, ,psos,ribosome biogenesis GTPase Der	NX86_RS05480, ,psos,ribosome biogenesis GTPase Der	HMPREF1046_RS06900, ,psos,ribosome biogenesis GTPase Der	B6D67_RS01640, ,psos,ribosome biogenesis GTPase Der	SSAL8618_RS01785, ,psos,ribosome biogenesis GTPase Der	HMPREF9378_RS10670, ,psos,ribosome biogenesis GTPase Der	SSIN_RS00940, ,psos,ribosome biogenesis GTPase Der	BS63_RS0100160, ,psos,ribosome biogenesis GTPase Der	A3IA_RS0109630, ,psos,ribosome biogenesis GTPase Der	HMPREF9425_RS07560, ,psos,ribosome biogenesis GTPase Der
AT689_RS09690, ,psos,ribose-5-phosphate isomerase	A4H00_RS10810, ,psos,ribose 5-phosphate isomerase A	BU200_RS04745, ,psos,ribose 5-phosphate isomerase A	HMPREF9171_RS108460, ,psos,ribose-5-phosphate isomerase	B078_RS0103580, ,psos,ribose-5-phosphate isomerase	HMPREF9421_RS07705, ,psos,ribose 5-phosphate isomerase A	A3GS_RS0110540, ,psos,ribose 5-phosphate isomerase A	H346_RS0105825, ,psos,ribose 5-phosphate isomerase A	ANG2_RS00365, ,psos,ribose-5-phosphate isomerase	G573_RS0106360, ,psos,ribose 5-phosphate isomerase A	A3GU_RS0103105, ,psos,ribose 5-phosphate isomerase A	A3GW_RS0101130, ,psos,ribose 5-phosphate isomerase A	BW943_RS04240, ,psos,ribose-5-phosphate isomerase	CECT5772_RS06615, ,psos,ribose 5-phosphate isomerase A	HMPREF0819_RS01390, ,psos,ribose-5-phosphate isomerase	A3GY_RS0101680, ,psos,ribose 5-phosphate isomerase A	AT460_RS04150, ,psos,ribose 5-phosphate isomerase A	A2G56_RS03020, ,psos,ribose 5-phosphate isomerase A	F601_RS0111360, ,psos,ribose 5-phosphate isomerase A	BFM96_RS07450, ,psos,ribose 5-phosphate isomerase A	G574_RS0103440, ,psos,ribose 5-phosphate isomerase A	STRINF_RS07475, ,psos,ribose-5-phosphate isomerase	HMPREF9423_RS07495, ,psos,ribose-5-phosphate isomerase	NA30_RS05980, ,psos,ribose-5-phosphate isomerase	HMPREF1654_RS01890, ,psos,ribose-5-phosphate isomerase	A3I1_RS0102700, ,psos,ribose-5-phosphate isomerase	BN415_RS02390, ,psos,ribose 5-phosphate isomerase A	A3I5_RS0100645, ,psos,ribose 5-phosphate isomerase A	F602_RS0106600, ,psos,ribose 5-phosphate isomerase A	D820_RS04085, ,psos,ribose-5-phosphate isomerase	HMPREF8579_RS04760, ,psos,ribose-5-phosphate isomerase	HK29_RS05810, ,psos,ribose 5-phosphate isomerase A	H354_RS20410, ,psos,ribose-5-phosphate isomerase	A3I7_RS0100810, ,psos,ribose 5-phosphate isomerase A	A3I9_RS0105155, ,psos,ribose 5-phosphate isomerase A	A0O21_RS05245, ,psos,ribose 5-phosphate isomerase A	HMPREF9180_RS06810, ,psos,ribose-5-phosphate isomerase	AKK44_RS00310, ,psos,ribose 5-phosphate isomerase A	NX86_RS00275, ,psos,ribose 5-phosphate isomerase A	HMPREF1046_RS09895, ,psos,ribose-5-phosphate isomerase	B6D67_RS03900, ,psos,ribose-5-phosphate isomerase	SSAL8618_RS05095, ,psos,ribose-5-phosphate isomerase	HMPREF9378_RS08275, ,psos,ribose-5-phosphate isomerase	SSIN_RS08875, ,psos,ribose 5-phosphate isomerase A	BS63_RS0102420, ,psos,ribose 5-phosphate isomerase A	A3IA_RS0102390, ,psos,ribose 5-phosphate isomerase A	HMPREF9425_RS04365, ,psos,ribose 5-phosphate isomerase A
AT689_RS10035, ,psos,peptide chain release factor 2	A4H00_RS07595, ,psos,peptide chain release factor 2	BU200_RS01530, ,psos,peptide chain release factor 2	HMPREF9171_RS105835, ,psos,peptide chain release factor 2	B078_RS0100355, ,psos,peptide chain release factor 2	HMPREF9421_RS05125, ,psos,peptide chain release factor 2	A3GS_RS0103095, ,psos,peptide chain release factor 2	H346_RS0108590, ,psos,peptide chain release factor 2	ANG2_RS05155, ,psos,peptide chain release factor 2	G573_RS0108910, ,psos,peptide chain release factor 2	A3GU_RS0101305, ,psos,peptide chain release factor 2	A3GW_RS0110050, ,psos,peptide chain release factor 2	BW943_RS09555, ,psos,peptide chain release factor 2	CECT5772_RS01475, ,psos,peptide chain release factor 2	HMPREF0819_RS04075, ,psos,peptide chain release factor 2	A3GY_RS0104115, ,psos,peptide chain release factor 2	AT460_RS03125, ,psos,peptide chain release factor 2	A2G56_RS00255, ,psos,peptide chain release factor 2	F601_RS0109980, ,psos,peptide chain release factor 2	BFM96_RS06050, ,psos,peptide chain release factor 2	G574_RS0102770, ,psos,peptide chain release factor 2	STRINF_RS08500, ,psos,peptide chain release factor 2	HMPREF9423_RS08555, ,psos,peptide chain release factor 2	NA30_RS04815, ,psos,peptide chain release factor 2	HMPREF1654_RS01500, ,psos,peptide chain release factor 2	A3I1_RS0100805, ,psos,peptide chain release factor 2	BN415_RS00755, ,psos,peptide chain release factor 2	A3I5_RS0107470, ,psos,peptide chain release factor 2	F602_RS0106285, ,psos,peptide chain release factor 2	D820_RS03675, ,psos,peptide chain release factor 2	HMPREF8579_RS03970, ,psos,peptide chain release factor 2	HK29_RS02885, ,psos,peptide chain release factor 2	H354_RS14525, ,psos,peptide chain release factor 2	A3I7_RS0106120, ,psos,peptide chain release factor 2	A3I9_RS0100915, ,psos,peptide chain release factor 2	A0O21_RS02840, ,psos,peptide chain release factor 2	HMPREF9180_RS07620, ,psos,peptide chain release factor 2	AKK44_RS03035, ,psos,peptide chain release factor 2	NX86_RS03355, ,psos,peptide chain release factor 2	HMPREF1046_RS03805, ,psos,peptide chain release factor 2	B6D67_RS02785, ,psos,peptide chain release factor 2	SSAL8618_RS04985, ,psos,peptide chain release factor 2	HMPREF9378_RS06525, ,psos,peptide chain release factor 2	SSIN_RS06435, ,psos,peptide chain release factor 2	BS63_RS0100525, ,psos,peptide chain release factor 2	A3IA_RS0105705, ,psos,peptide chain release factor 2	HMPREF9425_RS04270, ,psos,peptide chain release factor 2
AT689_RS01410, ,psos,anaerobic ribonucleoside-triphosphate reductase activating protein	A4H00_RS03360, ,psos,anaerobic ribonucleoside-triphosphate reductase activating protein	BU200_RS08530, ,psos,anaerobic ribonucleoside-triphosphate reductase activating protein	HMPREF9171_RS112030, ,psos,anaerobic ribonucleoside-triphosphate reductase activating protein	B078_RS0105995, ,psos,anaerobic ribonucleoside-triphosphate reductase activating protein	HMPREF9421_RS01380, ,psos,anaerobic ribonucleoside-triphosphate reductase activating protein	A3GS_RS0101670, ,psos,anaerobic ribonucleoside-triphosphate reductase activating protein	H346_RS0105320, ,psos,anaerobic ribonucleoside-triphosphate reductase activating protein	ANG2_RS04070, ,psos,anaerobic ribonucleoside-triphosphate reductase activating protein	G573_RS0102440, ,psos,anaerobic ribonucleoside-triphosphate reductase activating protein	A3GU_RS0104900, ,psos,anaerobic ribonucleoside-triphosphate reductase activating protein	A3GW_RS0104415, ,psos,anaerobic ribonucleoside-triphosphate reductase activating protein	BW943_RS02695, ,psos,anaerobic ribonucleoside-triphosphate reductase activating protein	CECT5772_RS02945, ,psos,anaerobic ribonucleoside-triphosphate reductase activating protein	HMPREF0819_RS06155, ,psos,anaerobic ribonucleoside-triphosphate reductase activating protein	A3GY_RS0105865, ,psos,anaerobic ribonucleoside-triphosphate reductase activating protein	AT460_RS09730, ,psos,anaerobic ribonucleoside-triphosphate reductase activating protein	A2G56_RS07020, ,psos,anaerobic ribonucleoside-triphosphate reductase activating protein	F601_RS0106250, ,psos,anaerobic ribonucleoside-triphosphate reductase activating protein	BFM96_RS03565, ,psos,anaerobic ribonucleoside-triphosphate reductase activating protein	G574_RS0110155, ,psos,anaerobic ribonucleoside-triphosphate reductase activating protein	STRINF_RS02345, ,psos,anaerobic ribonucleoside-triphosphate reductase activating protein	HMPREF9423_RS09190, ,psos,anaerobic ribonucleoside-triphosphate reductase activating protein	NA30_RS00360, ,psos,anaerobic ribonucleoside-triphosphate reductase activating protein	HMPREF1654_RS08690, ,psos,anaerobic ribonucleoside-triphosphate reductase activating protein	A3I1_RS0106625, ,psos,anaerobic ribonucleoside-triphosphate reductase activating protein	BN415_RS06335, ,psos,anaerobic ribonucleoside-triphosphate reductase activating protein	A3I5_RS0111015, ,psos,anaerobic ribonucleoside-triphosphate reductase activating protein	F602_RS0102590, ,psos,anaerobic ribonucleoside-triphosphate reductase activating protein	D820_RS00455, ,psos,anaerobic ribonucleoside-triphosphate reductase activating protein	HMPREF8579_RS09570, ,psos,anaerobic ribonucleoside-triphosphate reductase activating protein	HK29_RS01765, ,psos,anaerobic ribonucleoside-triphosphate reductase activating protein	H354_RS18700, ,psos,anaerobic ribonucleoside-triphosphate reductase activating protein	A3I7_RS0107210, ,psos,anaerobic ribonucleoside-triphosphate reductase activating protein	A3I9_RS0102620, ,psos,anaerobic ribonucleoside-triphosphate reductase activating protein	A0O21_RS09240, ,psos,anaerobic ribonucleoside-triphosphate reductase activating protein	HMPREF9180_RS02125, ,psos,anaerobic ribonucleoside-triphosphate reductase activating protein	AKK44_RS01395, ,psos,anaerobic ribonucleoside-triphosphate reductase activating protein	NX86_RS00180, ,psos,anaerobic ribonucleoside-triphosphate reductase activating protein,IDENTICAL PARALOGS:,NX86_RS06970,anaerobic ribonucleoside-triphosphate reductase activating protein	HMPREF1046_RS10950, ,psos,anaerobic ribonucleoside-triphosphate reductase activating protein	B6D67_RS09635, ,psos,anaerobic ribonucleoside-triphosphate reductase activating protein	SSAL8618_RS09905, ,psos,anaerobic ribonucleoside-triphosphate reductase activating protein	HMPREF9378_RS02385, ,psos,anaerobic ribonucleoside-triphosphate reductase activating protein	SSIN_RS09275, ,psos,anaerobic ribonucleoside-triphosphate reductase activating protein	BS63_RS0104050, ,psos,anaerobic ribonucleoside-triphosphate reductase activating protein	A3IA_RS0106790, ,psos,anaerobic ribonucleoside-triphosphate reductase activating protein	HMPREF9425_RS00305, ,psos,anaerobic ribonucleoside-triphosphate reductase activating protein
AT689_RS10760, ,psos,cysteine--tRNA ligase	A4H00_RS02410, ,psos,cysteine--tRNA ligase	BU200_RS05440, ,psos,cysteine--tRNA ligase	HMPREF9171_RS103925, ,psos,cysteine--tRNA ligase	B078_RS0104765, ,psos,cysteine--tRNA ligase	HMPREF9421_RS03445, ,psos,cysteine--tRNA ligase	A3GS_RS0106345, ,psos,cysteine--tRNA ligase	H346_RS0106880, ,psos,cysteine--tRNA ligase	ANG2_RS02840, ,psos,cysteine--tRNA ligase	G573_RS0103590, ,psos,cysteine--tRNA ligase	A3GU_RS0106860, ,psos,cysteine--tRNA ligase	A3GW_RS0110280, ,psos,cysteine--tRNA ligase	BW943_RS05430, ,psos,cysteine--tRNA ligase	CECT5772_RS03390, ,psos,cysteine--tRNA ligase	HMPREF0819_RS07830, ,psos,cysteine--tRNA ligase	A3GY_RS0107750, ,psos,cysteine--tRNA ligase	AT460_RS01210, ,psos,cysteine--tRNA ligase	A2G56_RS08245, ,psos,cysteine--tRNA ligase	F601_RS0102695, ,psos,cysteine--tRNA ligase	BFM96_RS01170, ,psos,cysteine--tRNA ligase	G574_RS0101635, ,psos,cysteine--tRNA ligase	STRINF_RS02075, ,psos,cysteine--tRNA ligase	HMPREF9423_RS08455, ,psos,cysteine--tRNA ligase	NA30_RS01030, ,psos,cysteine--tRNA ligase	HMPREF1654_RS07490, ,psos,cysteine--tRNA ligase	A3I1_RS0104850, ,psos,cysteine--tRNA ligase	BN415_RS06070, ,psos,cysteine--tRNA ligase	A3I5_RS0110105, ,psos,cysteine--tRNA ligase	F602_RS0103700, ,psos,cysteine--tRNA ligase	D820_RS08880, ,psos,cysteine--tRNA ligase	HMPREF8579_RS03260, ,psos,cysteine--tRNA ligase	HK29_RS07500, ,psos,cysteine--tRNA ligase	H354_RS15165, ,psos,cysteine--tRNA ligase	A3I7_RS0100985, ,psos,cysteine--tRNA ligase	A3I9_RS0110010, ,psos,cysteine--tRNA ligase	A0O21_RS08000, ,psos,cysteine--tRNA ligase	HMPREF9180_RS07510, ,psos,cysteine--tRNA ligase	AKK44_RS06075, ,psos,cysteine--tRNA ligase	NX86_RS07645, ,psos,cysteine--tRNA ligase	HMPREF1046_RS05805, ,psos,cysteine--tRNA ligase	B6D67_RS08985, ,psos,cysteine--tRNA ligase	SSAL8618_RS00575, ,psos,cysteine--tRNA ligase	HMPREF9378_RS03180, ,psos,cysteine--tRNA ligase	SSIN_RS07360, ,psos,cysteine--tRNA ligase	BS63_RS0103715, ,psos,cysteine--tRNA ligase	A3IA_RS0109015, ,psos,cysteine--tRNA ligase	HMPREF9425_RS08730, ,psos,cysteine--tRNA ligase
AT689_RS01290, ,psos,adenylate kinase	A4H00_RS04360, ,psos,adenylate kinase	BU200_RS08255, ,psos,adenylate kinase	HMPREF9171_RS103315, ,psos,adenylate kinase	B078_RS0105750, ,psos,adenylate kinase	HMPREF9421_RS01220, ,psos,adenylate kinase	A3GS_RS0102315, ,psos,adenylate kinase	H346_RS0102950, ,psos,adenylate kinase	ANG2_RS03765, ,psos,adenylate kinase	G573_RS0100345, ,psos,adenylate kinase	A3GU_RS0108925, ,psos,adenylate kinase	A3GW_RS0105045, ,psos,adenylate kinase	BW943_RS02455, ,psos,adenylate kinase	CECT5772_RS10070, ,psos,adenylate kinase	HMPREF0819_RS06645, ,psos,adenylate kinase	A3GY_RS0108710, ,psos,adenylate kinase	AT460_RS09400, ,psos,adenylate kinase	A2G56_RS06680, ,psos,adenylate kinase	F601_RS0104785, ,psos,adenylate kinase	BFM96_RS02325, ,psos,adenylate kinase	G574_RS0108670, ,psos,adenylate kinase	STRINF_RS02015, ,psos,adenylate kinase	HMPREF9423_RS09070, ,psos,adenylate kinase	NA30_RS08795, ,psos,adenylate kinase	HMPREF1654_RS08935, ,psos,adenylate kinase	A3I1_RS0102960, ,psos,adenylate kinase	BN415_RS06670, ,psos,adenylate kinase	A3I5_RS0109970, ,psos,adenylate kinase	F602_RS0101625, ,psos,adenylate kinase	D820_RS00735, ,psos,adenylate kinase	HMPREF8579_RS09445, ,psos,adenylate kinase	HK29_RS01640, ,psos,adenylate kinase	H354_RS18820, ,psos,adenylate kinase	A3I7_RS0110915, ,psos,adenylate kinase	A3I9_RS0103660, ,psos,adenylate kinase	A0O21_RS10180, ,psos,adenylate kinase	HMPREF9180_RS02245, ,psos,adenylate kinase	AKK44_RS00255, ,psos,adenylate kinase	NX86_RS05180, ,psos,adenylate kinase	HMPREF1046_RS10830, ,psos,adenylate kinase	B6D67_RS00475, ,psos,adenylate kinase	SSAL8618_RS09685, ,psos,adenylate kinase	HMPREF9378_RS03750, ,psos,adenylate kinase	SSIN_RS08060, ,psos,adenylate kinase	BS63_RS0109485, ,psos,adenylate kinase	A3IA_RS0104940, ,psos,adenylate kinase	HMPREF9425_RS00525, ,psos,adenylate kinase
AT689_RS01425, ,psos,anaerobic ribonucleoside triphosphate reductase	A4H00_RS03345, ,psos,anaerobic ribonucleoside-triphosphate reductase	BU200_RS08540, ,psos,anaerobic ribonucleoside-triphosphate reductase	HMPREF9171_RS112015, ,psos,anaerobic ribonucleoside triphosphate reductase	B078_RS0106015, ,psos,anaerobic ribonucleoside triphosphate reductase	HMPREF9421_RS01395, ,psos,anaerobic ribonucleoside triphosphate reductase	A3GS_RS0101655, ,psos,anaerobic ribonucleoside triphosphate reductase	H346_RS0105305, ,psos,anaerobic ribonucleoside triphosphate reductase	ANG2_RS04080, ,psos,anaerobic ribonucleoside triphosphate reductase	G573_RS0102460, ,psos,anaerobic ribonucleoside triphosphate reductase	A3GU_RS0104925, ,psos,anaerobic ribonucleoside triphosphate reductase	A3GW_RS0104420, ,psos,anaerobic ribonucleoside triphosphate reductase	BW943_RS02680, ,psos,anaerobic ribonucleoside triphosphate reductase	CECT5772_RS02930, ,psos,anaerobic ribonucleoside triphosphate reductase	HMPREF0819_RS06165, ,psos,anaerobic ribonucleoside triphosphate reductase	A3GY_RS0105850, ,psos,anaerobic ribonucleoside triphosphate reductase	AT460_RS09745, ,psos,anaerobic ribonucleoside-triphosphate reductase	A2G56_RS07035, ,psos,anaerobic ribonucleoside-triphosphate reductase	F601_RS0106230, ,psos,anaerobic ribonucleoside triphosphate reductase	BFM96_RS03550, ,psos,anaerobic ribonucleoside-triphosphate reductase	G574_RS0110135, ,psos,anaerobic ribonucleoside triphosphate reductase	STRINF_RS02355, ,psos,anaerobic ribonucleoside triphosphate reductase	HMPREF9423_RS09205, ,psos,anaerobic ribonucleoside triphosphate reductase	NA30_RS00375, ,psos,anaerobic ribonucleoside triphosphate reductase	HMPREF1654_RS08675, ,psos,anaerobic ribonucleoside triphosphate reductase	A3I1_RS0106610, ,psos,anaerobic ribonucleoside triphosphate reductase	BN415_RS06350, ,psos,anaerobic ribonucleoside triphosphate reductase	A3I5_RS0111030, ,psos,anaerobic ribonucleoside triphosphate reductase	F602_RS0102570, ,psos,anaerobic ribonucleoside triphosphate reductase	D820_RS00440, ,psos,anaerobic ribonucleoside-triphosphate reductase	HMPREF8579_RS09590, ,psos,anaerobic ribonucleoside triphosphate reductase	HK29_RS01780, ,psos,anaerobic ribonucleoside-triphosphate reductase	H354_RS18685, ,psos,anaerobic ribonucleoside-triphosphate reductase	A3I7_RS0107195, ,psos,anaerobic ribonucleoside triphosphate reductase	A3I9_RS0102640, ,psos,anaerobic ribonucleoside triphosphate reductase	A0O21_RS09255, ,psos,anaerobic ribonucleoside-triphosphate reductase	HMPREF9180_RS02115, ,psos,anaerobic ribonucleoside triphosphate reductase	AKK44_RS01380, ,psos,anaerobic ribonucleoside triphosphate reductase	NX86_RS00165, ,psos,anaerobic ribonucleoside triphosphate reductase	HMPREF1046_RS10965, ,psos,anaerobic ribonucleoside triphosphate reductase	B6D67_RS09650, ,psos,anaerobic ribonucleoside triphosphate reductase	SSAL8618_RS09895, ,psos,anaerobic ribonucleoside triphosphate reductase	HMPREF9378_RS02370, ,psos,anaerobic ribonucleoside triphosphate reductase	SSIN_RS09290, ,psos,anaerobic ribonucleoside triphosphate reductase	BS63_RS0104030, ,psos,anaerobic ribonucleoside triphosphate reductase	A3IA_RS0106810, ,psos,anaerobic ribonucleoside triphosphate reductase	HMPREF9425_RS00315, ,psos,anaerobic ribonucleoside triphosphate reductase
AT689_RS06400, ,psos,hypothetical protein	A4H00_RS02495, ,psos,RNA-binding protein	BU200_RS02895, ,psos,RNA-binding protein	HMPREF9171_RS104620, ,psos,hypothetical protein	B078_RS0106870, ,psos,S1 RNA-binding domain-containing protein	HMPREF9421_RS09620, ,psos,general stress protein 13	A3GS_RS0107570, ,psos,hypothetical protein	H346_RS0106660, ,psos,hypothetical protein	ANG2_RS09030, ,psos,RNA-binding protein	G573_RS0100570, ,psos,hypothetical protein	A3GU_RS0106330, ,psos,hypothetical protein	A3GW_RS0106400, ,psos,hypothetical protein	BW943_RS03780, ,psos,hypothetical protein	CECT5772_RS03960, ,psos,hypothetical protein	HMPREF0819_RS06975, ,psos,hypothetical protein	A3GY_RS0108090, ,psos,hypothetical protein	AT460_RS00030, ,psos,RNA-binding protein	A2G56_RS04945, ,psos,hypothetical protein	F601_RS0106700, ,psos,hypothetical protein	BFM96_RS05060, ,psos,RNA-binding protein	G574_RS0107140, ,psos,hypothetical protein	STRINF_RS01155, ,psos,hypothetical protein	HMPREF9423_RS04460, ,psos,general stress protein 13	NA30_RS08115, ,psos,hypothetical protein	HMPREF1654_RS00620, ,psos,RNA-binding protein	A3I1_RS0102800, ,psos,hypothetical protein	BN415_RS05420, ,psos,hypothetical protein	A3I5_RS0102820, ,psos,hypothetical protein	F602_RS0100450, ,psos,hypothetical protein	D820_RS07320, ,psos,hypothetical protein	HMPREF8579_RS07565, ,psos,hypothetical protein	HK29_RS03345, ,psos,RNA-binding protein	H354_RS12960, ,psos,hypothetical protein	A3I7_RS0105165, ,psos,hypothetical protein	A3I9_RS0104235, ,psos,S1 RNA-binding domain-containing protein	A0O21_RS07175, ,psos,hypothetical protein	HMPREF9180_RS04410, ,psos,RNA-binding protein	AKK44_RS04090, ,psos,hypothetical protein	NX86_RS07565, ,psos,hypothetical protein	HMPREF1046_RS08800, ,psos,hypothetical protein	B6D67_RS07615, ,psos,hypothetical protein	SSAL8618_RS03290, ,psos,hypothetical protein	HMPREF9378_RS01830, ,psos,S1 RNA-binding domain protein	SSIN_RS07835, ,psos,RNA-binding protein	BS63_RS0105590, ,psos,hypothetical protein	A3IA_RS0111115, ,psos,hypothetical protein	HMPREF9425_RS06210, ,psos,hypothetical protein
AT689_RS03520, ,psos,glucose-6-phosphate isomerase	A4H00_RS03185, ,psos,glucose-6-phosphate isomerase	BU200_RS05795, ,psos,glucose-6-phosphate isomerase	HMPREF9171_RS105000, ,psos,glucose-6-phosphate isomerase	B078_RS0105570, ,psos,glucose-6-phosphate isomerase	HMPREF9421_RS02715, ,psos,glucose-6-phosphate isomerase	A3GS_RS0101935, ,psos,glucose-6-phosphate isomerase	H346_RS0105535, ,psos,glucose-6-phosphate isomerase	ANG2_RS01040, ,psos,glucose-6-phosphate isomerase	G573_RS0101660, ,psos,glucose-6-phosphate isomerase	A3GU_RS0104520, ,psos,glucose-6-phosphate isomerase	A3GW_RS0102155, ,psos,glucose-6-phosphate isomerase	BW943_RS09900, ,psos,glucose-6-phosphate isomerase	CECT5772_RS05885, ,psos,glucose-6-phosphate isomerase	HMPREF0819_RS05955, ,psos,glucose-6-phosphate isomerase	A3GY_RS0106340, ,psos,glucose-6-phosphate isomerase	AT460_RS02150, ,psos,glucose-6-phosphate isomerase	A2G56_RS07805, ,psos,glucose-6-phosphate isomerase	F601_RS0102085, ,psos,glucose-6-phosphate isomerase	BFM96_RS03710, ,psos,glucose-6-phosphate isomerase	G574_RS0106545, ,psos,glucose-6-phosphate isomerase	STRINF_RS00430, ,psos,glucose-6-phosphate isomerase	HMPREF9423_RS02765, ,psos,glucose-6-phosphate isomerase	NA30_RS07720, ,psos,glucose-6-phosphate isomerase	HMPREF1654_RS03355, ,psos,glucose-6-phosphate isomerase	A3I1_RS0105045, ,psos,glucose-6-phosphate isomerase	BN415_RS08630, ,psos,glucose-6-phosphate isomerase	A3I5_RS0103205, ,psos,glucose-6-phosphate isomerase	F602_RS0102765, ,psos,glucose-6-phosphate isomerase	D820_RS08135, ,psos,glucose-6-phosphate isomerase	HMPREF8579_RS11025, ,psos,glucose-6-phosphate isomerase	HK29_RS08505, ,psos,glucose-6-phosphate isomerase	H354_RS21675, ,psos,glucose-6-phosphate isomerase	A3I7_RS0112035, ,psos,glucose-6-phosphate isomerase	A3I9_RS0102490, ,psos,glucose-6-phosphate isomerase	A0O21_RS08835, ,psos,glucose-6-phosphate isomerase	HMPREF9180_RS02690, ,psos,glucose-6-phosphate isomerase	AKK44_RS08055, ,psos,glucose-6-phosphate isomerase	NX86_RS01020, ,psos,glucose-6-phosphate isomerase	HMPREF1046_RS10395, ,psos,glucose-6-phosphate isomerase	B6D67_RS01130, ,psos,glucose-6-phosphate isomerase	SSAL8618_RS01325, ,psos,glucose-6-phosphate isomerase	HMPREF9378_RS02585, ,psos,glucose-6-phosphate isomerase	SSIN_RS00715, ,psos,glucose-6-phosphate isomerase	BS63_RS0103330, ,psos,glucose-6-phosphate isomerase	A3IA_RS0109400, ,psos,glucose-6-phosphate isomerase	HMPREF9425_RS08100, ,psos,glucose-6-phosphate isomerase
AT689_RS09175, ,psos,RNA pseudouridine synthase	A4H00_RS08890, ,psos,pseudouridine synthase	BU200_RS02490, ,psos,pseudouridine synthase	HMPREF9171_RS108985, ,psos,RNA pseudouridine synthase	B078_RS0101185, ,psos,RNA pseudouridine synthase	HMPREF9421_RS07880, ,psos,RNA pseudouridine synthase	A3GS_RS0106735, ,psos,RNA pseudouridine synthase	H346_RS0101050, ,psos,pseudouridine synthase	ANG2_RS03720, ,psos,RNA pseudouridine synthase	G573_RS0107960, ,psos,pseudouridine synthase	A3GU_RS0101910, ,psos,RNA pseudouridine synthase	A3GW_RS0105210, ,psos,RNA pseudouridine synthase	BW943_RS06510, ,psos,RNA pseudouridine synthase	CECT5772_RS06975, ,psos,pseudouridine synthase	HMPREF0819_RS03205, ,psos,RNA pseudouridine synthase	A3GY_RS0103320, ,psos,RNA pseudouridine synthase	AT460_RS04990, ,psos,pseudouridine synthase	A2G56_RS03440, ,psos,pseudouridine synthase	F601_RS0107560, ,psos,RNA pseudouridine synthase	BFM96_RS07495, ,psos,pseudouridine synthase	G574_RS0100515, ,psos,pseudouridine synthase	STRINF_RS01305, ,psos,RNA pseudouridine synthase	HMPREF9423_RS05100, ,psos,RNA pseudouridine synthase	NA30_RS09800, ,psos,pseudouridine synthase	HMPREF1654_RS02375, ,psos,RNA pseudouridine synthase	A3I1_RS0102490, ,psos,RNA pseudouridine synthase	BN415_RS03070, ,psos,RNA pseudouridine synthase	A3I5_RS0101790, ,psos,RNA pseudouridine synthase	F602_RS0107180, ,psos,RNA pseudouridine synthase	D820_RS05710, ,psos,pseudouridylate synthase	HMPREF8579_RS04555, ,psos,RNA pseudouridine synthase	HK29_RS06025, ,psos,RNA pseudouridine synthase	H354_RS18415, ,psos,23S rluA family pseudouridine synthase	A3I7_RS0110510, ,psos,RNA pseudouridine synthase	A3I9_RS0105985, ,psos,RNA pseudouridine synthase	A0O21_RS01970, ,psos,pseudouridine synthase	HMPREF9180_RS04945, ,psos,RNA pseudouridine synthase	AKK44_RS06850, ,psos,pseudouridine synthase	NX86_RS02300, ,psos,pseudouridine synthase	HMPREF1046_RS10330, ,psos,pseudouridine synthase	B6D67_RS03635, ,psos,RNA pseudouridine synthase	SSAL8618_RS02805, ,psos,RNA pseudouridine synthase	HMPREF9378_RS07450, ,psos,RNA pseudouridine synthase	SSIN_RS06600, ,psos,pseudouridine synthase	BS63_RS0106885, ,psos,pseudouridine synthase	A3IA_RS0106330, ,psos,RNA pseudouridine synthase	HMPREF9425_RS06675, ,psos,RNA pseudouridine synthase
AT689_RS09080, ,psos,PhoH family protein	A4H00_RS06810, ,psos,phosphate starvation-inducible protein PhoH	BU200_RS03330, ,psos,phosphate starvation-inducible protein PhoH	HMPREF9171_RS109645, ,psos,PhoH family protein	B078_RS0102470, ,psos,PhoH family protein	HMPREF9421_RS04735, ,psos,phosphate starvation-inducible protein PhoH	A3GS_RS0104750, ,psos,phosphate starvation protein PhoH	H346_RS0108845, ,psos,PhoH family protein	ANG2_RS05365, ,psos,PhoH family protein	G573_RS0109540, ,psos,PhoH family protein	A3GU_RS0100685, ,psos,PhoH family protein	A3GW_RS0109975, ,psos,PhoH family protein	BW943_RS06130, ,psos,PhoH family protein	CECT5772_RS02375, ,psos,PhoH family protein	HMPREF0819_RS04515, ,psos,phosphate starvation protein PhoH	A3GY_RS0104715, ,psos,PhoH family protein	AT460_RS08085, ,psos,phosphate starvation-inducible protein PhoH	A2G56_RS00410, ,psos,phosphate starvation-inducible protein PhoH	F601_RS0109025, ,psos,PhoH family protein	BFM96_RS06365, ,psos,phosphate starvation-inducible protein PhoH	G574_RS0105385, ,psos,PhoH family protein	STRINF_RS08990, ,psos,PhoH family protein	HMPREF9423_RS07200, ,psos,PhoH family protein	NA30_RS08720, ,psos,phosphate starvation protein PhoH	HMPREF1654_RS05820, ,psos,PhoH family protein	A3I1_RS0107465, ,psos,PhoH family protein	BN415_RS00605, ,psos,PhoH family protein	A3I5_RS0103285, ,psos,PhoH family protein	F602_RS0105670, ,psos,PhoH family protein	D820_RS02445, ,psos,PhoH family protein	HMPREF8579_RS04625, ,psos,PhoH family protein	HK29_RS05935, ,psos,PhoH family protein	H354_RS18485, ,psos,PhoH family protein	A3I7_RS0110100, ,psos,PhoH family protein	A3I9_RS12305, ,psos,phosphate starvation-inducible protein PhoH	A0O21_RS02260, ,psos,phosphate starvation-inducible protein PhoH	HMPREF9180_RS06515, ,psos,PhoH family protein	AKK44_RS05740, ,psos,phosphate starvation-inducible protein PhoH	NX86_RS01235, ,psos,PhoH family protein	HMPREF1046_RS11830, ,psos,PhoH family protein	B6D67_RS02120, ,psos,PhoH family protein	SSAL8618_RS02375, ,psos,PhoH family protein	HMPREF9378_RS09910, ,psos,phosphate starvation-inducible protein PhoH	SSIN_RS09495, ,psos,PhoH family protein	BS63_RS0104445, ,psos,PhoH family protein	A3IA_RS0108315, ,psos,PhoH family protein	HMPREF9425_RS07025, ,psos,PhoH family protein
AT689_RS08715, ,psos,protein-(glutamine-N5) methyltransferase, release factor-specific	A4H00_RS09685, ,psos,protein-(glutamine-N5) methyltransferase, release factor-specific	BU200_RS04790, ,psos,protein-(glutamine-N5) methyltransferase, release factor-specific	HMPREF9171_RS107940, ,psos,protein-(glutamine-N5) methyltransferase, release factor-specific	B078_RS0101985, ,psos,protein-(glutamine-N5) methyltransferase, release factor-specific	HMPREF9421_RS07135, ,psos,protein-(glutamine-N5) methyltransferase, release factor-specific	A3GS_RS0107115, ,psos,protein-(glutamine-N5) methyltransferase, release factor-specific	H346_RS0104505, ,psos,protein-(glutamine-N5) methyltransferase, release factor-specific	ANG2_RS07015, ,psos,protein-(glutamine-N5) methyltransferase, release factor-specific	G573_RS0107030, ,psos,protein-(glutamine-N5) methyltransferase, release factor-specific	A3GU_RS0102345, ,psos,protein-(glutamine-N5) methyltransferase, release factor-specific	A3GW_RS0107130, ,psos,protein-(glutamine-N5) methyltransferase, release factor-specific	BW943_RS07575, ,psos,protein-(glutamine-N5) methyltransferase, release factor-specific	CECT5772_RS07450, ,psos,protein-(glutamine-N5) methyltransferase, release factor-specific	HMPREF0819_RS01860, ,psos,protein-(glutamine-N5) methyltransferase, release factor-specific	A3GY_RS0102450, ,psos,protein-(glutamine-N5) methyltransferase, release factor-specific	AT460_RS04730, ,psos,protein-(glutamine-N5) methyltransferase, release factor-specific	A2G56_RS02415, ,psos,protein-(glutamine-N5) methyltransferase, release factor-specific	F601_RS0103735, ,psos,protein-(glutamine-N5) methyltransferase, release factor-specific	BFM96_RS07640, ,psos,protein-(glutamine-N5) methyltransferase, release factor-specific	G574_RS0107405, ,psos,protein-(glutamine-N5) methyltransferase, release factor-specific	STRINF_RS05530, ,psos,protein-(glutamine-N5) methyltransferase, release factor-specific	HMPREF9423_RS06135, ,psos,protein-(glutamine-N5) methyltransferase, release factor-specific	NA30_RS08925, ,psos,protein-(glutamine-N5) methyltransferase, release factor-specific	HMPREF1654_RS06215, ,psos,protein-(glutamine-N5) methyltransferase, release factor-specific	A3I1_RS0102085, ,psos,protein-(glutamine-N5) methyltransferase, release factor-specific	BN415_RS01210, ,psos,protein-(glutamine-N5) methyltransferase, release factor-specific	A3I5_RS0110785, ,psos,protein-(glutamine-N5) methyltransferase, release factor-specific	F602_RS0107535, ,psos,protein-(glutamine-N5) methyltransferase, release factor-specific	D820_RS04730, ,psos,protein-(glutamine-N5) methyltransferase, release factor-specific	HMPREF8579_RS05395, ,psos,protein-(glutamine-N5) methyltransferase, release factor-specific	HK29_RS04650, ,psos,protein-(glutamine-N5) methyltransferase, release factor-specific	H354_RS11695, ,psos,protein-(glutamine-N5) methyltransferase, release factor-specific	A3I7_RS0104375, ,psos,protein-(glutamine-N5) methyltransferase, release factor-specific	A3I9_RS0108965, ,psos,protein-(glutamine-N5) methyltransferase, release factor-specific	A0O21_RS04355, ,psos,protein-(glutamine-N5) methyltransferase, release factor-specific	HMPREF9180_RS05475, ,psos,protein-(glutamine-N5) methyltransferase, release factor-specific	AKK44_RS00495, ,psos,protein-(glutamine-N5) methyltransferase, release factor-specific	NX86_RS00455, ,psos,protein-(glutamine-N5) methyltransferase, release factor-specific,IDENTICAL PARALOGS:,NX86_RS05290,protein-(glutamine-N5) methyltransferase, release factor-specific	HMPREF1046_RS06130, ,psos,protein-(glutamine-N5) methyltransferase, release factor-specific	B6D67_RS05005, ,psos,protein-(glutamine-N5) methyltransferase, release factor-specific	SSAL8618_RS06200, ,psos,protein-(glutamine-N5) methyltransferase, release factor-specific	HMPREF9378_RS07820, ,psos,protein-(glutamine-N5) methyltransferase, release factor-specific	SSIN_RS09135, ,psos,protein-(glutamine-N5) methyltransferase, release factor-specific	BS63_RS0101705, ,psos,protein-(glutamine-N5) methyltransferase, release factor-specific	A3IA_RS0100240, ,psos,protein-(glutamine-N5) methyltransferase, release factor-specific	HMPREF9425_RS05640, ,psos,protein-(glutamine-N5) methyltransferase, release factor-specific
AT689_RS02785, ,psos,energy-coupling factor transporter ATPase	A4H00_RS03805, ,psos,energy-coupling factor transporter ATPase	BU200_RS05715, ,psos,energy-coupling factor transporter ATPase	HMPREF9171_RS112655, ,psos,energy-coupling factor transporter ATPase	B078_RS0107545, ,psos,energy-coupling factor transporter ATPase	HMPREF9421_RS02160, ,psos,energy-coupling factor transporter ATPase	A3GS_RS0101340, ,psos,energy-coupling factor transporter ATPase	H346_RS0102575, ,psos,energy-coupling factor transporter ATPase	ANG2_RS04700, ,psos,energy-coupling factor transporter ATPase	G573_RS0100835, ,psos,energy-coupling factor transporter ATPase	A3GU_RS0105180, ,psos,energy-coupling factor transporter ATPase	A3GW_RS0103530, ,psos,energy-coupling factor transporter ATPase	BW943_RS07390, ,psos,energy-coupling factor transporter ATPase	CECT5772_RS03780, ,psos,energy-coupling factor transporter ATPase	HMPREF0819_RS06425, ,psos,energy-coupling factor transporter ATPase	A3GY_RS0105575, ,psos,energy-coupling factor transporter ATPase	AT460_RS02725, ,psos,energy-coupling factor transporter ATPase	A2G56_RS07405, ,psos,energy-coupling factor transporter ATPase	F601_RS0105845, ,psos,energy-coupling factor transporter ATPase	BFM96_RS03060, ,psos,energy-coupling factor transporter ATPase	G574_RS0106070, ,psos,energy-coupling factor transporter ATPase	STRINF_RS02640, ,psos,energy-coupling factor transporter ATPase	HMPREF9423_RS09455, ,psos,energy-coupling factor transporter ATPase	NA30_RS03845, ,psos,energy-coupling factor transporter ATPase	HMPREF1654_RS08100, ,psos,energy-coupling factor transporter ATPase	A3I1_RS0106405, ,psos,energy-coupling factor transporter ATPase	BN415_RS07050, ,psos,energy-coupling factor transporter ATPase	A3I5_RS0105285, ,psos,energy-coupling factor transporter ATPase	F602_RS0103300, ,psos,energy-coupling factor transporter ATPase	D820_RS0109820, ,psos,energy-coupling factor transporter ATPase	HMPREF8579_RS10270, ,psos,energy-coupling factor transporter ATPase	HK29_RS02505, ,psos,energy-coupling factor transporter ATPase	H354_RS0111245, ,psos,energy-coupling factor transporter ATPase	A3I7_RS0102235, ,psos,energy-coupling factor transporter ATPase	A3I9_RS0103510, ,psos,energy-coupling factor transporter ATPase	A0O21_RS09550, ,psos,energy-coupling factor transporter ATPase	HMPREF9180_RS08225, ,psos,energy-coupling factor transporter ATPase	AKK44_RS05130, ,psos,energy-coupling factor transporter ATPase	NX86_RS05935, ,psos,energy-coupling factor transporter ATPase	HMPREF1046_RS03935, ,psos,energy-coupling factor transporter ATPase	B6D67_RS09915, ,psos,energy-coupling factor transporter ATPase	SSAL8618_RS10115, ,psos,energy-coupling factor transporter ATPase	HMPREF9378_RS04350, ,psos,energy-coupling factor transporter ATPase	SSIN_RS01715, ,psos,energy-coupling factor transporter ATPase	BS63_RS0104810, ,psos,energy-coupling factor transporter ATPase	A3IA_RS0111320, ,psos,energy-coupling factor transporter ATPase	HMPREF9425_RS00160, ,psos,energy-coupling factor transporter ATPase
AT689_RS06390, ,psos,30S ribosomal protein S18	A4H00_RS02725, ,psos,30S ribosomal protein S18	BU200_RS04970, ,psos,30S ribosomal protein S18	HMPREF9171_RS110535, ,psos,30S ribosomal protein S18	B078_RS0108045, ,psos,30S ribosomal protein S18	HMPREF9421_RS03880, ,psos,30S ribosomal protein S18	A3GS_RS0109540, ,psos,30S ribosomal protein S18	H346_RS0103615, ,psos,30S ribosomal protein S18	ANG2_RS06340, ,psos,30S ribosomal protein S18	G573_RS0103130, ,psos,30S ribosomal protein S18	A3GU_RS0105585, ,psos,30S ribosomal protein S18	A3GW_RS0108395, ,psos,30S ribosomal protein S18	BW943_RS08860, ,psos,30S ribosomal protein S18	CECT5772_RS05215, ,psos,30S ribosomal protein S18	HMPREF0819_RS05450, ,psos,30S ribosomal protein S18	A3GY_RS0106905, ,psos,30S ribosomal protein S18	AT460_RS06455, ,psos,30S ribosomal protein S18	A2G56_RS08990, ,psos,30S ribosomal protein S18	F601_RS0109585, ,psos,30S ribosomal protein S18	BFM96_RS04480, ,psos,30S ribosomal protein S18	G574_RS0104425, ,psos,30S ribosomal protein S18	STRINF_RS05120, ,psos,30S ribosomal protein S18	HMPREF9423_RS04445, ,psos,30S ribosomal protein S18	NA30_RS02355, ,psos,30S ribosomal protein S18	HMPREF1654_RS04025, ,psos,30S ribosomal protein S18	A3I1_RS0100070, ,psos,30S ribosomal protein S18	BN415_RS08005, ,psos,30S ribosomal protein S18	A3I5_RS0105815, ,psos,30S ribosomal protein S18	F602_RS0104400, ,psos,30S ribosomal protein S18	D820_RS01335, ,psos,30S ribosomal protein S18	HMPREF8579_RS07600, ,psos,30S ribosomal protein S18	HK29_RS03330, ,psos,30S ribosomal protein S18	H354_RS12975, ,psos,30S ribosomal protein S18	A3I7_RS0108670, ,psos,30S ribosomal protein S18	A3I9_RS0101885, ,psos,30S ribosomal protein S18	A0O21_RS00770, ,psos,30S ribosomal protein S18	HMPREF9180_RS04400, ,psos,30S ribosomal protein S18	AKK44_RS05965, ,psos,30S ribosomal protein S18	NX86_RS02755, ,psos,30S ribosomal protein S18	HMPREF1046_RS08815, ,psos,30S ribosomal protein S18	B6D67_RS08475, ,psos,30S ribosomal protein S18	SSAL8618_RS08965, ,psos,30S ribosomal protein S18	HMPREF9378_RS01365, ,psos,30S ribosomal protein S18	SSIN_RS03955, ,psos,30S ribosomal protein S18	BS63_RS0109950, ,psos,30S ribosomal protein S18	A3IA_RS0102955, ,psos,30S ribosomal protein S18	HMPREF9425_RS01205, ,psos,30S ribosomal protein S18
AT689_RS06440, ,psos,UDP-N-acetylmuramoylalanyl-D-glutamate--2, 6-diaminopimelate ligase	A4H00_RS00365, ,psos,UDP-N-acetylmuramoyl-L-alanyl-D-glutamate--2, 6-diaminopimelate ligase	BU200_RS03595, ,psos,UDP-N-acetylmuramoyl-L-alanyl-D-glutamate--2, 6-diaminopimelate ligase	HMPREF9171_RS109115, ,psos,UDP-N-acetylmuramoyl-L-alanyl-D-glutamate--L- lysine ligase	B078_RS0107165, ,psos,UDP-N-acetylmuramoylalanyl-D-glutamate--2, 6-diaminopimelate ligase	HMPREF9421_RS04545, ,psos,UDP-N-acetylmuramoylalanyl-D-glutamate--2, 6-diaminopimelate ligase	A3GS_RS0104420, ,psos,UDP-N-acetylmuramoylalanyl-D-glutamate--2, 6-diaminopimelate ligase	H346_RS0103200, ,psos,UDP-N-acetylmuramoylalanyl-D-glutamate--L- lysine ligase	ANG2_RS01515, ,psos,UDP-N-acetylmuramoylalanyl-D-glutamate--2, 6-diaminopimelate ligase	G573_RS0109795, ,psos,UDP-N-acetylmuramoylalanyl-D-glutamate--L- lysine ligase	A3GU_RS0100355, ,psos,UDP-N-acetylmuramoylalanyl-D-glutamate--2, 6-diaminopimelate ligase	A3GW_RS0108720, ,psos,hypothetical protein	BW943_RS03940, ,psos,UDP-N-acetylmuramoylalanyl-D-glutamate--2, 6-diaminopimelate ligase	CECT5772_RS04265, ,psos,UDP-N-acetylmuramoylalanyl-D-glutamate--L- lysine ligase	HMPREF0819_RS04775, ,psos,UDP-N-acetylmuramoylalanyl-D-glutamate--2, 6-diaminopimelate ligase	A3GY_RS0105050, ,psos,UDP-N-acetylmuramoylalanyl-D-glutamate--2, 6-diaminopimelate ligase	AT460_RS08770, ,psos,UDP-N-acetylmuramoyl-L-alanyl-D-glutamate--2, 6-diaminopimelate ligase	A2G56_RS04310, ,psos,UDP-N-acetylmuramoyl-L-alanyl-D-glutamate--2, 6-diaminopimelate ligase	F601_RS0109275, ,psos,UDP-N-acetylmuramoylalanyl-D-glutamate--2, 6-diaminopimelate ligase	BFM96_RS00055, ,psos,UDP-N-acetylmuramoyl-L-alanyl-D-glutamate--2, 6-diaminopimelate ligase	G574_RS0105920, ,psos,UDP-N-acetylmuramoylalanyl-D-glutamate--L- lysine ligase	STRINF_RS09250, ,psos,UDP-N-acetylmuramoylalanyl-D-glutamate--2, 6-diaminopimelate ligase	HMPREF9423_RS04490, ,psos,UDP-N-acetylmuramoylalanyl-D-glutamate--2, 6-diaminopimelate ligase	NA30_RS08305, ,psos,UDP-N-acetylmuramoylalanyl-D-glutamate--2, 6-diaminopimelate ligase	HMPREF1654_RS00895, ,psos,UDP-N-acetylmuramoylalanyl-D-glutamate--2, 6-diaminopimelate ligase	A3I1_RS0100825, ,psos,UDP-N-acetylmuramoylalanyl-D-glutamate--L- lysine ligase	BN415_RS07350, ,psos,UDP-N-acetylmuramoylalanyl-D-glutamate--2, 6-diaminopimelate ligase	A3I5_RS0107215, ,psos,UDP-N-acetylmuramoylalanyl-D-glutamate--2, 6-diaminopimelate ligase	F602_RS0108965, ,psos,hypothetical protein	D820_RS02175, ,psos,UDP-N-acetylmuramoylalanyl-D-glutamate--2, 6-diaminopimelate ligase	HMPREF8579_RS07530, ,psos,UDP-N-acetylmuramoylalanyl-D-glutamate--2, 6-diaminopimelate ligase	HK29_RS03395, ,psos,UDP-N-acetylmuramoylalanyl-D-glutamate--L- lysine ligase	H354_RS17185, ,psos,UDP-N-acetylmuramoylalanyl-D-glutamate--L- lysine ligase	A3I7_RS0105805, ,psos,UDP-N-acetylmuramoylalanyl-D-glutamate--2, 6-diaminopimelate ligase	A3I9_RS0107345, ,psos,UDP-N-acetylmuramoylalanyl-D-glutamate--2, 6-diaminopimelate ligase	A0O21_RS01680, ,psos,UDP-N-acetylmuramoyl-L-alanyl-D-glutamate--2, 6-diaminopimelate ligase	HMPREF9180_RS04445, ,psos,UDP-N-acetylmuramoylalanyl-D-glutamate--2, 6-diaminopimelate ligase	AKK44_RS06920, ,psos,UDP-N-acetylmuramoylalanyl-D-glutamate--L- lysine ligase	NX86_RS06580, ,psos,UDP-N-acetylmuramoylalanyl-D-glutamate--L- lysine ligase	HMPREF1046_RS10490, ,psos,UDP-N-acetylmuramoylalanyl-D-glutamate--2, 6-diaminopimelate ligase	B6D67_RS01825, ,psos,UDP-N-acetylmuramoyl-L-alanyl-D-glutamate--L- lysine ligase	SSAL8618_RS01905, ,psos,UDP-N-acetylmuramoylalanyl-D-glutamate--L- lysine ligase	HMPREF9378_RS10395, ,psos,UDP-N-acetylmuramoylalanyl-D-glutamate--2, 6-diaminopimelate ligase	SSIN_RS01975, ,psos,UDP-N-acetylmuramoylalanyl-D-glutamate--L- lysine ligase	BS63_RS0104320, ,psos,UDP-N-acetylmuramoylalanyl-D-glutamate--L- lysine ligase	A3IA_RS0110065, ,psos,UDP-N-acetylmuramoylalanyl-D-glutamate--L- lysine ligase	HMPREF9425_RS07425, ,psos,UDP-N-acetylmuramoylalanyl-D-glutamate--2, 6-diaminopimelate ligase
AT689_RS00460, ,psos,serine--tRNA ligase	A4H00_RS01775, ,psos,serine--tRNA ligase	BU200_RS02980, ,psos,serine--tRNA ligase	HMPREF9171_RS104775, ,psos,serine--tRNA ligase	B078_RS0106310, ,psos,serine--tRNA ligase	HMPREF9421_RS09940, ,psos,serine--tRNA ligase	A3GS_RS0106030, ,psos,serine--tRNA ligase	H346_RS0105045, ,psos,serine--tRNA ligase	ANG2_RS07295, ,psos,serine--tRNA ligase	G573_RS0103035, ,psos,serine--tRNA ligase	A3GU_RS0105875, ,psos,serine--tRNA ligase	A3GW_RS0108345, ,psos,serine--tRNA ligase	BW943_RS00395, ,psos,serine--tRNA ligase	CECT5772_RS04895, ,psos,serine--tRNA ligase	HMPREF0819_RS07410, ,psos,serine--tRNA ligase	A3GY_RS0108435, ,psos,serine--tRNA ligase	AT460_RS08575, ,psos,serine--tRNA ligase	A2G56_RS09490, ,psos,serine--tRNA ligase	F601_RS0100790, ,psos,serine--tRNA ligase	BFM96_RS00960, ,psos,serine--tRNA ligase	G574_RS0104915, ,psos,serine--tRNA ligase	STRINF_RS00735, ,psos,serine--tRNA ligase	HMPREF9423_RS03355, ,psos,serine--tRNA ligase	NA30_RS02180, ,psos,serine--tRNA ligase	HMPREF1654_RS00105, ,psos,serine--tRNA ligase	A3I1_RS0100255, ,psos,serine--tRNA ligase	BN415_RS05255, ,psos,serine--tRNA ligase	A3I5_RS0104360, ,psos,serine--tRNA ligase	F602_RS0104600, ,psos,serine--tRNA ligase	D820_RS01235, ,psos,serine--tRNA ligase	HMPREF8579_RS02840, ,psos,serine--tRNA ligase	HK29_RS07895, ,psos,serine--tRNA ligase	H354_RS15570, ,psos,serine--tRNA ligase	A3I7_RS0105595, ,psos,serine--tRNA ligase	A3I9_RS0101680, ,psos,serine--tRNA ligase	A0O21_RS07430, ,psos,serine--tRNA ligase	HMPREF9180_RS03325, ,psos,serine--tRNA ligase	AKK44_RS02385, ,psos,serine--tRNA ligase	NX86_RS03685, ,psos,serine--tRNA ligase	HMPREF1046_RS11980, ,psos,serine--tRNA ligase	B6D67_RS08130, ,psos,serine--tRNA ligase	SSAL8618_RS01795, ,psos,serine--tRNA ligase	HMPREF9378_RS01425, ,psos,serine--tRNA ligase	SSIN_RS07005, ,psos,serine--tRNA ligase	BS63_RS0103810, ,psos,serine--tRNA ligase	A3IA_RS0109785, ,psos,serine--tRNA ligase	HMPREF9425_RS07545, ,psos,serine--tRNA ligase
AT689_RS05530, ,psos,hydroxymethylglutaryl-CoA reductase, degradative	A4H00_RS00865, ,psos,3-hydroxy-3-methylglutaryl-CoA reductase	BU200_RS08115, ,psos,hydroxymethylglutaryl-CoA reductase, degradative	HMPREF9171_RS108755, ,psos,hydroxymethylglutaryl-CoA reductase, degradative	B078_RS0108395, ,psos,hydroxymethylglutaryl-CoA reductase, degradative	HMPREF9421_RS03275, ,psos,hydroxymethylglutaryl-CoA reductase, degradative	A3GS_RS0110410, ,psos,hydroxymethylglutaryl-CoA reductase, degradative	H346_RS0102365, ,psos,hydroxymethylglutaryl-CoA reductase, degradative	ANG2_RS07685, ,psos,hydroxymethylglutaryl-CoA reductase, degradative	G573_RS0107630, ,psos,hydroxymethylglutaryl-CoA reductase, degradative	A3GU_RS0102095, ,psos,hydroxymethylglutaryl-CoA reductase, degradative	A3GW_RS0107195, ,psos,hydroxymethylglutaryl-CoA reductase, degradative	BW943_RS03125, ,psos,hydroxymethylglutaryl-CoA reductase, degradative	CECT5772_RS07200, ,psos,hydroxymethylglutaryl-CoA reductase, degradative	HMPREF0819_RS02865, ,psos,hydroxymethylglutaryl-CoA reductase, degradative	A3GY_RS0102835, ,psos,hydroxymethylglutaryl-CoA reductase, degradative	AT460_RS01705, ,psos,hydroxymethylglutaryl-CoA reductase, degradative	A2G56_RS01600, ,psos,hydroxymethylglutaryl-CoA reductase, degradative	F601_RS0103245, ,psos,hydroxymethylglutaryl-CoA reductase, degradative	BFM96_RS01750, ,psos,hydroxymethylglutaryl-CoA reductase, degradative	G574_RS0100675, ,psos,hydroxymethylglutaryl-CoA reductase, degradative	STRINF_RS01630, ,psos,hydroxymethylglutaryl-CoA reductase, degradative	HMPREF9423_RS08625, ,psos,hydroxymethylglutaryl-CoA reductase, degradative	NA30_RS09640, ,psos,hydroxymethylglutaryl-CoA reductase, degradative	HMPREF1654_RS03630, ,psos,hydroxymethylglutaryl-CoA reductase, degradative	A3I1_RS0107375, ,psos,hydroxymethylglutaryl-CoA reductase, degradative	BN415_RS07700, ,psos,hydroxymethylglutaryl-CoA reductase, degradative	A3I5_RS0109700, ,psos,hydroxymethylglutaryl-CoA reductase, degradative	F602_RS0105840, ,psos,hydroxymethylglutaryl-CoA reductase, degradative	D820_RS05330, ,psos,hydroxymethylglutaryl-CoA reductase, degradative	HMPREF8579_RS03155, ,psos,hydroxymethylglutaryl-CoA reductase, degradative	HK29_RS07630, ,psos,hydroxymethylglutaryl-CoA reductase, degradative	H354_RS15265, ,psos,hydroxymethylglutaryl-CoA reductase, degradative	A3I7_RS0103500, ,psos,hydroxymethylglutaryl-CoA reductase, degradative	A3I9_RS0100460, ,psos,hydroxymethylglutaryl-CoA reductase, degradative	A0O21_RS03800, ,psos,hydroxymethylglutaryl-CoA reductase, degradative	HMPREF9180_RS07695, ,psos,hydroxymethylglutaryl-CoA reductase, degradative	AKK44_RS02025, ,psos,hydroxymethylglutaryl-CoA reductase, degradative	NX86_RS05680, ,psos,hydroxymethylglutaryl-CoA reductase, degradative	HMPREF1046_RS09785, ,psos,hydroxymethylglutaryl-CoA reductase, degradative	B6D67_RS03855, ,psos,hydroxymethylglutaryl-CoA reductase, degradative	SSAL8618_RS03035, ,psos,hydroxymethylglutaryl-CoA reductase, degradative	HMPREF9378_RS00835, ,psos,hydroxymethylglutaryl-CoA reductase, degradative	SSIN_RS09755, ,psos,hydroxymethylglutaryl-CoA reductase, degradative	BS63_RS0101475, ,psos,hydroxymethylglutaryl-CoA reductase, degradative	A3IA_RS0101405, ,psos,hydroxymethylglutaryl-CoA reductase, degradative	HMPREF9425_RS06460, ,psos,hydroxymethylglutaryl-CoA reductase, degradative
AT689_RS09485, ,psos,Fe-S cluster assembly protein SufD	A4H00_RS01585, ,psos,Fe-S cluster assembly protein SufD	BU200_RS03215, ,psos,Fe-S cluster assembly protein SufD	HMPREF9171_RS103620, ,psos,Fe-S cluster assembly protein SufD	B078_RS0106695, ,psos,Fe-S cluster assembly protein SufD	HMPREF9421_RS00065, ,psos,Fe-S cluster assembly protein SufD	A3GS_RS0106195, ,psos,Fe-S cluster assembly protein SufD	H346_RS0103875, ,psos,Fe-S cluster assembly protein SufD	ANG2_RS06870, ,psos,Fe-S cluster assembly protein SufD	G573_RS0104050, ,psos,Fe-S cluster assembly protein SufD	A3GU_RS0108465, ,psos,Fe-S cluster assembly protein SufD	A3GW_RS0101695, ,psos,Fe-S cluster assembly protein SufD	BW943_RS07110, ,psos,Fe-S cluster assembly protein SufD	CECT5772_RS09950, ,psos,Fe-S cluster assembly protein SufD	HMPREF0819_RS07540, ,psos,Fe-S cluster assembly protein SufD	A3GY_RS0107315, ,psos,Fe-S cluster assembly protein SufD	AT460_RS07245, ,psos,Fe-S cluster assembly protein SufD	A2G56_RS05830, ,psos,Fe-S cluster assembly protein SufD	F601_RS0105110, ,psos,Fe-S cluster assembly protein SufD	BFM96_RS04750, ,psos,Fe-S cluster assembly protein SufD	G574_RS0104355, ,psos,Fe-S cluster assembly protein SufD	STRINF_RS00085, ,psos,Fe-S cluster assembly protein SufD	HMPREF9423_RS07285, ,psos,Fe-S cluster assembly protein SufD	NA30_RS05810, ,psos,Fe-S cluster assembly protein SufD	HMPREF1654_RS00440, ,psos,Fe-S cluster assembly protein SufD	A3I1_RS0105220, ,psos,Fe-S cluster assembly protein SufD	BN415_RS05855, ,psos,Fe-S cluster assembly protein SufD	A3I5_RS0105530, ,psos,Fe-S cluster assembly protein SufD	F602_RS0100980, ,psos,Fe-S cluster assembly protein SufD	D820_RS08385, ,psos,Fe-S cluster assembly protein SufD	HMPREF8579_RS06555, ,psos,Fe-S cluster assembly protein SufD	HK29_RS04085, ,psos,Fe-S cluster assembly protein SufD	H354_RS12885, ,psos,Fe-S cluster assembly protein SufD	A3I7_RS0101210, ,psos,Fe-S cluster assembly protein SufD	A3I9_RS0109790, ,psos,Fe-S cluster assembly protein SufD	A0O21_RS07650, ,psos,Fe-S cluster assembly protein SufD	HMPREF9180_RS06605, ,psos,Fe-S cluster assembly protein SufD	AKK44_RS02655, ,psos,Fe-S cluster assembly protein SufD	NX86_RS07295, ,psos,Fe-S cluster assembly protein SufD	HMPREF1046_RS13015, ,psos,Fe-S cluster assembly protein SufD	B6D67_RS01395, ,psos,Fe-S cluster assembly protein SufD	SSAL8618_RS01260, ,psos,Fe-S cluster assembly protein SufD	HMPREF9378_RS03660, ,psos,Fe-S cluster assembly protein SufD	SSIN_RS04185, ,psos,Fe-S cluster assembly protein SufD	BS63_RS0106500, ,psos,Fe-S cluster assembly protein SufD	A3IA_RS0106990, ,psos,Fe-S cluster assembly protein SufD	HMPREF9425_RS08190, ,psos,Fe-S cluster assembly protein SufD
AT689_RS06260, ,psos,sporulation protein	A4H00_RS07780, ,psos,DNA-binding protein WhiA	BU200_RS09855, ,psos,DNA-binding protein WhiA	HMPREF9171_RS105905, ,psos,sporulation protein	B078_RS0101360, ,psos,DNA-binding protein WhiA	HMPREF9421_RS08445, ,psos,DNA-binding protein WhiA	A3GS_RS0107840, ,psos,DNA-binding protein WhiA	H346_RS0108545, ,psos,DNA-binding protein WhiA	ANG2_RS03565, ,psos,DNA-binding protein WhiA	G573_RS0108810, ,psos,DNA-binding protein WhiA	A3GU_RS0101380, ,psos,DNA-binding protein WhiA	A3GW_RS0107330, ,psos,DNA-binding protein WhiA	BW943_RS01410, ,psos,sporulation protein	CECT5772_RS01420, ,psos,DNA-binding protein WhiA	HMPREF0819_RS03980, ,psos,DNA-binding protein WhiA	A3GY_RS0104000, ,psos,DNA-binding protein WhiA	AT460_RS05665, ,psos,DNA-binding protein WhiA	A2G56_RS03935, ,psos,DNA-binding protein WhiA	F601_RS0104500, ,psos,DNA-binding protein WhiA	BFM96_RS07185, ,psos,DNA-binding protein WhiA	G574_RS0102880, ,psos,DNA-binding protein WhiA	STRINF_RS08405, ,psos,DNA-binding protein WhiA	HMPREF9423_RS03985, ,psos,DNA-binding protein WhiA	NA30_RS04765, ,psos,DNA-binding protein WhiA	HMPREF1654_RS02540, ,psos,DNA-binding protein WhiA	A3I1_RS0103650, ,psos,DNA-binding protein WhiA	BN415_RS01145, ,psos,DNA-binding protein WhiA	A3I5_RS0100715, ,psos,DNA-binding protein WhiA	F602_RS0102025, ,psos,DNA-binding protein WhiA	D820_RS03775, ,psos,sporulation protein	HMPREF8579_RS07720, ,psos,DNA-binding protein WhiA	HK29_RS03210, ,psos,DNA-binding protein WhiA	H354_RS13100, ,psos,DNA-binding protein WhiA	A3I7_RS0108230, ,psos,DNA-binding protein WhiA	A3I9_RS0101215, ,psos,DNA-binding protein WhiA	A0O21_RS02945, ,psos,DNA-binding protein WhiA	HMPREF9180_RS03985, ,psos,DNA-binding protein WhiA	AKK44_RS03085, ,psos,DNA-binding protein WhiA	NX86_RS03290, ,psos,DNA-binding protein WhiA	HMPREF1046_RS03610, ,psos,sporulation protein	B6D67_RS02840, ,psos,sporulation protein	SSAL8618_RS05955, ,psos,DNA-binding protein WhiA	HMPREF9378_RS06280, ,psos,DNA-binding protein WhiA	SSIN_RS00360, ,psos,DNA-binding protein WhiA	BS63_RS0102200, ,psos,DNA-binding protein WhiA	A3IA_RS0105445, ,psos,DNA-binding protein WhiA	HMPREF9425_RS05390, ,psos,DNA-binding protein WhiA
AT689_RS10030, ,psos,cell division ATP-binding protein FtsE	A4H00_RS07600, ,psos,cell division ATP-binding protein FtsE	BU200_RS01535, ,psos,cell division ATP-binding protein FtsE	HMPREF9171_RS105840, ,psos,cell division ATP-binding protein FtsE	B078_RS0100360, ,psos,cell division ATP-binding protein FtsE	HMPREF9421_RS05130, ,psos,cell division ATP-binding protein FtsE	A3GS_RS0103090, ,psos,cell division ATP-binding protein FtsE	H346_RS0108585, ,psos,cell division ATP-binding protein FtsE	ANG2_RS05150, ,psos,cell division ATP-binding protein FtsE	G573_RS0108905, ,psos,cell division ATP-binding protein FtsE	A3GU_RS0101310, ,psos,cell division ATP-binding protein FtsE	A3GW_RS0110045, ,psos,cell division ATP-binding protein FtsE	BW943_RS09550, ,psos,cell division ATP-binding protein FtsE	CECT5772_RS01470, ,psos,cell division ATP-binding protein FtsE	HMPREF0819_RS04070, ,psos,cell division ATP-binding protein FtsE	A3GY_RS0104110, ,psos,cell division ATP-binding protein FtsE	AT460_RS03130, ,psos,cell division ATP-binding protein FtsE	A2G56_RS00265, ,psos,cell division ATP-binding protein FtsE	F601_RS0109985, ,psos,cell division ATP-binding protein FtsE	BFM96_RS06055, ,psos,cell division ATP-binding protein FtsE	G574_RS0102775, ,psos,cell division ATP-binding protein FtsE	STRINF_RS08495, ,psos,cell division ATP-binding protein FtsE	HMPREF9423_RS08550, ,psos,cell division ATP-binding protein FtsE	NA30_RS04810, ,psos,cell division ATP-binding protein FtsE	HMPREF1654_RS01505, ,psos,cell division ATP-binding protein FtsE	A3I1_RS0100810, ,psos,cell division ATP-binding protein FtsE	BN415_RS00760, ,psos,cell division ATP-binding protein FtsE	A3I5_RS0107475, ,psos,cell division ATP-binding protein FtsE	F602_RS0106290, ,psos,cell division ATP-binding protein FtsE	D820_RS03680, ,psos,cell division ATP-binding protein FtsE	HMPREF8579_RS03975, ,psos,cell division ATP-binding protein FtsE	HK29_RS02890, ,psos,cell division ATP-binding protein FtsE	H354_RS14520, ,psos,cell division ATP-binding protein FtsE	A3I7_RS0106125, ,psos,cell division ATP-binding protein FtsE	A3I9_RS0100920, ,psos,cell division ATP-binding protein FtsE	A0O21_RS02845, ,psos,cell division ATP-binding protein FtsE	HMPREF9180_RS07615, ,psos,cell division ATP-binding protein FtsE	AKK44_RS03040, ,psos,cell division ATP-binding protein FtsE	NX86_RS03350, ,psos,cell division ATP-binding protein FtsE	HMPREF1046_RS03800, ,psos,cell division ATP-binding protein FtsE	B6D67_RS02790, ,psos,cell division ATP-binding protein FtsE	SSAL8618_RS04990, ,psos,cell division ATP-binding protein FtsE	HMPREF9378_RS06530, ,psos,cell division ATP-binding protein FtsE	SSIN_RS06440, ,psos,cell division ATP-binding protein FtsE	BS63_RS0100530, ,psos,cell division ATP-binding protein FtsE	A3IA_RS0105700, ,psos,cell division ATP-binding protein FtsE	HMPREF9425_RS04275, ,psos,cell division ATP-binding protein FtsE
AT689_RS05800, ,psos,recombination protein RecR	A4H00_RS07270, ,psos,recombination protein RecR	BU200_RS03710, ,psos,recombination protein RecR	HMPREF9171_RS106640, ,psos,recombination protein RecR	B078_RS0104045, ,psos,recombination protein RecR	HMPREF9421_RS08925, ,psos,recombination protein RecR	A3GS_RS0109795, ,psos,recombination protein RecR	H346_RS0107545, ,psos,recombination protein RecR	ANG2_RS00880, ,psos,recombination protein RecR	G573_RS0104205, ,psos,recombination protein RecR	A3GU_RS0107140, ,psos,recombination protein RecR	A3GW_RS0106075, ,psos,recombination protein RecR	BW943_RS01030, ,psos,recombination protein RecR	CECT5772_RS01860, ,psos,recombination protein RecR	HMPREF0819_RS00460, ,psos,recombination protein RecR	A3GY_RS0100450, ,psos,recombination protein RecR	AT460_RS03090, ,psos,recombination protein RecR	A2G56_RS09660, ,psos,recombination protein RecR	F601_RS0101385, ,psos,recombination protein RecR	BFM96_RS10545, ,psos,recombination protein RecR	G574_RS0108515, ,psos,recombination protein RecR	STRINF_RS02820, ,psos,recombination protein RecR	HMPREF9423_RS11130, ,psos,recombination protein RecR	NA30_RS04580, ,psos,recombination protein RecR	HMPREF1654_RS04490, ,psos,recombination protein RecR	A3I1_RS0103080, ,psos,recombination protein RecR	BN415_RS03585, ,psos,recombination protein RecR	A3I5_RS0101215, ,psos,recombination protein RecR	F602_RS0109240, ,psos,recombination protein RecR	D820_RS06800, ,psos,recombination protein RecR	HMPREF8579_RS07925, ,psos,recombination protein RecR	HK29_RS03010, ,psos,recombination protein RecR	H354_RS13290, ,psos,recombination protein RecR	A3I7_RS0111470, ,psos,recombination protein RecR	A3I9_RS0112100, ,psos,recombination protein RecR	A0O21_RS06565, ,psos,recombination protein RecR	HMPREF9180_RS09510, ,psos,recombination protein RecR	AKK44_RS04520, ,psos,recombination protein RecR	NX86_RS06355, ,psos,recombination protein RecR	HMPREF1046_RS07545, ,psos,recombination protein RecR	B6D67_RS06460, ,psos,recombination protein RecR	SSAL8618_RS03230, ,psos,recombination protein RecR	HMPREF9378_RS05685, ,psos,recombination protein RecR	SSIN_RS01905, ,psos,recombination protein RecR	BS63_RS0100700, ,psos,recombination protein RecR	A3IA_RS0110370, ,psos,recombination protein RecR	HMPREF9425_RS06270, ,psos,recombination protein RecR
AT689_RS08950, ,psos,preprotein translocase subunit SecG	A4H00_RS06955, ,psos,preprotein translocase subunit SecG	BU200_RS09215, ,psos,preprotein translocase subunit SecG	HMPREF9171_RS109555, ,psos,preprotein translocase subunit SecG	B078_RS0102370, ,psos,preprotein translocase subunit SecG	HMPREF9421_RS04795, ,psos,preprotein translocase subunit SecG	A3GS_RS0104815, ,psos,preprotein translocase subunit SecG	H346_RS0108800, ,psos,preprotein translocase subunit SecG	ANG2_RS05260, ,psos,preprotein translocase subunit SecG	G573_RS0109465, ,psos,preprotein translocase subunit SecG	A3GU_RS0100785, ,psos,preprotein translocase subunit SecG	A3GW_RS0105255, ,psos,preprotein translocase subunit SecG	BW943_RS05155, ,psos,preprotein translocase subunit SecG	CECT5772_RS08415, ,psos,preprotein translocase subunit SecG	HMPREF0819_RS04465, ,psos,preprotein translocase subunit SecG	A3GY_RS0104675, ,psos,preprotein translocase subunit SecG	AT460_RS08010, ,psos,preprotein translocase subunit SecG	A2G56_RS00485, ,psos,preprotein translocase subunit SecG	F601_RS0111180, ,psos,preprotein translocase subunit SecG	BFM96_RS06420, ,psos,preprotein translocase subunit SecG	G574_RS0105320, ,psos,preprotein translocase subunit SecG	STRINF_RS08935, ,psos,preprotein translocase subunit SecG	HMPREF9423_RS05775, ,psos,preprotein translocase subunit SecG	NA30_RS09300, ,psos,preprotein translocase subunit SecG	HMPREF1654_RS05920, ,psos,preprotein translocase subunit SecG	A3I1_RS0102730, ,psos,preprotein translocase subunit SecG	BN415_RS00665, ,psos,preprotein translocase subunit SecG	A3I5_RS0102160, ,psos,preprotein translocase subunit SecG	F602_RS0105800, ,psos,preprotein translocase subunit SecG	D820_RS02495, ,psos,preprotein translocase subunit SecG	HMPREF8579_RS04835, ,psos,preprotein translocase subunit SecG	HK29_RS05740, ,psos,preprotein translocase subunit SecG	H354_RS20335, ,psos,preprotein translocase subunit SecG	A3I7_RS0100490, ,psos,preprotein translocase subunit SecG	A3I9_RS0100425, ,psos,preprotein translocase subunit SecG	A0O21_RS02315, ,psos,preprotein translocase subunit SecG	HMPREF9180_RS05155, ,psos,preprotein translocase subunit SecG	AKK44_RS05780, ,psos,preprotein translocase subunit SecG	NX86_RS08015, ,psos,preprotein translocase subunit SecG	HMPREF1046_RS08575, ,psos,preprotein translocase subunit SecG	B6D67_RS02240, ,psos,preprotein translocase subunit SecG	SSAL8618_RS03270, ,psos,preprotein translocase subunit SecG	HMPREF9378_RS09850, ,psos,preprotein translocase subunit SecG	SSIN_RS09555, ,psos,preprotein translocase subunit SecG	BS63_RS0104490, ,psos,preprotein translocase subunit SecG	A3IA_RS0108375, ,psos,preprotein translocase subunit SecG	HMPREF9425_RS06230, ,psos,preprotein translocase subunit SecG
AT689_RS10285, ,psos,orotidine-5-phosphate decarboxylase	A4H00_RS08550, ,psos,orotidine-5-phosphate decarboxylase	BU200_RS02335, ,psos,orotidine-5-phosphate decarboxylase	HMPREF9171_RS107815, ,psos,orotidine-5-phosphate decarboxylase	B078_RS0102500, ,psos,orotidine-5-phosphate decarboxylase	HMPREF9421_RS07645, ,psos,orotidine-5-phosphate decarboxylase	A3GS_RS0110700, ,psos,orotidine-5-phosphate decarboxylase	H346_RS0105785, ,psos,orotidine-5-phosphate decarboxylase	ANG2_RS05390, ,psos,orotidine-5-phosphate decarboxylase	G573_RS0106475, ,psos,orotidine-5-phosphate decarboxylase	A3GU_RS0102995, ,psos,orotidine-5-phosphate decarboxylase	A3GW_RS0110035, ,psos,orotidine-5-phosphate decarboxylase	BW943_RS04210, ,psos,orotidine-5-phosphate decarboxylase	CECT5772_RS06645, ,psos,orotidine-5-phosphate decarboxylase	HMPREF0819_RS01570, ,psos,orotidine-5-phosphate decarboxylase	A3GY_RS0101730, ,psos,orotidine-5-phosphate decarboxylase	AT460_RS04210, ,psos,orotidine-5-phosphate decarboxylase	A2G56_RS02930, ,psos,orotidine-5-phosphate decarboxylase	F601_RS0103430, ,psos,orotidine-5-phosphate decarboxylase	BFM96_RS06335, ,psos,orotidine-5-phosphate decarboxylase	G574_RS0101040, ,psos,orotidine-5-phosphate decarboxylase	STRINF_RS07615, ,psos,orotidine-5-phosphate decarboxylase	HMPREF9423_RS04290, ,psos,orotidine-5-phosphate decarboxylase	NA30_RS00985, ,psos,orotidine-5-phosphate decarboxylase	HMPREF1654_RS05800, ,psos,orotidine-5-phosphate decarboxylase	A3I1_RS0105075, ,psos,orotidine-5-phosphate decarboxylase	BN415_RS02340, ,psos,orotidine-5-phosphate decarboxylase	A3I5_RS0100575, ,psos,orotidine-5-phosphate decarboxylase	F602_RS0107035, ,psos,orotidine-5-phosphate decarboxylase	D820_RS04135, ,psos,orotidine-5-phosphate decarboxylase	HMPREF8579_RS03770, ,psos,orotidine-5-phosphate decarboxylase	HK29_RS00270, ,psos,orotidine-5-phosphate decarboxylase	H354_RS14695, ,psos,orotidine-5-phosphate decarboxylase	A3I7_RS0107810, ,psos,orotidine-5-phosphate decarboxylase	A3I9_RS0105825, ,psos,orotidine-5-phosphate decarboxylase	A0O21_RS05125, ,psos,orotidine-5-phosphate decarboxylase	HMPREF9180_RS04255, ,psos,orotidine-5-phosphate decarboxylase	AKK44_RS00355, ,psos,orotidine-5-phosphate decarboxylase	NX86_RS00320, ,psos,orotidine-5-phosphate decarboxylase,IDENTICAL PARALOGS:,NX86_RS05425,orotidine-5'-phosphate decarboxylase	HMPREF1046_RS12440, ,psos,orotidine-5-phosphate decarboxylase	B6D67_RS03940, ,psos,orotidine-5-phosphate decarboxylase	SSAL8618_RS05565, ,psos,orotidine-5-phosphate decarboxylase	HMPREF9378_RS08225, ,psos,orotidine-5-phosphate decarboxylase	SSIN_RS08965, ,psos,orotidine-5-phosphate decarboxylase	BS63_RS0102540, ,psos,orotidine-5-phosphate decarboxylase	A3IA_RS0102350, ,psos,orotidine-5-phosphate decarboxylase	HMPREF9425_RS04795, ,psos,orotidine-5-phosphate decarboxylase
AT689_RS07450, ,psos,flavodoxin	A4H00_RS00060, ,psos,flavodoxin	BU200_RS06420, ,psos,flavodoxin	HMPREF9171_RS105935, ,psos,flavodoxin	B078_RS0103780, ,psos,flavodoxin	HMPREF9421_RS07750, ,psos,flavodoxin	A3GS_RS0101075, ,psos,flavodoxin	H346_RS0101590, ,psos,flavodoxin	ANG2_RS00595, ,psos,flavodoxin	G573_RS0108760, ,psos,flavodoxin	A3GU_RS0101415, ,psos,flavodoxin	A3GW_RS0100730, ,psos,flavodoxin	BW943_RS01490, ,psos,flavodoxin	CECT5772_RS01340, ,psos,flavodoxin	HMPREF0819_RS03905, ,psos,flavodoxin	A3GY_RS0103950, ,psos,flavodoxin	AT460_RS07345, ,psos,flavodoxin	A2G56_RS00875, ,psos,flavodoxin	F601_RS0100560, ,psos,flavodoxin	BFM96_RS06875, ,psos,flavodoxin	G574_RS0107840, ,psos,flavodoxin	STRINF_RS08300, ,psos,flavodoxin	HMPREF9423_RS07090, ,psos,flavodoxin	NA30_RS07880, ,psos,flavodoxin	HMPREF1654_RS04640, ,psos,flavodoxin	A3I1_RS0103950, ,psos,flavodoxin	BN415_RS00900, ,psos,flavodoxin	A3I5_RS0102455, ,psos,flavodoxin	F602_RS0101980, ,psos,flavodoxin	D820_RS03825, ,psos,flavodoxin	HMPREF8579_RS04415, ,psos,flavodoxin	HK29_RS06305, ,psos,flavodoxin	H354_RS17860, ,psos,flavodoxin	A3I7_RS0100450, ,psos,flavodoxin	A3I9_RS0111030, ,psos,flavodoxin	A0O21_RS03040, ,psos,flavodoxin	HMPREF9180_RS06415, ,psos,flavodoxin	AKK44_RS03115, ,psos,flavodoxin	NX86_RS03260, ,psos,flavodoxin	HMPREF1046_RS11405, ,psos,flavodoxin	B6D67_RS03175, ,psos,flavodoxin	SSAL8618_RS04775, ,psos,flavodoxin	HMPREF9378_RS08325, ,psos,flavodoxin	SSIN_RS08790, ,psos,flavodoxin	BS63_RS0102260, ,psos,flavodoxin	A3IA_RS0108810, ,psos,flavodoxin	HMPREF9425_RS04095, ,psos,flavodoxin
AT689_RS08045, ,psos,bifunctional riboflavin kinase/FMN adenylyltransferase	A4H00_RS08740, ,psos,bifunctional riboflavin kinase/FMN adenylyltransferase	BU200_RS00515, ,psos,riboflavin biosynthesis protein RibF	HMPREF9171_RS107615, ,psos,bifunctional riboflavin kinase/FMN adenylyltransferase	B078_RS0102910, ,psos,bifunctional riboflavin kinase/FMN adenylyltransferase	HMPREF9421_RS08335, ,psos,bifunctional riboflavin kinase/FMN adenylyltransferase	A3GS_RS0106635, ,psos,bifunctional riboflavin kinase/FMN adenylyltransferase	H346_RS0101945, ,psos,riboflavin biosynthesis protein RibF	ANG2_RS03100, ,psos,bifunctional riboflavin kinase/FMN adenylyltransferase	G573_RS0106745, ,psos,bifunctional riboflavin kinase/FMN adenylyltransferase	A3GU_RS0102765, ,psos,bifunctional riboflavin kinase/FMN adenylyltransferase	A3GW_RS0107325, ,psos,bifunctional riboflavin kinase/FMN adenylyltransferase	BW943_RS06810, ,psos,riboflavin biosynthesis protein RibF	CECT5772_RS00335, ,psos,bifunctional riboflavin kinase/FMN adenylyltransferase	HMPREF0819_RS02510, ,psos,bifunctional riboflavin kinase/FMN adenylyltransferase	A3GY_RS0102015, ,psos,bifunctional riboflavin kinase/FMN adenylyltransferase	AT460_RS05185, ,psos,bifunctional riboflavin kinase/FMN adenylyltransferase	A2G56_RS02260, ,psos,bifunctional riboflavin kinase/FMN adenylyltransferase	F601_RS0111990, ,psos,bifunctional riboflavin kinase/FMN adenylyltransferase	BFM96_RS07365, ,psos,riboflavin biosynthesis protein RibF	G574_RS0107250, ,psos,bifunctional riboflavin kinase/FMN adenylyltransferase	STRINF_RS06265, ,psos,bifunctional riboflavin kinase/FMN adenylyltransferase	HMPREF9423_RS06090, ,psos,bifunctional riboflavin kinase/FMN adenylyltransferase	NA30_RS00695, ,psos,bifunctional riboflavin kinase/FMN adenylyltransferase	HMPREF1654_RS05105, ,psos,bifunctional riboflavin kinase/FMN adenylyltransferase	A3I1_RS0101645, ,psos,bifunctional riboflavin kinase/FMN adenylyltransferase	BN415_RS01395, ,psos,bifunctional riboflavin kinase/FMN adenylyltransferase	A3I5_RS0105055, ,psos,hypothetical protein	F602_RS0107965, ,psos,bifunctional riboflavin kinase/FMN adenylyltransferase	D820_RS04465, ,psos,bifunctional riboflavin kinase/FMN adenylyltransferase	HMPREF8579_RS06340, ,psos,bifunctional riboflavin kinase/FMN adenylyltransferase	HK29_RS04325, ,psos,bifunctional riboflavin kinase/FMN adenylyltransferase	H354_RS12650, ,psos,bifunctional riboflavin kinase/FMN adenylyltransferase	A3I7_RS0108500, ,psos,riboflavin biosynthesis protein RibF	A3I9_RS0109430, ,psos,bifunctional riboflavin kinase/FMN adenylyltransferase	A0O21_RS04810, ,psos,riboflavin biosynthesis protein RibF	HMPREF9180_RS05430, ,psos,bifunctional riboflavin kinase/FMN adenylyltransferase	AKK44_RS00985, ,psos,riboflavin biosynthesis protein RibF	NX86_RS02640, ,psos,riboflavin biosynthesis protein RibF	HMPREF1046_RS05495, ,psos,bifunctional riboflavin kinase/FMN adenylyltransferase	B6D67_RS05485, ,psos,bifunctional riboflavin kinase/FMN adenylyltransferase	SSAL8618_RS05480, ,psos,bifunctional riboflavin kinase/FMN adenylyltransferase	HMPREF9378_RS06825, ,psos,bifunctional riboflavin kinase/FMN adenylyltransferase	SSIN_RS02605, ,psos,bifunctional riboflavin kinase/FMN adenylyltransferase	BS63_RS0102830, ,psos,riboflavin biosynthesis protein RibF	A3IA_RS0100390, ,psos,bifunctional riboflavin kinase/FMN adenylyltransferase	HMPREF9425_RS04725, ,psos,bifunctional riboflavin kinase/FMN adenylyltransferase
AT689_RS01140, ,psos,isoprenyl transferase	A4H00_RS05665, ,psos,isoprenyl transferase	BU200_RS08065, ,psos,isoprenyl transferase	HMPREF9171_RS111465, ,psos,isoprenyl transferase	B078_RS0105135, ,psos,isoprenyl transferase	HMPREF9421_RS00430, ,psos,isoprenyl transferase	A3GS_RS0106445, ,psos,isoprenyl transferase	H346_RS0100840, ,psos,isoprenyl transferase	ANG2_RS05620, ,psos,isoprenyl transferase	G573_RS0103450, ,psos,isoprenyl transferase	A3GU_RS0106760, ,psos,isoprenyl transferase	A3GW_RS0109715, ,psos,isoprenyl transferase	BW943_RS04635, ,psos,isoprenyl transferase	CECT5772_RS03320, ,psos,isoprenyl transferase	HMPREF0819_RS07915, ,psos,isoprenyl transferase	A3GY_RS0107235, ,psos,isoprenyl transferase	AT460_RS06590, ,psos,isoprenyl transferase	A2G56_RS05960, ,psos,isoprenyl transferase	F601_RS0105000, ,psos,isoprenyl transferase	BFM96_RS01710, ,psos,isoprenyl transferase	G574_RS0109035, ,psos,isoprenyl transferase	STRINF_RS03470, ,psos,isoprenyl transferase	HMPREF9423_RS10270, ,psos,isoprenyl transferase	NA30_RS01110, ,psos,isoprenyl transferase	HMPREF1654_RS06980, ,psos,isoprenyl transferase	A3I1_RS0106660, ,psos,isoprenyl transferase	BN415_RS08555, ,psos,isoprenyl transferase	A3I5_RS0103940, ,psos,isoprenyl transferase	F602_RS0103815, ,psos,isoprenyl transferase	D820_RS01610, ,psos,isoprenyl transferase	HMPREF8579_RS09355, ,psos,isoprenyl transferase	HK29_RS01470, ,psos,isoprenyl transferase	H354_RS19215, ,psos,isoprenyl transferase	A3I7_RS0101350, ,psos,isoprenyl transferase	A3I9_RS0110150, ,psos,isoprenyl transferase	A0O21_RS08075, ,psos,isoprenyl transferase	HMPREF9180_RS08840, ,psos,isoprenyl transferase	AKK44_RS05475, ,psos,isoprenyl transferase	NX86_RS06200, ,psos,isoprenyl transferase	HMPREF1046_RS11710, ,psos,isoprenyl transferase	B6D67_RS09085, ,psos,isoprenyl transferase	SSAL8618_RS01350, ,psos,isoprenyl transferase	HMPREF9378_RS03015, ,psos,isoprenyl transferase	SSIN_RS09870, ,psos,isoprenyl transferase	BS63_RS0109315, ,psos,isoprenyl transferase	A3IA_RS0107135, ,psos,isoprenyl transferase	HMPREF9425_RS08085, ,psos,isoprenyl transferase
AT689_RS06265, ,psos,ferredoxin--NADP(+) reductase	A4H00_RS02905, ,psos,ferredoxin--NADP(+) reductase	BU200_RS04445, ,psos,ferredoxin--NADP(+) reductase	HMPREF9171_RS108915, ,psos,ferredoxin--NADP(+) reductase	B078_RS0103210, ,psos,ferredoxin--NADP(+) reductase	HMPREF9421_RS08440, ,psos,ferredoxin--NADP(+) reductase	A3GS_RS0100535, ,psos,ferredoxin--NADP(+) reductase	H346_RS0104020, ,psos,ferredoxin--NADP(+) reductase	ANG2_RS03335, ,psos,ferredoxin--NADP(+) reductase	G573_RS0107890, ,psos,ferredoxin--NADP(+) reductase	A3GU_RS0101975, ,psos,ferredoxin--NADP(+) reductase	A3GW_RS0100650, ,psos,ferredoxin--NADP(+) reductase	BW943_RS06430, ,psos,ferredoxin--NADP(+) reductase	CECT5772_RS07060, ,psos,ferredoxin--NADP(+) reductase	HMPREF0819_RS03110, ,psos,ferredoxin--NADP(+) reductase	A3GY_RS0103080, ,psos,ferredoxin--NADP(+) reductase	AT460_RS04055, ,psos,ferredoxin--NADP(+) reductase	A2G56_RS01240, ,psos,ferredoxin--NADP(+) reductase	F601_RS0101270, ,psos,ferredoxin--NADP(+) reductase	BFM96_RS07320, ,psos,ferredoxin--NADP(+) reductase	G574_RS0104165, ,psos,ferredoxin--NADP(+) reductase	STRINF_RS01405, ,psos,ferredoxin--NADP(+) reductase	HMPREF9423_RS03990, ,psos,ferredoxin--NADP(+) reductase	NA30_RS07115, ,psos,ferredoxin--NADP(+) reductase	HMPREF1654_RS04880, ,psos,ferredoxin--NADP(+) reductase	A3I1_RS0102430, ,psos,hypothetical protein	BN415_RS01150, ,psos,ferredoxin--NADP(+) reductase	A3I5_RS0108395, ,psos,ferredoxin--NADP(+) reductase	F602_RS0103960, ,psos,ferredoxin--NADP(+) reductase	D820_RS05640, ,psos,thioredoxin reductase	HMPREF8579_RS07715, ,psos,ferredoxin--NADP(+) reductase	HK29_RS03215, ,psos,ferredoxin--NADP(+) reductase	H354_RS13095, ,psos,ferredoxin--NADP(+) reductase	A3I7_RS0100600, ,psos,ferredoxin--NADP(+) reductase	A3I9_RS0110255, ,psos,ferredoxin--NADP(+) reductase	A0O21_RS02045, ,psos,ferredoxin--NADP(+) reductase	HMPREF9180_RS03990, ,psos,ferredoxin--NADP(+) reductase	AKK44_RS02115, ,psos,ferredoxin--NADP(+) reductase	NX86_RS05770, ,psos,ferredoxin--NADP(+) reductase	HMPREF1046_RS13615, ,psos,NAD(P)/FAD-dependent oxidoreductase	B6D67_RS03725, ,psos,ferredoxin--NADP(+) reductase	SSAL8618_RS07330, ,psos,ferredoxin--NADP(+) reductase	HMPREF9378_RS06285, ,psos,ferredoxin--NADP(+) reductase	SSIN_RS00365, ,psos,ferredoxin--NADP(+) reductase	BS63_RS0101035, ,psos,ferredoxin--NADP(+) reductase	A3IA_RS0103265, ,psos,ferredoxin--NADP(+) reductase	HMPREF9425_RS02905, ,psos,ferredoxin--NADP(+) reductase
AT689_RS07035, ,psos,transcriptional regulator Spx	A4H00_RS08750, ,psos,transcriptional regulator Spx	BU200_RS00525, ,psos,transcriptional regulator Spx	HMPREF9171_RS107610, ,psos,regulatory protein Spx	B078_RS0102905, ,psos,transcriptional regulator Spx	HMPREF9421_RS08330, ,psos,transcriptional regulator Spx	A3GS_RS0106640, ,psos,transcriptional regulator Spx	H346_RS0101940, ,psos,transcriptional regulator Spx	ANG2_RS03095, ,psos,transcriptional regulator Spx	G573_RS0106750, ,psos,transcriptional regulator Spx	A3GU_RS0102760, ,psos,transcriptional regulator Spx	A3GW_RS0107320, ,psos,transcriptional regulator Spx	BW943_RS06815, ,psos,transcriptional regulator Spx	CECT5772_RS00330, ,psos,transcriptional regulator Spx	HMPREF0819_RS02505, ,psos,transcriptional regulator Spx	A3GY_RS0102020, ,psos,transcriptional regulator Spx	AT460_RS05180, ,psos,transcriptional regulator Spx	A2G56_RS02265, ,psos,transcriptional regulator Spx	F601_RS0111995, ,psos,transcriptional regulator Spx	BFM96_RS07370, ,psos,transcriptional regulator Spx	G574_RS0107255, ,psos,transcriptional regulator Spx	STRINF_RS06260, ,psos,transcriptional regulator Spx	HMPREF9423_RS04915, ,psos,transcriptional regulator Spx	NA30_RS00690, ,psos,transcriptional regulator Spx	HMPREF1654_RS05110, ,psos,transcriptional regulator Spx	A3I1_RS0101650, ,psos,transcriptional regulator Spx	BN415_RS01765, ,psos,transcriptional regulator Spx	A3I5_RS0105060, ,psos,transcriptional regulator Spx	F602_RS0107955, ,psos,transcriptional regulator Spx	D820_RS04470, ,psos,regulatory protein Spx	HMPREF8579_RS07110, ,psos,transcriptional regulator Spx	HK29_RS03515, ,psos,transcriptional regulator Spx	H354_RS16890, ,psos,transcriptional regulator Spx	A3I7_RS0108495, ,psos,transcriptional regulator Spx	A3I9_RS0109420, ,psos,transcriptional regulator Spx	A0O21_RS04805, ,psos,transcriptional regulator Spx	HMPREF9180_RS04825, ,psos,transcriptional regulator Spx	AKK44_RS00980, ,psos,transcriptional regulator Spx	NX86_RS02645, ,psos,transcriptional regulator Spx	HMPREF1046_RS13475, ,psos,regulatory protein Spx	B6D67_RS05480, ,psos,regulatory protein Spx	SSAL8618_RS05475, ,psos,transcriptional regulator Spx	HMPREF9378_RS06830, ,psos,transcriptional regulator Spx	SSIN_RS02600, ,psos,transcriptional regulator Spx	BS63_RS0102840, ,psos,transcriptional regulator Spx	A3IA_RS0100385, ,psos,transcriptional regulator Spx	HMPREF9425_RS04720, ,psos,transcriptional regulator Spx
AT689_RS09275, ,psos,membrane protein	A4H00_RS00725, ,psos,hypothetical protein	BU200_RS01330, ,psos,hypothetical protein	HMPREF9171_RS106490, ,psos,phage shock protein C	B078_RS0100855, ,psos,phage-shock protein	HMPREF9421_RS04970, ,psos,hypothetical protein	A3GS_RS0105050, ,psos,membrane protein	H346_RS0107005, ,psos,membrane protein	ANG2_RS02085, ,psos,membrane protein	G573_RS0109250, ,psos,membrane protein	A3GU_RS0101035, ,psos,membrane protein	A3GW_RS0101390, ,psos,hypothetical protein	BW943_RS07790, ,psos,membrane protein	CECT5772_RS08750, ,psos,membrane protein	HMPREF0819_RS04240, ,psos,membrane protein	A3GY_RS0104450, ,psos,membrane protein	AT460_RS07945, ,psos,hypothetical protein	A2G56_RS10005, ,psos,hypothetical protein	F601_RS0107660, ,psos,membrane protein	BFM96_RS08855, ,psos,hypothetical protein	G574_RS0102495, ,psos,membrane protein	STRINF_RS08695, ,psos,membrane protein	HMPREF9423_RS06365, ,psos,membrane protein	NA30_RS04230, ,psos,membrane protein	HMPREF1654_RS05295, ,psos,phage-shock protein	A3I1_RS0100635, ,psos,hypothetical protein	BN415_RS00490, ,psos,hypothetical protein	A3I5_RS0106590, ,psos,hypothetical protein	F602_RS0106020, ,psos,hypothetical protein	D820_RS06160, ,psos,membrane protein	HMPREF8579_RS06300, ,psos,membrane protein	HK29_RS04410, ,psos,membrane protein	H354_RS12620, ,psos,stress-responsive transcriptional regulator	A3I7_RS0100570, ,psos,membrane protein	A3I9_RS0100655, ,psos,hypothetical protein	A0O21_RS02605, ,psos,hypothetical protein	HMPREF9180_RS05670, ,psos,membrane protein	AKK44_RS02855, ,psos,membrane protein	NX86_RS01525, ,psos,membrane protein	HMPREF1046_RS03755, ,psos,membrane protein	B6D67_RS02570, ,psos,membrane protein	SSAL8618_RS03905, ,psos,membrane protein	HMPREF9378_RS09630, ,psos,phage-shock protein	SSIN_RS06425, ,psos,membrane protein	BS63_RS0100255, ,psos,stress-responsive transcriptional regulator	A3IA_RS0105950, ,psos,hypothetical protein	HMPREF9425_RS05995, ,psos,membrane protein
AT689_RS08860, ,psos,hypothetical protein	A4H00_RS05065, ,psos,hypothetical protein	BU200_RS01805, ,psos,DUF536 domain-containing protein	HMPREF9171_RS110725, ,psos,hypothetical protein	B078_RS0108525, ,psos,hypothetical protein	HMPREF9421_RS03230, ,psos,hypothetical protein	A3GS_RS0107500, ,psos,hypothetical protein	H346_RS0100695, ,psos,hypothetical protein	ANG2_RS08895, ,psos,hypothetical protein	G573_RS0105940, ,psos,hypothetical protein	A3GU_RS0104125, ,psos,hypothetical protein	A3GW_RS0101570, ,psos,hypothetical protein	BW943_RS01755, ,psos,DNA-binding protein	CECT5772_RS05440, ,psos,hypothetical protein	HMPREF0819_RS05625, ,psos,hypothetical protein	A3GY_RS0106770, ,psos,hypothetical protein	AT460_RS01770, ,psos,hypothetical protein	A2G56_RS08600, ,psos,hypothetical protein	F601_RS0108330, ,psos,hypothetical protein	BFM96_RS03900, ,psos,DUF536 domain-containing protein	G574_RS0102055, ,psos,hypothetical protein	STRINF_RS04850, ,psos,hypothetical protein	HMPREF9423_RS06035, ,psos,hypothetical protein	NA30_RS02825, ,psos,hypothetical protein	HMPREF1654_RS03560, ,psos,hypothetical protein	A3I1_RS0105585, ,psos,hypothetical protein	BN415_RS07925, ,psos,hypothetical protein	A3I5_RS0108625, ,psos,hypothetical protein	F602_RS0102190, ,psos,hypothetical protein	D820_RS07745, ,psos,hypothetical protein	HMPREF8579_RS05160, ,psos,hypothetical protein	HK29_RS05325, ,psos,hypothetical protein	H354_RS21000, ,psos,hypothetical protein	A3I7_RS0109005, ,psos,hypothetical protein	A3I9_RS0111645, ,psos,hypothetical protein	A0O21_RS08480, ,psos,DUF536 domain-containing protein	HMPREF9180_RS05375, ,psos,hypothetical protein	AKK44_RS08080, ,psos,hypothetical protein	NX86_RS04665, ,psos,hypothetical protein	HMPREF1046_RS08485, ,psos,hypothetical protein	B6D67_RS08625, ,psos,hypothetical protein	SSAL8618_RS08175, ,psos,hypothetical protein	HMPREF9378_RS00770, ,psos,hypothetical protein	SSIN_RS09810, ,psos,hypothetical protein	BS63_RS0107475, ,psos,MarR family transcriptional regulator	A3IA_RS0106420, ,psos,transcriptional regulator	HMPREF9425_RS02040, ,psos,hypothetical protein
AT689_RS02620, ,psos,serine hydrolase	A4H00_RS03960, ,psos,serine hydrolase	BU200_RS06450, ,psos,serine hydrolase	HMPREF9171_RS112850, ,psos,serine hydrolase	B078_RS0107380, ,psos,serine hydrolase	HMPREF9421_RS02025, ,psos,serine hydrolase	A3GS_RS0107330, ,psos,hypothetical protein	H346_RS0102395, ,psos,serine hydrolase	ANG2_RS04860, ,psos,serine hydrolase	G573_RS0101250, ,psos,serine hydrolase	A3GU_RS0109335, ,psos,serine hydrolase	A3GW_RS0104905, ,psos,serine hydrolase	BW943_RS07155, ,psos,serine hydrolase	CECT5772_RS02690, ,psos,serine hydrolase	HMPREF0819_RS06585, ,psos,serine hydrolase	A3GY_RS0105425, ,psos,hypothetical protein	AT460_RS02870, ,psos,serine hydrolase	A2G56_RS07185, ,psos,serine hydrolase	F601_RS0105685, ,psos,serine hydrolase	BFM96_RS02910, ,psos,serine hydrolase	G574_RS0109770, ,psos,serine hydrolase	STRINF_RS01275, ,psos,serine hydrolase	HMPREF9423_RS09600, ,psos,serine hydrolase	NA30_RS03700, ,psos,serine hydrolase	HMPREF1654_RS07940, ,psos,serine hydrolase	A3I1_RS0106260, ,psos,hypothetical protein	BN415_RS07185, ,psos,serine hydrolase	A3I5_RS0105135, ,psos,serine hydrolase	F602_RS0100310, ,psos,serine hydrolase	D820_RS09530, ,psos,serine hydrolase	HMPREF8579_RS10420, ,psos,serine hydrolase	HK29_RS02660, ,psos,serine hydrolase	H354_RS16480, ,psos,serine hydrolase	A3I7_RS0102030, ,psos,serine hydrolase	A3I9_RS0103350, ,psos,serine hydrolase	A0O21_RS09710, ,psos,serine hydrolase	HMPREF9180_RS08080, ,psos,serine hydrolase	AKK44_RS05220, ,psos,serine hydrolase	NX86_RS05845, ,psos,serine hydrolase	HMPREF1046_RS08170, ,psos,serine hydrolase	B6D67_RS00045, ,psos,serine hydrolase	SSAL8618_RS00050, ,psos,serine hydrolase	HMPREF9378_RS04490, ,psos,serine hydrolase	SSIN_RS01870, ,psos,serine hydrolase	BS63_RS0104945, ,psos,serine hydrolase	A3IA_RS0111515, ,psos,hypothetical protein	HMPREF9425_RS00025, ,psos,serine hydrolase
AT689_RS05880, ,psos,2,3-bisphosphoglycerate-dependent phosphoglycerate mutase	A4H00_RS00850, ,psos,phosphoglycerate mutase	BU200_RS08125, ,psos,phosphoglycerate mutase	HMPREF9171_RS106630, ,psos,2,3-bisphosphoglycerate-dependent phosphoglycerate mutase	B078_RS0104055, ,psos,phosphoglycerate mutase	HMPREF9421_RS09240, ,psos,phosphoglycerate mutase	A3GS_RS0109775, ,psos,phosphoglycerate mutase	H346_RS0107330, ,psos,phosphoglycerate mutase	ANG2_RS00890, ,psos,phosphoglycerate mutase	G573_RS0104190, ,psos,phosphoglycerate mutase	A3GU_RS0107165, ,psos,phosphoglycerate mutase	A3GW_RS0100410, ,psos,phosphoglycerate mutase	BW943_RS01005, ,psos,2,3-bisphosphoglycerate-dependent phosphoglycerate mutase	CECT5772_RS01885, ,psos,2,3-bisphosphoglycerate-dependent phosphoglycerate mutase	HMPREF0819_RS00440, ,psos,phosphoglycerate mutase	A3GY_RS0100440, ,psos,phosphoglycerate mutase	AT460_RS08095, ,psos,phosphoglycerate mutase	A2G56_RS09650, ,psos,phosphoglycerate mutase	F601_RS0110640, ,psos,phosphoglycerate mutase	BFM96_RS10565, ,psos,phosphoglycerate mutase	G574_RS0108505, ,psos,phosphoglycerate mutase	STRINF_RS02840, ,psos,phosphoglycerate mutase	HMPREF9423_RS11565, ,psos,phosphoglycerate mutase	NA30_RS04555, ,psos,phosphoglycerate mutase	HMPREF1654_RS04480, ,psos,phosphoglycerate mutase	A3I1_RS0101490, ,psos,phosphoglycerate mutase	BN415_RS03595, ,psos,phosphoglycerate mutase	A3I5_RS0101230, ,psos,phosphoglycerate mutase	F602_RS0105855, ,psos,phosphoglycerate mutase	D820_RS06810, ,psos,2,3-bisphosphoglycerate-dependent phosphoglycerate mutase	HMPREF8579_RS07835, ,psos,phosphoglycerate mutase	HK29_RS03085, ,psos,phosphoglycerate mutase	H354_RS13220, ,psos,2,3-bisphosphoglycerate-dependent phosphoglycerate mutase	A3I7_RS0109165, ,psos,phosphoglycerate mutase	A3I9_RS0100475, ,psos,phosphoglycerate mutase	A0O21_RS06575, ,psos,phosphoglycerate mutase	HMPREF9180_RS09885, ,psos,phosphoglycerate mutase	AKK44_RS04495, ,psos,phosphoglycerate mutase	NX86_RS06380, ,psos,phosphoglycerate mutase	HMPREF1046_RS07615, ,psos,2,3-bisphosphoglycerate-dependent phosphoglycerate mutase	B6D67_RS06485, ,psos,2,3-bisphosphoglycerate-dependent phosphoglycerate mutase	SSAL8618_RS04680, ,psos,phosphoglycerate mutase	HMPREF9378_RS05675, ,psos,2,3-bisphosphoglycerate-dependent phosphoglycerate mutase	SSIN_RS00005, ,psos,phosphoglycerate mutase	BS63_RS0100690, ,psos,phosphoglycerate mutase	A3IA_RS0110380, ,psos,phosphoglycerate mutase	HMPREF9425_RS03995, ,psos,phosphoglycerate mutase
AT689_RS10100, ,psos,aminoacetone oxidase family FAD-binding enzyme	A4H00_RS05030, ,psos,aminoacetone oxidase family FAD-binding enzyme	BU200_RS01810, ,psos,aminoacetone oxidase family FAD-binding enzyme	HMPREF9171_RS110730, ,psos,aminoacetone oxidase family FAD-binding enzyme	B078_RS0108530, ,psos,aminoacetone oxidase family FAD-binding enzyme	HMPREF9421_RS03205, ,psos,aminoacetone oxidase family FAD-binding enzyme	A3GS_RS0107485, ,psos,aminoacetone oxidase family FAD-binding enzyme	H346_RS0100690, ,psos,aminoacetone oxidase family FAD-binding enzyme	ANG2_RS08890, ,psos,aminoacetone oxidase family FAD-binding enzyme	G573_RS0105935, ,psos,aminoacetone oxidase family FAD-binding enzyme	A3GU_RS0104130, ,psos,aminoacetone oxidase family FAD-binding enzyme	A3GW_RS0108690, ,psos,aminoacetone oxidase family FAD-binding enzyme	BW943_RS01760, ,psos,aminoacetone oxidase family FAD-binding enzyme	CECT5772_RS05445, ,psos,aminoacetone oxidase family FAD-binding enzyme	HMPREF0819_RS05630, ,psos,aminoacetone oxidase family FAD-binding enzyme	A3GY_RS0106765, ,psos,aminoacetone oxidase family FAD-binding enzyme	AT460_RS01775, ,psos,aminoacetone oxidase family FAD-binding enzyme	A2G56_RS08595, ,psos,aminoacetone oxidase family FAD-binding enzyme	F601_RS0108325, ,psos,aminoacetone oxidase family FAD-binding enzyme	BFM96_RS03895, ,psos,aminoacetone oxidase family FAD-binding enzyme	G574_RS0102050, ,psos,aminoacetone oxidase family FAD-binding enzyme	STRINF_RS04845, ,psos,aminoacetone oxidase family FAD-binding enzyme	HMPREF9423_RS04370, ,psos,aminoacetone oxidase family FAD-binding enzyme	NA30_RS02820, ,psos,aminoacetone oxidase family FAD-binding enzyme	HMPREF1654_RS03555, ,psos,aminoacetone oxidase family FAD-binding enzyme	A3I1_RS0105590, ,psos,aminoacetone oxidase family FAD-binding enzyme	BN415_RS07930, ,psos,aminoacetone oxidase family FAD-binding enzyme	A3I5_RS0108620, ,psos,aminoacetone oxidase family FAD-binding enzyme	F602_RS0102195, ,psos,aminoacetone oxidase family FAD-binding enzyme	D820_RS07750, ,psos,aminoacetone oxidase family FAD-binding enzyme	HMPREF8579_RS03905, ,psos,aminoacetone oxidase family FAD-binding enzyme	HK29_RS02800, ,psos,aminoacetone oxidase family FAD-binding enzyme	H354_RS14605, ,psos,aminoacetone oxidase family FAD-binding enzyme	A3I7_RS0109000, ,psos,aminoacetone oxidase family FAD-binding enzyme	A3I9_RS0111640, ,psos,aminoacetone oxidase family FAD-binding enzyme	A0O21_RS08505, ,psos,aminoacetone oxidase family FAD-binding enzyme	HMPREF9180_RS04325, ,psos,aminoacetone oxidase family FAD-binding enzyme	AKK44_RS08085, ,psos,aminoacetone oxidase family FAD-binding enzyme	NX86_RS04670, ,psos,aminoacetone oxidase family FAD-binding enzyme	HMPREF1046_RS03870, ,psos,aminoacetone oxidase family FAD-binding enzyme	B6D67_RS08630, ,psos,aminoacetone oxidase family FAD-binding enzyme	SSAL8618_RS08190, ,psos,aminoacetone oxidase family FAD-binding enzyme	HMPREF9378_RS00765, ,psos,aminoacetone oxidase family FAD-binding enzyme	SSIN_RS07310, ,psos,aminoacetone oxidase family FAD-binding enzyme	BS63_RS0107465, ,psos,aminoacetone oxidase family FAD-binding enzyme	A3IA_RS0106425, ,psos,aminoacetone oxidase family FAD-binding enzyme	HMPREF9425_RS02025, ,psos,aminoacetone oxidase family FAD-binding enzyme
AT689_RS10910, ,psos,aldose 1-epimerase	A4H00_RS05990, ,psos,aldose epimerase	BU200_RS06745, ,psos,hypothetical protein	HMPREF9171_RS105470, ,psos,aldose 1-epimerase	B078_RS0106915, ,psos,aldose 1-epimerase	HMPREF9421_RS09545, ,psos,aldose 1-epimerase	A3GS_RS0109090, ,psos,hypothetical protein	H346_RS0103095, ,psos,hypothetical protein	ANG2_RS08060, ,psos,aldose 1-epimerase	G573_RS0105670, ,psos,aldose epimerase	A3GU_RS0107570, ,psos,hypothetical protein	A3GW_RS0102575, ,psos,hypothetical protein	BW943_RS05575, ,psos,hypothetical protein	CECT5772_RS02560, ,psos,aldose 1-epimerase	HMPREF0819_RS00060, ,psos,aldose 1-epimerase	A3GY_RS0100060, ,psos,hypothetical protein	AT460_RS08430, ,psos,aldose epimerase	A2G56_RS04835, ,psos,aldose epimerase	F601_RS0109385, ,psos,hypothetical protein	BFM96_RS06200, ,psos,aldose epimerase	G574_RS0110335, ,psos,hypothetical protein	STRINF_RS03295, ,psos,aldose 1-epimerase	HMPREF9423_RS03305, ,psos,aldose 1-epimerase	NA30_RS06545, ,psos,hypothetical protein	HMPREF1654_RS00660, ,psos,aldose 1-epimerase	A3I1_RS0103110, ,psos,hypothetical protein	BN415_RS04265, ,psos,aldose 1-epimerase	A3I5_RS0103815, ,psos,hypothetical protein	F602_RS0109960, ,psos,hypothetical protein	D820_RS01710, ,psos,aldose 1-epimerase	HMPREF8579_RS08660, ,psos,aldose 1-epimerase	HK29_RS00730, ,psos,aldose 1-epimerase	H354_RS19645, ,psos,aldose 1-epimerase	A3I7_RS0105700, ,psos,hypothetical protein	A3I9_RS0103065, ,psos,hypothetical protein	A0O21_RS06985, ,psos,aldose epimerase	HMPREF9180_RS03230, ,psos,aldose 1-epimerase	AKK44_RS02790, ,psos,aldose epimerase	NX86_RS00545, ,psos,hypothetical protein	HMPREF1046_RS09275, ,psos,aldose 1-epimerase	B6D67_RS07105, ,psos,hypothetical protein	SSAL8618_RS03080, ,psos,aldose 1-epimerase	HMPREF9378_RS10745, ,psos,aldose 1-epimerase	SSIN_RS07795, ,psos,aldose epimerase	BS63_RS0105060, ,psos,hypothetical protein	A3IA_RS0104460, ,psos,hypothetical protein	HMPREF9425_RS06415, ,psos,aldose 1-epimerase
AT689_RS09480, ,psos,cysteine desulfurase	A4H00_RS01580, ,psos,cysteine desulfurase	BU200_RS03220, ,psos,cysteine desulfurase	HMPREF9171_RS103625, ,psos,cysteine desulfurase	B078_RS0106700, ,psos,cysteine desulfurase	HMPREF9421_RS00060, ,psos,cysteine desulfurase	A3GS_RS0106190, ,psos,cysteine desulfurase	H346_RS0103880, ,psos,cysteine desulfurase	ANG2_RS06865, ,psos,cysteine desulfurase	G573_RS0104055, ,psos,cysteine desulfurase	A3GU_RS0108470, ,psos,cysteine desulfurase	A3GW_RS0101700, ,psos,aminotransferase class V-fold PLP-dependent enzyme	BW943_RS07115, ,psos,cysteine desulfurase	CECT5772_RS09955, ,psos,cysteine desulfurase	HMPREF0819_RS07535, ,psos,cysteine desulfurase	A3GY_RS0107310, ,psos,cysteine desulfurase	AT460_RS07250, ,psos,cysteine desulfurase	A2G56_RS05825, ,psos,cysteine desulfurase	F601_RS0105115, ,psos,cysteine desulfurase	BFM96_RS04755, ,psos,cysteine desulfurase	G574_RS0104360, ,psos,cysteine desulfurase	STRINF_RS00080, ,psos,cysteine desulfurase	HMPREF9423_RS07280, ,psos,cysteine desulfurase	NA30_RS05805, ,psos,cysteine desulfurase	HMPREF1654_RS00445, ,psos,cysteine desulfurase	A3I1_RS0105225, ,psos,cysteine desulfurase	BN415_RS05850, ,psos,cysteine desulfurase	A3I5_RS0105525, ,psos,cysteine desulfurase	F602_RS0100975, ,psos,cysteine desulfurase	D820_RS08380, ,psos,cysteine desulfurase	HMPREF8579_RS06550, ,psos,cysteine desulfurase	HK29_RS04090, ,psos,cysteine desulfurase	H354_RS12880, ,psos,selenocysteine lyase	A3I7_RS0101205, ,psos,cysteine desulfurase	A3I9_RS0109795, ,psos,cysteine desulfurase	A0O21_RS07645, ,psos,cysteine desulfurase	HMPREF9180_RS06600, ,psos,cysteine desulfurase	AKK44_RS02650, ,psos,cysteine desulfurase	NX86_RS07300, ,psos,cysteine desulfurase	HMPREF1046_RS13020, ,psos,cysteine desulfurase	B6D67_RS01400, ,psos,cysteine desulfurase	SSAL8618_RS01265, ,psos,cysteine desulfurase	HMPREF9378_RS03665, ,psos,cysteine desulfurase	SSIN_RS04190, ,psos,cysteine desulfurase	BS63_RS0106495, ,psos,bifunctional cysteine desulfurase/selenocysteine lyase	A3IA_RS0106985, ,psos,cysteine desulfurase	HMPREF9425_RS08185, ,psos,cysteine desulfurase
AT689_RS10630, ,psos,dipeptidase PepV	A4H00_RS10830, ,psos,dipeptidase PepV	BU200_RS00030, ,psos,dipeptidase PepV	HMPREF9171_RS108635, ,psos,dipeptidase PepV	B078_RS0103835, ,psos,dipeptidase PepV	HMPREF9421_RS07805, ,psos,dipeptidase PepV	A3GS_RS0110530, ,psos,dipeptidase PepV	H346_RS0105840, ,psos,dipeptidase PepV	ANG2_RS00650, ,psos,dipeptidase PepV	G573_RS0106280, ,psos,dipeptidase PepV	A3GU_RS0103115, ,psos,dipeptidase PepV	A3GW_RS0101300, ,psos,dipeptidase PepV	BW943_RS04295, ,psos,dipeptidase PepV	CECT5772_RS06580, ,psos,dipeptidase PepV	HMPREF0819_RS01375, ,psos,dipeptidase PepV	A3GY_RS0101665, ,psos,dipeptidase PepV	AT460_RS07415, ,psos,dipeptidase PepV	A2G56_RS02095, ,psos,dipeptidase PepV	F601_RS0111335, ,psos,dipeptidase PepV	BFM96_RS06955, ,psos,dipeptidase PepV	G574_RS0101035, ,psos,dipeptidase PepV	STRINF_RS07455, ,psos,dipeptidase PepV	HMPREF9423_RS03760, ,psos,dipeptidase PepV	NA30_RS05990, ,psos,dipeptidase PepV	HMPREF1654_RS01805, ,psos,dipeptidase PepV	A3I1_RS0107040, ,psos,dipeptidase PepV	BN415_RS02565, ,psos,dipeptidase PepV	A3I5_RS0101435, ,psos,dipeptidase PepV	F602_RS0108430, ,psos,dipeptidase PepV	D820_RS04055, ,psos,dipeptidase PepV	HMPREF8579_RS03495, ,psos,dipeptidase PepV	HK29_RS07295, ,psos,dipeptidase PepV	H354_RS14970, ,psos,dipeptidase PepV	A3I7_RS0100860, ,psos,dipeptidase PepV	A3I9_RS0106615, ,psos,dipeptidase PepV	A0O21_RS05260, ,psos,dipeptidase PepV	HMPREF9180_RS03770, ,psos,dipeptidase PepV	AKK44_RS06370, ,psos,dipeptidase PepV	NX86_RS02400, ,psos,dipeptidase PepV	HMPREF1046_RS04535, ,psos,dipeptidase PepV	B6D67_RS04670, ,psos,dipeptidase PepV	SSAL8618_RS05075, ,psos,dipeptidase PepV	HMPREF9378_RS08385, ,psos,dipeptidase PepV	SSIN_RS06805, ,psos,dipeptidase PepV	BS63_RS0102395, ,psos,dipeptidase PepV	A3IA_RS0100565, ,psos,dipeptidase PepV	HMPREF9425_RS04355, ,psos,dipeptidase PepV
AT689_RS08940, ,psos,SsrA-binding protein	A4H00_RS06965, ,psos,SsrA-binding protein	BU200_RS09205, ,psos,SsrA-binding protein	HMPREF9171_RS109545, ,psos,SsrA-binding protein	B078_RS0102360, ,psos,SsrA-binding protein	HMPREF9421_RS04805, ,psos,SsrA-binding protein	A3GS_RS0104825, ,psos,SsrA-binding protein	H346_RS0108790, ,psos,SsrA-binding protein	ANG2_RS05250, ,psos,SsrA-binding protein	G573_RS0109455, ,psos,SsrA-binding protein	A3GU_RS0100795, ,psos,SsrA-binding protein	A3GW_RS0105265, ,psos,SsrA-binding protein	BW943_RS05165, ,psos,SsrA-binding protein	CECT5772_RS08425, ,psos,SsrA-binding protein	HMPREF0819_RS04455, ,psos,SsrA-binding protein	A3GY_RS0104665, ,psos,SsrA-binding protein	AT460_RS08000, ,psos,SsrA-binding protein	A2G56_RS00495, ,psos,SsrA-binding protein	F601_RS0111190, ,psos,SsrA-binding protein	BFM96_RS06430, ,psos,SsrA-binding protein	G574_RS0105310, ,psos,SsrA-binding protein	STRINF_RS08925, ,psos,SsrA-binding protein	HMPREF9423_RS05785, ,psos,SsrA-binding protein	NA30_RS09310, ,psos,SsrA-binding protein	HMPREF1654_RS05930, ,psos,SsrA-binding protein	A3I1_RS0102740, ,psos,SsrA-binding protein	BN415_RS00675, ,psos,SsrA-binding protein	A3I5_RS0102170, ,psos,SsrA-binding protein	F602_RS0105810, ,psos,SsrA-binding protein	D820_RS02505, ,psos,SsrA-binding protein	HMPREF8579_RS04845, ,psos,SsrA-binding protein	HK29_RS05730, ,psos,SsrA-binding protein	H354_RS20325, ,psos,SsrA-binding protein	A3I7_RS0100480, ,psos,SsrA-binding protein	A3I9_RS0100435, ,psos,SsrA-binding protein	A0O21_RS02325, ,psos,SsrA-binding protein	HMPREF9180_RS05165, ,psos,SsrA-binding protein	AKK44_RS05790, ,psos,SsrA-binding protein	NX86_RS08005, ,psos,SsrA-binding protein	HMPREF1046_RS08565, ,psos,SsrA-binding protein	B6D67_RS02250, ,psos,SsrA-binding protein	SSAL8618_RS03280, ,psos,SsrA-binding protein	HMPREF9378_RS09840, ,psos,SsrA-binding protein	SSIN_RS09565, ,psos,SsrA-binding protein	BS63_RS0104500, ,psos,SsrA-binding protein	A3IA_RS0108385, ,psos,SsrA-binding protein	HMPREF9425_RS06220, ,psos,SsrA-binding protein
AT689_RS10575, ,psos,50S ribosomal protein L11	A4H00_RS06755, ,psos,50S ribosomal protein L11	BU200_RS03370, ,psos,50S ribosomal protein L11	HMPREF9171_RS109710, ,psos,50S ribosomal protein L11	B078_RS0100125, ,psos,50S ribosomal protein L11	HMPREF9421_RS04700, ,psos,50S ribosomal protein L11	A3GS_RS0104685, ,psos,50S ribosomal protein L11	H346_RS0108890, ,psos,50S ribosomal protein L11	ANG2_RS01805, ,psos,50S ribosomal protein L11	G573_RS0109580, ,psos,50S ribosomal protein L11	A3GU_RS0100620, ,psos,50S ribosomal protein L11	A3GW_RS0102580, ,psos,50S ribosomal protein L11	BW943_RS06065, ,psos,50S ribosomal protein L11	CECT5772_RS02445, ,psos,50S ribosomal protein L11	HMPREF0819_RS04550, ,psos,50S ribosomal protein L11	A3GY_RS0104755, ,psos,50S ribosomal protein L11	AT460_RS03050, ,psos,50S ribosomal protein L11	A2G56_RS00375, ,psos,50S ribosomal protein L11	F601_RS0109065, ,psos,50S ribosomal protein L11	BFM96_RS06710, ,psos,50S ribosomal protein L11	G574_RS0105425, ,psos,50S ribosomal protein L11	STRINF_RS09025, ,psos,50S ribosomal protein L11	HMPREF9423_RS03540, ,psos,50S ribosomal protein L11	NA30_RS08765, ,psos,50S ribosomal protein L11	HMPREF1654_RS01225, ,psos,50S ribosomal protein L11	A3I1_RS0107495, ,psos,50S ribosomal protein L11	BN415_RS00080, ,psos,50S ribosomal protein L11	A3I5_RS0103240, ,psos,50S ribosomal protein L11	F602_RS0105630, ,psos,50S ribosomal protein L11	D820_RS02410, ,psos,50S ribosomal protein L11	HMPREF8579_RS03540, ,psos,50S ribosomal protein L11	HK29_RS07250, ,psos,50S ribosomal protein L11	H354_RS14930, ,psos,50S ribosomal protein L11	A3I7_RS0110035, ,psos,50S ribosomal protein L11	A3I9_RS0100305, ,psos,50S ribosomal protein L11	A0O21_RS02175, ,psos,50S ribosomal protein L11	HMPREF9180_RS03510, ,psos,50S ribosomal protein L11	AKK44_RS05695, ,psos,50S ribosomal protein L11	NX86_RS01280, ,psos,50S ribosomal protein L11	HMPREF1046_RS12140, ,psos,50S ribosomal protein L11	B6D67_RS02075, ,psos,50S ribosomal protein L11	SSAL8618_RS09315, ,psos,50S ribosomal protein L11	HMPREF9378_RS09945, ,psos,50S ribosomal protein L11	SSIN_RS04255, ,psos,50S ribosomal protein L11	BS63_RS0100020, ,psos,50S ribosomal protein L11	A3IA_RS0108280, ,psos,50S ribosomal protein L11	HMPREF9425_RS00880, ,psos,50S ribosomal protein L11
AT689_RS06295, ,psos,hypothetical protein	A4H00_RS08850, ,psos,EDD domain protein	BU200_RS00400, ,psos,EDD domain protein	HMPREF9171_RS108865, ,psos,hypothetical protein	B078_RS0103180, ,psos,hypothetical protein	HMPREF9421_RS06915, ,psos,hypothetical protein	A3GS_RS0100120, ,psos,hypothetical protein	H346_RS0103970, ,psos,hypothetical protein	ANG2_RS03305, ,psos,hypothetical protein	G573_RS0107840, ,psos,hypothetical protein	A3GU_RS0102025, ,psos,hypothetical protein	A3GW_RS0105365, ,psos,hypothetical protein	BW943_RS01055, ,psos,hypothetical protein	CECT5772_RS07130, ,psos,hypothetical protein	HMPREF0819_RS03055, ,psos,hypothetical protein	A3GY_RS0103040, ,psos,hypothetical protein	AT460_RS04895, ,psos,EDD domain protein	A2G56_RS01300, ,psos,EDD domain protein	F601_RS0111220, ,psos,hypothetical protein	BFM96_RS07870, ,psos,EDD domain protein	G574_RS0104090, ,psos,hypothetical protein	STRINF_RS01450, ,psos,hypothetical protein	HMPREF9423_RS04015, ,psos,hypothetical protein	NA30_RS07060, ,psos,fatty acid-binding protein DegV	HMPREF1654_RS04910, ,psos,hypothetical protein	A3I1_RS0102420, ,psos,hypothetical protein	BN415_RS00975, ,psos,hypothetical protein	A3I5_RS0101010, ,psos,hypothetical protein	F602_RS0107285, ,psos,hypothetical protein	D820_RS05510, ,psos,hypothetical protein	HMPREF8579_RS07685, ,psos,hypothetical protein	HK29_RS03245, ,psos,hypothetical protein	H354_RS13065, ,psos,fatty acid-binding protein DegV	A3I7_RS0101890, ,psos,hypothetical protein	A3I9_RS0106075, ,psos,hypothetical protein	A0O21_RS03625, ,psos,EDD domain protein	HMPREF9180_RS04015, ,psos,hypothetical protein	AKK44_RS02080, ,psos,hypothetical protein	NX86_RS05735, ,psos,hypothetical protein	HMPREF1046_RS13645, ,psos,DegV domain-containing protein	B6D67_RS03790, ,psos,fatty acid-binding protein DegV	SSAL8618_RS02265, ,psos,hypothetical protein	HMPREF9378_RS07520, ,psos,hypothetical protein	SSIN_RS06530, ,psos,hypothetical protein	BS63_RS0101915, ,psos,hypothetical protein	A3IA_RS0103225, ,psos,hypothetical protein	HMPREF9425_RS07130, ,psos,hypothetical protein
AT689_RS07905, ,psos,elongation factor 4	A4H00_RS08365, ,psos,elongation factor 4	BU200_RS07020, ,psos,elongation factor 4	HMPREF9171_RS107290, ,psos,elongation factor 4	B078_RS0101050, ,psos,elongation factor 4	HMPREF9421_RS06830, ,psos,elongation factor 4	A3GS_RS0108920, ,psos,elongation factor 4	H346_RS0107405, ,psos,elongation factor 4	ANG2_RS08600, ,psos,elongation factor 4	G573_RS0110300, ,psos,elongation factor 4	A3GU_RS0103185, ,psos,elongation factor 4	A3GW_RS0106600, ,psos,elongation factor 4	BW943_RS04355, ,psos,elongation factor 4	CECT5772_RS06520, ,psos,elongation factor 4	HMPREF0819_RS03670, ,psos,elongation factor 4	A3GY_RS0101475, ,psos,elongation factor 4	AT460_RS07505, ,psos,elongation factor 4	A2G56_RS03700, ,psos,elongation factor 4	F601_RS0109675, ,psos,elongation factor 4	BFM96_RS09940, ,psos,elongation factor 4	G574_RS0107945, ,psos,elongation factor 4	STRINF_RS08090, ,psos,elongation factor 4	HMPREF9423_RS06765, ,psos,elongation factor 4	NA30_RS06055, ,psos,elongation factor 4	HMPREF1654_RS05560, ,psos,elongation factor 4	A3I1_RS0101385, ,psos,elongation factor 4	BN415_RS01170, ,psos,elongation factor 4	A3I5_RS0100650, ,psos,elongation factor 4	F602_RS0106725, ,psos,elongation factor 4	D820_RS03445, ,psos,elongation factor 4	HMPREF8579_RS06435, ,psos,elongation factor 4	HK29_RS04225, ,psos,elongation factor 4	H354_RS12745, ,psos,elongation factor 4	A3I7_RS0101710, ,psos,elongation factor 4	A3I9_RS0105380, ,psos,elongation factor 4	A0O21_RS05555, ,psos,elongation factor 4	HMPREF9180_RS06065, ,psos,elongation factor 4	AKK44_RS06450, ,psos,elongation factor 4	NX86_RS02320, ,psos,elongation factor 4	HMPREF1046_RS04895, ,psos,elongation factor 4	B6D67_RS04585, ,psos,elongation factor 4	SSAL8618_RS05750, ,psos,elongation factor 4	HMPREF9378_RS08510, ,psos,elongation factor 4	SSIN_RS07425, ,psos,elongation factor 4	BS63_RS0105730, ,psos,elongation factor 4	A3IA_RS0108890, ,psos,elongation factor 4	HMPREF9425_RS05025, ,psos,elongation factor 4
AT689_RS01775, ,psos,tRNA uridine-5-carboxymethylaminomethyl(34) synthesis enzyme MnmG	A4H00_RS03760, ,psos,tRNA uridine-5-carboxymethylaminomethyl(34) synthesis enzyme MnmG	BU200_RS05595, ,psos,tRNA uridine-5-carboxymethylaminomethyl(34) synthesis enzyme MnmG	HMPREF9171_RS112610, ,psos,tRNA uridine-5-carboxymethylaminomethyl(34) synthesis enzyme MnmG	B078_RS0107590, ,psos,tRNA uridine-5-carboxymethylaminomethyl(34) synthesis enzyme MnmG	HMPREF9421_RS02210, ,psos,tRNA uridine-5-carboxymethylaminomethyl(34) synthesis enzyme MnmG	A3GS_RS0101390, ,psos,tRNA uridine-5-carboxymethylaminomethyl(34) synthesis enzyme MnmG	H346_RS0102655, ,psos,tRNA uridine-5-carboxymethylaminomethyl(34) synthesis enzyme MnmG	ANG2_RS04655, ,psos,tRNA uridine-5-carboxymethylaminomethyl(34) synthesis enzyme MnmG	G573_RS0100805, ,psos,tRNA uridine-5-carboxymethylaminomethyl(34) synthesis enzyme MnmG	A3GU_RS0105135, ,psos,tRNA uridine-5-carboxymethylaminomethyl(34) synthesis enzyme MnmG	A3GW_RS0108490, ,psos,tRNA uridine-5-carboxymethylaminomethyl(34) synthesis enzyme MnmG	BW943_RS07345, ,psos,tRNA uridine-5-carboxymethylaminomethyl(34) synthesis enzyme MnmG	CECT5772_RS03735, ,psos,tRNA uridine-5-carboxymethylaminomethyl(34) synthesis enzyme MnmG	HMPREF0819_RS06380, ,psos,tRNA uridine-5-carboxymethylaminomethyl(34) synthesis enzyme MnmG	A3GY_RS0105665, ,psos,tRNA uridine-5-carboxymethylaminomethyl(34) synthesis enzyme MnmG	AT460_RS02685, ,psos,tRNA uridine-5-carboxymethylaminomethyl(34) synthesis enzyme MnmG	A2G56_RS07450, ,psos,tRNA uridine-5-carboxymethylaminomethyl(34) synthesis enzyme MnmG	F601_RS0105790, ,psos,tRNA uridine-5-carboxymethylaminomethyl(34) synthesis enzyme MnmG	BFM96_RS03115, ,psos,tRNA uridine-5-carboxymethylaminomethyl(34) synthesis enzyme MnmG	G574_RS0106150, ,psos,tRNA uridine-5-carboxymethylaminomethyl(34) synthesis enzyme MnmG	STRINF_RS02590, ,psos,tRNA uridine-5-carboxymethylaminomethyl(34) synthesis enzyme MnmG	HMPREF9423_RS09215, ,psos,tRNA uridine-5-carboxymethylaminomethyl(34) synthesis enzyme MnmG	NA30_RS03890, ,psos,tRNA uridine-5-carboxymethylaminomethyl(34) synthesis enzyme MnmG	HMPREF1654_RS08145, ,psos,tRNA uridine-5-carboxymethylaminomethyl(34) synthesis enzyme MnmG	A3I1_RS0106450, ,psos,tRNA uridine-5-carboxymethylaminomethyl(34) synthesis enzyme MnmG	BN415_RS06995, ,psos,tRNA uridine-5-carboxymethylaminomethyl(34) synthesis enzyme MnmG	A3I5_RS0105335, ,psos,tRNA uridine-5-carboxymethylaminomethyl(34) synthesis enzyme MnmG	F602_RS0103335, ,psos,tRNA uridine-5-carboxymethylaminomethyl(34) synthesis enzyme MnmG	D820_RS00165, ,psos,tRNA uridine-5-carboxymethylaminomethyl(34) synthesis enzyme MnmG	HMPREF8579_RS09845, ,psos,tRNA uridine-5-carboxymethylaminomethyl(34) synthesis enzyme MnmG	HK29_RS02095, ,psos,tRNA uridine-5-carboxymethylaminomethyl(34) synthesis enzyme MnmG	H354_RS15830, ,psos,tRNA uridine-5-carboxymethylaminomethyl(34) synthesis enzyme MnmG	A3I7_RS0102160, ,psos,tRNA uridine-5-carboxymethylaminomethyl(34) synthesis enzyme MnmG	A3I9_RS0103570, ,psos,tRNA uridine-5-carboxymethylaminomethyl(34) synthesis enzyme MnmG	A0O21_RS09515, ,psos,tRNA uridine-5-carboxymethylaminomethyl(34) synthesis enzyme MnmG	HMPREF9180_RS02105, ,psos,tRNA uridine-5-carboxymethylaminomethyl(34) synthesis enzyme MnmG	AKK44_RS05050, ,psos,tRNA uridine-5-carboxymethylaminomethyl(34) synthesis enzyme MnmG	NX86_RS07710, ,psos,tRNA uridine-5-carboxymethylaminomethyl(34) synthesis enzyme MnmG	HMPREF1046_RS13140, ,psos,tRNA uridine-5-carboxymethylaminomethyl(34) synthesis enzyme MnmG	B6D67_RS09875, ,psos,tRNA uridine-5-carboxymethylaminomethyl(34) synthesis enzyme MnmG	SSAL8618_RS10075, ,psos,tRNA uridine-5-carboxymethylaminomethyl(34) synthesis enzyme MnmG	HMPREF9378_RS04310, ,psos,tRNA uridine-5-carboxymethylaminomethyl(34) synthesis enzyme MnmG	SSIN_RS01675, ,psos,tRNA uridine-5-carboxymethylaminomethyl(34) synthesis enzyme MnmG	BS63_RS0104765, ,psos,tRNA uridine-5-carboxymethylaminomethyl(34) synthesis enzyme MnmG	A3IA_RS0111270, ,psos,tRNA uridine-5-carboxymethylaminomethyl(34) synthesis enzyme MnmG	HMPREF9425_RS00195, ,psos,tRNA uridine-5-carboxymethylaminomethyl(34) synthesis enzyme MnmG
AT689_RS08325, ,psos,ribonucleoside-diphosphate reductase subunit alpha	A4H00_RS07360, ,psos,ribonucleotide-diphosphate reductase subunit alpha	BU200_RS08660, ,psos,ribonucleoside-diphosphate reductase subunit alpha	HMPREF9171_RS106890, ,psos,ribonucleoside-diphosphate reductase subunit alpha	B078_RS0103865, ,psos,ribonucleoside-diphosphate reductase subunit alpha	HMPREF9421_RS08650, ,psos,ribonucleoside-diphosphate reductase subunit alpha	A3GS_RS11405, ,psos,ribonucleoside-diphosphate reductase subunit alpha	H346_RS09555, ,psos,ribonucleotide-diphosphate reductase	ANG2_RS00690, ,psos,ribonucleoside-diphosphate reductase subunit alpha	G573_RS10905, ,psos,ribonucleotide-diphosphate reductase	A3GU_RS09540, ,psos,ribonucleoside-diphosphate reductase subunit alpha	A3GW_RS10695, ,psos,ribonucleoside-diphosphate reductase subunit alpha	BW943_RS01540, ,psos,ribonucleoside-diphosphate reductase subunit alpha	CECT5772_RS01290, ,psos,ribonucleotide-diphosphate reductase	HMPREF0819_RS00695, ,psos,ribonucleoside-diphosphate reductase subunit alpha	A3GY_RS09540, ,psos,ribonucleoside-diphosphate reductase subunit alpha	AT460_RS09175, ,psos,ribonucleoside-diphosphate reductase subunit alpha	A2G56_RS00745, ,psos,ribonucleoside-diphosphate reductase subunit alpha	F601_RS12450, ,psos,ribonucleoside-diphosphate reductase subunit alpha	BFM96_RS05915, ,psos,ribonucleotide-diphosphate reductase subunit alpha	G574_RS0107725, ,psos,ribonucleotide-diphosphate reductase	STRINF_RS06630, ,psos,ribonucleoside-diphosphate reductase subunit alpha	HMPREF9423_RS06675, ,psos,ribonucleoside-diphosphate reductase subunit alpha	NA30_RS05360, ,psos,ribonucleoside-diphosphate reductase subunit alpha	HMPREF1654_RS01775, ,psos,ribonucleoside-diphosphate reductase subunit alpha	A3I1_RS07890, ,psos,ribonucleoside-diphosphate reductase subunit alpha	BN415_RS09715, ,psos,ribonucleoside-diphosphate reductase subunit alpha	A3I5_RS11380, ,psos,ribonucleoside-diphosphate reductase subunit alpha	F602_RS10480, ,psos,ribonucleoside-diphosphate reductase subunit alpha	D820_RS06500, ,psos,ribonucleoside-diphosphate reductase subunit alpha	HMPREF8579_RS05275, ,psos,ribonucleoside-diphosphate reductase subunit alpha	HK29_RS04550, ,psos,ribonucleoside-diphosphate reductase subunit alpha	H354_RS21120, ,psos,ribonucleoside-diphosphate reductase subunit alpha	A3I7_RS12675, ,psos,ribonucleoside-diphosphate reductase subunit alpha	A3I9_RS12590, ,psos,ribonucleotide-diphosphate reductase	A0O21_RS06335, ,psos,ribonucleotide-diphosphate reductase subunit alpha	HMPREF9180_RS05985, ,psos,ribonucleoside-diphosphate reductase subunit alpha	AKK44_RS03295, ,psos,ribonucleotide-diphosphate reductase	NX86_RS03090, ,psos,ribonucleotide-diphosphate reductase	HMPREF1046_RS09295, ,psos,ribonucleoside-diphosphate reductase subunit alpha	B6D67_RS06280, ,psos,ribonucleoside-diphosphate reductase subunit alpha	SSAL8618_RS04265, ,psos,ribonucleotide-diphosphate reductase	HMPREF9378_RS06020, ,psos,ribonucleoside-diphosphate reductase subunit alpha	SSIN_RS00610, ,psos,ribonucleotide-diphosphate reductase	BS63_RS01000000110810, ,psos,ribonucleoside-diphosphate reductase subunit alpha	A3IA_RS12030, ,psos,ribonucleoside-diphosphate reductase subunit alpha	HMPREF9425_RS03665, ,psos,ribonucleoside-diphosphate reductase subunit alpha
AT689_RS03670, ,psos,N-acetylglucosamine-6-phosphate deacetylase	A4H00_RS01860, ,psos,N-acetylglucosamine-6-phosphate deacetylase	BU200_RS06610, ,psos,N-acetylglucosamine-6-phosphate deacetylase	HMPREF9171_RS104215, ,psos,N-acetylglucosamine-6-phosphate deacetylase	B078_RS0106440, ,psos,N-acetylglucosamine-6-phosphate deacetylase	HMPREF9421_RS09820, ,psos,N-acetylglucosamine-6-phosphate deacetylase	A3GS_RS0110980, ,psos,N-acetylglucosamine-6-phosphate deacetylase	H346_RS0106400, ,psos,N-acetylglucosamine-6-phosphate deacetylase	ANG2_RS08090, ,psos,N-acetylglucosamine-6-phosphate deacetylase	G573_RS0101085, ,psos,N-acetylglucosamine-6-phosphate deacetylase	A3GU_RS0106075, ,psos,N-acetylglucosamine-6-phosphate deacetylase	A3GW_RS0101375, ,psos,N-acetylglucosamine-6-phosphate deacetylase	BW943_RS00170, ,psos,N-acetylglucosamine-6-phosphate deacetylase	CECT5772_RS06415, ,psos,N-acetylglucosamine-6-phosphate deacetylase	HMPREF0819_RS07205, ,psos,N-acetylglucosamine-6-phosphate deacetylase	A3GY_RS0108280, ,psos,N-acetylglucosamine-6-phosphate deacetylase	AT460_RS00305, ,psos,N-acetylglucosamine-6-phosphate deacetylase	A2G56_RS09145, ,psos,N-acetylglucosamine-6-phosphate deacetylase	F601_RS0101910, ,psos,N-acetylglucosamine-6-phosphate deacetylase	BFM96_RS00530, ,psos,N-acetylglucosamine-6-phosphate deacetylase	G574_RS0104580, ,psos,N-acetylglucosamine-6-phosphate deacetylase	STRINF_RS00935, ,psos,N-acetylglucosamine-6-phosphate deacetylase	HMPREF9423_RS02695, ,psos,N-acetylglucosamine-6-phosphate deacetylase	NA30_RS02015, ,psos,N-acetylglucosamine-6-phosphate deacetylase	HMPREF1654_RS00235, ,psos,N-acetylglucosamine-6-phosphate deacetylase	A3I1_RS0100425, ,psos,N-acetylglucosamine-6-phosphate deacetylase	BN415_RS05680, ,psos,N-acetylglucosamine-6-phosphate deacetylase	A3I5_RS0108035, ,psos,N-acetylglucosamine-6-phosphate deacetylase	F602_RS0104515, ,psos,N-acetylglucosamine-6-phosphate deacetylase	D820_RS07540, ,psos,N-acetylglucosamine-6-phosphate deacetylase	HMPREF8579_RS11205, ,psos,N-acetylglucosamine-6-phosphate deacetylase	HK29_RS00555, ,psos,N-acetylglucosamine-6-phosphate deacetylase	H354_RS21860, ,psos,N-acetylglucosamine-6-phosphate deacetylase	A3I7_RS0108345, ,psos,N-acetylglucosamine-6-phosphate deacetylase	A3I9_RS0101790, ,psos,N-acetylglucosamine-6-phosphate deacetylase	A0O21_RS07005, ,psos,N-acetylglucosamine-6-phosphate deacetylase	HMPREF9180_RS02625, ,psos,N-acetylglucosamine-6-phosphate deacetylase	AKK44_RS03835, ,psos,N-acetylglucosamine-6-phosphate deacetylase	NX86_RS06705, ,psos,N-acetylglucosamine-6-phosphate deacetylase	HMPREF1046_RS09840, ,psos,N-acetylglucosamine-6-phosphate deacetylase	B6D67_RS07920, ,psos,N-acetylglucosamine-6-phosphate deacetylase	SSAL8618_RS02715, ,psos,N-acetylglucosamine-6-phosphate deacetylase	HMPREF9378_RS01570, ,psos,N-acetylglucosamine-6-phosphate deacetylase	SSIN_RS02295, ,psos,N-acetylglucosamine-6-phosphate deacetylase	BS63_RS0106730, ,psos,N-acetylglucosamine-6-phosphate deacetylase	A3IA_RS0106760, ,psos,N-acetylglucosamine-6-phosphate deacetylase	HMPREF9425_RS06745, ,psos,N-acetylglucosamine-6-phosphate deacetylase
AT689_RS06445, ,psos,polysaccharide biosynthesis protein	A4H00_RS06780, ,psos,polysaccharide biosynthesis protein	BU200_RS03360, ,psos,polysaccharide biosynthesis protein	HMPREF9171_RS109110, ,psos,polysaccharide biosynthesis protein	B078_RS0107170, ,psos,polysaccharide biosynthesis protein	HMPREF9421_RS04550, ,psos,polysaccharide biosynthesis protein	A3GS_RS0104425, ,psos,polysaccharide biosynthesis protein	H346_RS0103195, ,psos,polysaccharide biosynthesis protein	ANG2_RS01520, ,psos,polysaccharide biosynthesis protein	G573_RS0109790, ,psos,polysaccharide biosynthesis protein	A3GU_RS0100360, ,psos,polysaccharide biosynthesis protein	A3GW_RS0108725, ,psos,polysaccharide biosynthesis protein	BW943_RS03935, ,psos,polysaccharide biosynthesis protein	CECT5772_RS04260, ,psos,polysaccharide biosynthesis protein	HMPREF0819_RS04770, ,psos,polysaccharide biosynthesis protein	A3GY_RS0105045, ,psos,hypothetical protein	AT460_RS08775, ,psos,polysaccharide biosynthesis protein	A2G56_RS04305, ,psos,polysaccharide biosynthesis protein	F601_RS0109270, ,psos,polysaccharide biosynthesis protein	BFM96_RS00050, ,psos,polysaccharide biosynthesis protein	G574_RS0105915, ,psos,polysaccharide biosynthesis protein	STRINF_RS09245, ,psos,polysaccharide biosynthesis protein	HMPREF9423_RS04495, ,psos,polysaccharide biosynthesis protein	NA30_RS08310, ,psos,polysaccharide biosynthesis protein	HMPREF1654_RS00900, ,psos,polysaccharide biosynthesis protein	A3I1_RS0100830, ,psos,hypothetical protein	BN415_RS07335, ,psos,polysaccharide biosynthesis protein	A3I5_RS0107220, ,psos,hypothetical protein	F602_RS0105640, ,psos,hypothetical protein	D820_RS02180, ,psos,polysaccharide biosynthesis protein	HMPREF8579_RS07525, ,psos,polysaccharide biosynthesis protein	HK29_RS03400, ,psos,polysaccharide biosynthesis protein	H354_RS17180, ,psos,polysaccharide biosynthesis membrane protein	A3I7_RS0105810, ,psos,polysaccharide biosynthesis protein	A3I9_RS0107340, ,psos,hypothetical protein	A0O21_RS01685, ,psos,polysaccharide biosynthesis protein	HMPREF9180_RS04450, ,psos,polysaccharide biosynthesis protein	AKK44_RS06915, ,psos,polysaccharide biosynthesis protein	NX86_RS06575, ,psos,polysaccharide biosynthesis protein	HMPREF1046_RS10495, ,psos,polysaccharide biosynthesis protein	B6D67_RS01830, ,psos,polysaccharide biosynthesis protein	SSAL8618_RS01910, ,psos,polysaccharide biosynthesis protein	HMPREF9378_RS10390, ,psos,polysaccharide biosynthesis protein	SSIN_RS01980, ,psos,polysaccharide biosynthesis protein	BS63_RS0104330, ,psos,polysaccharide biosynthesis protein	A3IA_RS0110070, ,psos,hypothetical protein	HMPREF9425_RS07420, ,psos,polysaccharide biosynthesis protein
AT689_RS01365, ,psos,30S ribosomal protein S3	A4H00_RS04290, ,psos,30S ribosomal protein S3	BU200_RS08330, ,psos,30S ribosomal protein S3	HMPREF9171_RS103240, ,psos,30S ribosomal protein S3	B078_RS0105830, ,psos,30S ribosomal protein S3	HMPREF9421_RS01295, ,psos,30S ribosomal protein S3	A3GS_RS0102390, ,psos,30S ribosomal protein S3	H346_RS0102875, ,psos,30S ribosomal protein S3	ANG2_RS03840, ,psos,30S ribosomal protein S3	G573_RS0100270, ,psos,30S ribosomal protein S3	A3GU_RS0109000, ,psos,30S ribosomal protein S3	A3GW_RS0104965, ,psos,30S ribosomal protein S3	BW943_RS02380, ,psos,30S ribosomal protein S3	CECT5772_RS10140, ,psos,30S ribosomal protein S3	HMPREF0819_RS06720, ,psos,30S ribosomal protein S3	A3GY_RS0108780, ,psos,30S ribosomal protein S3	AT460_RS09475, ,psos,30S ribosomal protein S3	A2G56_RS06755, ,psos,30S ribosomal protein S3	F601_RS0104710, ,psos,30S ribosomal protein S3	BFM96_RS02400, ,psos,30S ribosomal protein S3	G574_RS0108745, ,psos,30S ribosomal protein S3	STRINF_RS01940, ,psos,30S ribosomal protein S3	HMPREF9423_RS09145, ,psos,30S ribosomal protein S3	NA30_RS08870, ,psos,30S ribosomal protein S3	HMPREF1654_RS08860, ,psos,30S ribosomal protein S3	A3I1_RS0102885, ,psos,30S ribosomal protein S3	BN415_RS06740, ,psos,30S ribosomal protein S3	A3I5_RS0110045, ,psos,30S ribosomal protein S3	F602_RS0101550, ,psos,30S ribosomal protein S3	D820_RS00660, ,psos,30S ribosomal protein S3	HMPREF8579_RS09520, ,psos,30S ribosomal protein S3	HK29_RS01720, ,psos,30S ribosomal protein S3	H354_RS18745, ,psos,30S ribosomal protein S3	A3I7_RS0110840, ,psos,30S ribosomal protein S3	A3I9_RS0103735, ,psos,30S ribosomal protein S3	A0O21_RS10105, ,psos,30S ribosomal protein S3	HMPREF9180_RS02170, ,psos,30S ribosomal protein S3	AKK44_RS00180, ,psos,30S ribosomal protein S3	NX86_RS05105, ,psos,30S ribosomal protein S3	HMPREF1046_RS10905, ,psos,30S ribosomal protein S3	B6D67_RS00400, ,psos,30S ribosomal protein S3	SSAL8618_RS09760, ,psos,30S ribosomal protein S3	HMPREF9378_RS03820, ,psos,30S ribosomal protein S3	SSIN_RS08135, ,psos,30S ribosomal protein S3	BS63_RS0109410, ,psos,30S ribosomal protein S3	A3IA_RS0104865, ,psos,30S ribosomal protein S3	HMPREF9425_RS00450, ,psos,30S ribosomal protein S3
AT689_RS09410, ,psos,tRNA 4-thiouridine(8) synthase ThiI	A4H00_RS08645, ,psos,tRNA 4-thiouridine(8) synthase ThiI	BU200_RS02445, ,psos,tRNA 4-thiouridine(8) synthase ThiI	HMPREF9171_RS109020, ,psos,tRNA 4-thiouridine(8) synthase ThiI	B078_RS0101120, ,psos,tRNA 4-thiouridine(8) synthase ThiI	HMPREF9421_RS07930, ,psos,tRNA 4-thiouridine(8) synthase ThiI	A3GS_RS0100255, ,psos,tRNA 4-thiouridine(8) synthase ThiI	H346_RS0101085, ,psos,tRNA 4-thiouridine(8) synthase ThiI	ANG2_RS07555, ,psos,tRNA 4-thiouridine(8) synthase ThiI	G573_RS0108100, ,psos,tRNA 4-thiouridine(8) synthase ThiI	A3GU_RS0101870, ,psos,tRNA 4-thiouridine(8) synthase ThiI	A3GW_RS0107430, ,psos,tRNA 4-thiouridine(8) synthase ThiI	BW943_RS08720, ,psos,tRNA 4-thiouridine(8) synthase ThiI	CECT5772_RS00770, ,psos,tRNA 4-thiouridine(8) synthase ThiI	HMPREF0819_RS03245, ,psos,tRNA 4-thiouridine(8) synthase ThiI	A3GY_RS0103360, ,psos,tRNA 4-thiouridine(8) synthase ThiI	AT460_RS07550, ,psos,tRNA sulfurtransferase	A2G56_RS03395, ,psos,tRNA 4-thiouridine(8) synthase ThiI	F601_RS0104150, ,psos,tRNA 4-thiouridine(8) synthase ThiI	BFM96_RS09545, ,psos,tRNA 4-thiouridine(8) synthase ThiI	G574_RS0100565, ,psos,tRNA 4-thiouridine(8) synthase ThiI	STRINF_RS07670, ,psos,tRNA 4-thiouridine(8) synthase ThiI	HMPREF9423_RS07855, ,psos,tRNA 4-thiouridine(8) synthase ThiI	NA30_RS03020, ,psos,tRNA 4-thiouridine(8) synthase ThiI	HMPREF1654_RS02310, ,psos,tRNA 4-thiouridine(8) synthase ThiI	A3I1_RS0102525, ,psos,tRNA 4-thiouridine(8) synthase ThiI	BN415_RS03545, ,psos,tRNA 4-thiouridine(8) synthase ThiI	A3I5_RS0110720, ,psos,tRNA 4-thiouridine(8) synthase ThiI	F602_RS0107140, ,psos,tRNA 4-thiouridine(8) synthase ThiI	D820_RS05765, ,psos,tRNA 4-thiouridine(8) synthase ThiI	HMPREF8579_RS04295, ,psos,tRNA 4-thiouridine(8) synthase ThiI	HK29_RS06425, ,psos,tRNA 4-thiouridine(8) synthase ThiI	H354_RS14225, ,psos,tRNA 4-thiouridine(8) synthase ThiI	A3I7_RS0108790, ,psos,tRNA 4-thiouridine(8) synthase ThiI	A3I9_RS0105945, ,psos,tRNA 4-thiouridine(8) synthase ThiI	A0O21_RS01925, ,psos,tRNA 4-thiouridine(8) synthase ThiI	HMPREF9180_RS07015, ,psos,tRNA 4-thiouridine(8) synthase ThiI	AKK44_RS06810, ,psos,tRNA 4-thiouridine(8) synthase ThiI	NX86_RS02260, ,psos,tRNA 4-thiouridine(8) synthase ThiI	HMPREF1046_RS06685, ,psos,tRNA 4-thiouridine(8) synthase ThiI	B6D67_RS03595, ,psos,tRNA 4-thiouridine(8) synthase ThiI	SSAL8618_RS02215, ,psos,tRNA 4-thiouridine(8) synthase ThiI	HMPREF9378_RS07390, ,psos,tRNA 4-thiouridine(8) synthase ThiI	SSIN_RS01340, ,psos,tRNA 4-thiouridine(8) synthase ThiI	BS63_RS0106950, ,psos,tRNA 4-thiouridine(8) synthase ThiI	A3IA_RS0102775, ,psos,tRNA 4-thiouridine(8) synthase ThiI	HMPREF9425_RS07170, ,psos,tRNA 4-thiouridine(8) synthase ThiI
AT689_RS00630, ,psos,hypothetical protein	A4H00_RS02600, ,psos,hypothetical protein	BU200_RS02730, ,psos,hypothetical protein	HMPREF9171_RS104515, ,psos,hypothetical protein	B078_RS0106770, ,psos,hypothetical protein	HMPREF9421_RS09705, ,psos,hypothetical protein	A3GS_RS0111130, ,psos,hypothetical protein	H346_RS0106565, ,psos,hypothetical protein	ANG2_RS06795, ,psos,hypothetical protein	G573_RS0100485, ,psos,hypothetical protein	A3GU_RS0106245, ,psos,hypothetical protein	A3GW_RS0107830, ,psos,hypothetical protein	BW943_RS03690, ,psos,hypothetical protein	CECT5772_RS04050, ,psos,hypothetical protein	HMPREF0819_RS07065, ,psos,hypothetical protein	A3GY_RS0108175, ,psos,hypothetical protein	AT460_RS00120, ,psos,hypothetical protein	A2G56_RS05040, ,psos,hypothetical protein	F601_RS0106790, ,psos,hypothetical protein	BFM96_RS04930, ,psos,hypothetical protein	G574_RS0107055, ,psos,hypothetical protein	STRINF_RS01060, ,psos,hypothetical protein	HMPREF9423_RS03635, ,psos,hypothetical protein	NA30_RS08025, ,psos,hypothetical protein	HMPREF1654_RS00525, ,psos,hypothetical protein	A3I1_RS0100510, ,psos,hypothetical protein	BN415_RS05515, ,psos,hypothetical protein	A3I5_RS0104280, ,psos,hypothetical protein	F602_RS0105095, ,psos,hypothetical protein	D820_RS07405, ,psos,hypothetical protein	HMPREF8579_RS02665, ,psos,hypothetical protein	HK29_RS08020, ,psos,hypothetical protein	H354_RS17330, ,psos,hypothetical protein	A3I7_RS0105260, ,psos,hypothetical protein	A3I9_RS0104145, ,psos,hypothetical protein	A0O21_RS07275, ,psos,hypothetical protein	HMPREF9180_RS03600, ,psos,hypothetical protein	AKK44_RS03985, ,psos,hypothetical protein	NX86_RS01630, ,psos,hypothetical protein	HMPREF1046_RS11905, ,psos,hypothetical protein	B6D67_RS07735, ,psos,hypothetical protein	SSAL8618_RS01510, ,psos,hypothetical protein	HMPREF9378_RS01745, ,psos,hypothetical protein	SSIN_RS07920, ,psos,hypothetical protein	BS63_RS0107670, ,psos,hypothetical protein	A3IA_RS0111000, ,psos,hypothetical protein	HMPREF9425_RS07915, ,psos,hypothetical protein
AT689_RS09595, ,psos,ABC transporter permease	A4H00_RS09015, ,psos,sugar ABC transporter permease	BU200_RS00650, ,psos,sugar ABC transporter permease	HMPREF9171_RS107425, ,psos,ABC transporter permease	B078_RS0101545, ,psos,ABC transporter permease	HMPREF9421_RS05505, ,psos,ABC transporter permease	A3GS_RS0110850, ,psos,ABC transporter permease	H346_RS0101830, ,psos,ABC transporter permease	ANG2_RS03440, ,psos,ABC transporter permease	G573_RS0106875, ,psos,ABC transporter permease	A3GU_RS0102660, ,psos,ABC transporter permease	A3GW_RS0108995, ,psos,ABC transporter permease	BW943_RS06945, ,psos,ABC transporter permease	CECT5772_RS00195, ,psos,ABC transporter permease	HMPREF0819_RS02345, ,psos,ABC transporter permease	A3GY_RS0102145, ,psos,ABC transporter permease	AT460_RS05015, ,psos,ABC transporter permease	A2G56_RS02380, ,psos,ABC transporter permease	F601_RS0103195, ,psos,ABC transporter permease	BFM96_RS07970, ,psos,sugar ABC transporter permease	G574_RS0107365, ,psos,ABC transporter permease	STRINF_RS09985, ,psos,hypothetical protein	HMPREF9423_RS07410, ,psos,ABC transporter permease	NA30_RS00585, ,psos,ABC transporter permease	HMPREF1654_RS06545, ,psos,ABC transporter permease	A3I1_RS0101760, ,psos,ABC transporter permease	BN415_RS01720, ,psos,ABC transporter permease	A3I5_RS0109320, ,psos,ABC transporter permease	F602_RS0107845, ,psos,ABC transporter permease	D820_RS04585, ,psos,ABC transporter permease	HMPREF8579_RS06630, ,psos,ABC transporter permease	HK29_RS04005, ,psos,ABC transporter permease	H354_RS21410, ,psos,ABC transporter permease	A3I7_RS0103605, ,psos,ABC transporter permease	A3I9_RS0109305, ,psos,ABC transporter permease	A0O21_RS04695, ,psos,sugar ABC transporter permease	HMPREF9180_RS06720, ,psos,ABC transporter permease	AKK44_RS00870, ,psos,ABC transporter permease	NX86_RS02895, ,psos,ABC transporter permease	HMPREF1046_RS12925, ,psos,ABC transporter permease	B6D67_RS05375, ,psos,ABC transporter permease	SSAL8618_RS06035, ,psos,ABC transporter permease	HMPREF9378_RS07315, ,psos,ABC transporter permease	SSIN_RS06615, ,psos,ABC transporter permease	BS63_RS0102955, ,psos,ABC transporter permease	A3IA_RS0100275, ,psos,ABC transporter permease	HMPREF9425_RS05475, ,psos,ABC transporter permease
AT689_RS00125, ,psos,membrane protein	A4H00_RS01060, ,psos,hypothetical protein	BU200_RS06115, ,psos,ECF transporter S component	HMPREF9171_RS109175, ,psos,membrane protein	B078_RS0109350, ,psos,membrane protein	HMPREF9421_RS04435, ,psos,membrane protein	A3GS_RS0108010, ,psos,membrane protein	H346_RS0103245, ,psos,membrane protein	ANG2_RS04295, ,psos,membrane protein	G573_RS0109945, ,psos,membrane protein	A3GU_RS0100300, ,psos,membrane protein	A3GW_RS0103095, ,psos,membrane protein	BW943_RS04005, ,psos,membrane protein	CECT5772_RS04335, ,psos,membrane protein	HMPREF0819_RS04900, ,psos,membrane protein	A3GY_RS0105165, ,psos,hypothetical protein	AT460_RS08670, ,psos,membrane protein	A2G56_RS09550, ,psos,hypothetical protein	F601_RS0109365, ,psos,hypothetical protein	BFM96_RS00210, ,psos,ECF transporter S component	G574_RS0104975, ,psos,membrane protein	STRINF_RS09345, ,psos,membrane protein	HMPREF9423_RS03520, ,psos,membrane protein	NA30_RS07285, ,psos,membrane protein	HMPREF1654_RS04275, ,psos,membrane protein	A3I1_RS0103530, ,psos,hypothetical protein	BN415_RS04995, ,psos,membrane protein	A3I5_RS0108750, ,psos,hypothetical protein	F602_RS0105575, ,psos,hypothetical protein	D820_RS02060, ,psos,membrane protein	HMPREF8579_RS02485, ,psos,membrane protein	HK29_RS01120, ,psos,membrane protein	H354_RS20810, ,psos,hypothetical protein	A3I7_RS0105720, ,psos,membrane protein	A3I9_RS0100245, ,psos,hypothetical protein	A0O21_RS08760, ,psos,ECF transporter S component	HMPREF9180_RS03490, ,psos,membrane protein	AKK44_RS06960, ,psos,hypothetical protein	NX86_RS06620, ,psos,membrane protein	HMPREF1046_RS05605, ,psos,membrane protein	B6D67_RS01765, ,psos,membrane protein	SSAL8618_RS01660, ,psos,hypothetical protein	HMPREF9378_RS10525, ,psos,membrane protein	SSIN_RS02980, ,psos,membrane protein	BS63_RS0105285, ,psos,hypothetical protein	A3IA_RS0109860, ,psos,hypothetical protein	HMPREF9425_RS07750, ,psos,membrane protein
AT689_RS01305, ,psos,50S ribosomal protein L30	A4H00_RS04345, ,psos,50S ribosomal protein L30	BU200_RS08270, ,psos,50S ribosomal protein L30	HMPREF9171_RS103300, ,psos,50S ribosomal protein L30	B078_RS0105765, ,psos,50S ribosomal protein L30	HMPREF9421_RS01235, ,psos,50S ribosomal protein L30	A3GS_RS0102330, ,psos,50S ribosomal protein L30	H346_RS0102935, ,psos,50S ribosomal protein L30	ANG2_RS03780, ,psos,50S ribosomal protein L30	G573_RS0100330, ,psos,50S ribosomal protein L30	A3GU_RS0108940, ,psos,50S ribosomal protein L30	A3GW_RS0105030, ,psos,50S ribosomal protein L30	BW943_RS02440, ,psos,50S ribosomal protein L30	CECT5772_RS10085, ,psos,50S ribosomal protein L30	HMPREF0819_RS06660, ,psos,50S ribosomal protein L30	A3GY_RS0108725, ,psos,50S ribosomal protein L30	AT460_RS09415, ,psos,50S ribosomal protein L30	A2G56_RS06695, ,psos,50S ribosomal protein L30	F601_RS0104770, ,psos,50S ribosomal protein L30	BFM96_RS02340, ,psos,50S ribosomal protein L30	G574_RS0108685, ,psos,50S ribosomal protein L30	STRINF_RS02000, ,psos,50S ribosomal protein L30	HMPREF9423_RS09085, ,psos,50S ribosomal protein L30	NA30_RS08810, ,psos,50S ribosomal protein L30	HMPREF1654_RS08920, ,psos,50S ribosomal protein L30	A3I1_RS0102945, ,psos,50S ribosomal protein L30	BN415_RS06685, ,psos,50S ribosomal protein L30	A3I5_RS0109985, ,psos,50S ribosomal protein L30	F602_RS0101610, ,psos,50S ribosomal protein L30	D820_RS00720, ,psos,50S ribosomal protein L30	HMPREF8579_RS09460, ,psos,50S ribosomal protein L30	HK29_RS01655, ,psos,50S ribosomal protein L30	H354_RS18805, ,psos,50S ribosomal protein L30	A3I7_RS0110900, ,psos,50S ribosomal protein L30	A3I9_RS0103675, ,psos,50S ribosomal protein L30	A0O21_RS10165, ,psos,50S ribosomal protein L30	HMPREF9180_RS02230, ,psos,50S ribosomal protein L30	AKK44_RS00240, ,psos,50S ribosomal protein L30	NX86_RS05165, ,psos,50S ribosomal protein L30	HMPREF1046_RS10845, ,psos,50S ribosomal protein L30	B6D67_RS00460, ,psos,50S ribosomal protein L30	SSAL8618_RS09700, ,psos,50S ribosomal protein L30	HMPREF9378_RS03765, ,psos,50S ribosomal protein L30	SSIN_RS08075, ,psos,50S ribosomal protein L30	BS63_RS0109470, ,psos,50S ribosomal protein L30	A3IA_RS0104925, ,psos,50S ribosomal protein L30	HMPREF9425_RS00510, ,psos,50S ribosomal protein L30
AT689_RS03885, ,psos,type I glyceraldehyde-3-phosphate dehydrogenase	A4H00_RS04600, ,psos,type I glyceraldehyde-3-phosphate dehydrogenase	BU200_RS01890, ,psos,type I glyceraldehyde-3-phosphate dehydrogenase	HMPREF9171_RS110805, ,psos,type I glyceraldehyde-3-phosphate dehydrogenase	B078_RS0105390, ,psos,type I glyceraldehyde-3-phosphate dehydrogenase	HMPREF9421_RS03120, ,psos,type I glyceraldehyde-3-phosphate dehydrogenase	A3GS_RS0108520, ,psos,type I glyceraldehyde-3-phosphate dehydrogenase	H346_RS0100605, ,psos,type I glyceraldehyde-3-phosphate dehydrogenase	ANG2_RS08485, ,psos,type I glyceraldehyde-3-phosphate dehydrogenase	G573_RS0105795, ,psos,type I glyceraldehyde-3-phosphate dehydrogenase	A3GU_RS0104230, ,psos,type I glyceraldehyde-3-phosphate dehydrogenase	A3GW_RS0108515, ,psos,type I glyceraldehyde-3-phosphate dehydrogenase	BW943_RS01855, ,psos,type I glyceraldehyde-3-phosphate dehydrogenase	CECT5772_RS05535, ,psos,type I glyceraldehyde-3-phosphate dehydrogenase	HMPREF0819_RS05700, ,psos,type I glyceraldehyde-3-phosphate dehydrogenase	A3GY_RS0106685, ,psos,type I glyceraldehyde-3-phosphate dehydrogenase	AT460_RS01885, ,psos,type I glyceraldehyde-3-phosphate dehydrogenase	A2G56_RS08515, ,psos,type I glyceraldehyde-3-phosphate dehydrogenase	F601_RS0106365, ,psos,type I glyceraldehyde-3-phosphate dehydrogenase	BFM96_RS01780, ,psos,type I glyceraldehyde-3-phosphate dehydrogenase	G574_RS0101945, ,psos,type I glyceraldehyde-3-phosphate dehydrogenase	STRINF_RS04770, ,psos,type I glyceraldehyde-3-phosphate dehydrogenase	HMPREF9423_RS08985, ,psos,type I glyceraldehyde-3-phosphate dehydrogenase	NA30_RS02735, ,psos,type I glyceraldehyde-3-phosphate dehydrogenase	HMPREF1654_RS03485, ,psos,type I glyceraldehyde-3-phosphate dehydrogenase	A3I1_RS0105650, ,psos,type I glyceraldehyde-3-phosphate dehydrogenase	BN415_RS08420, ,psos,type I glyceraldehyde-3-phosphate dehydrogenase	A3I5_RS0111115, ,psos,type I glyceraldehyde-3-phosphate dehydrogenase	F602_RS0102290, ,psos,type I glyceraldehyde-3-phosphate dehydrogenase	D820_RS07890, ,psos,type I glyceraldehyde-3-phosphate dehydrogenase	HMPREF8579_RS11105, ,psos,type I glyceraldehyde-3-phosphate dehydrogenase	HK29_RS00445, ,psos,type I glyceraldehyde-3-phosphate dehydrogenase	H354_RS21720, ,psos,type I glyceraldehyde-3-phosphate dehydrogenase	A3I7_RS0110480, ,psos,type I glyceraldehyde-3-phosphate dehydrogenase	A3I9_RS0111490, ,psos,type I glyceraldehyde-3-phosphate dehydrogenase	A0O21_RS08600, ,psos,type I glyceraldehyde-3-phosphate dehydrogenase	HMPREF9180_RS02340, ,psos,type I glyceraldehyde-3-phosphate dehydrogenase	AKK44_RS08145, ,psos,type I glyceraldehyde-3-phosphate dehydrogenase	NX86_RS04730, ,psos,type I glyceraldehyde-3-phosphate dehydrogenase	HMPREF1046_RS11460, ,psos,type I glyceraldehyde-3-phosphate dehydrogenase	B6D67_RS01355, ,psos,aldehyde dehydrogenase	SSAL8618_RS09100, ,psos,type I glyceraldehyde-3-phosphate dehydrogenase	HMPREF9378_RS02910, ,psos,type I glyceraldehyde-3-phosphate dehydrogenase	SSIN_RS01180, ,psos,type I glyceraldehyde-3-phosphate dehydrogenase	BS63_RS0107375, ,psos,type I glyceraldehyde-3-phosphate dehydrogenase	A3IA_RS0106510, ,psos,type I glyceraldehyde-3-phosphate dehydrogenase	HMPREF9425_RS01050, ,psos,type I glyceraldehyde-3-phosphate dehydrogenase
AT689_RS06315, ,psos,cation transporter	A4H00_RS10215, ,psos,cation transporter	BU200_RS05300, ,psos,cation-efflux pump	HMPREF9171_RS108265, ,psos,cation transporter	B078_RS0102955, ,psos,cation transporter	HMPREF9421_RS08365, ,psos,cation transporter	A3GS_RS0103320, ,psos,cation transporter	H346_RS0102000, ,psos,cation transporter	ANG2_RS03160, ,psos,cation transporter	G573_RS0106655, ,psos,cation transporter	A3GU_RS0102845, ,psos,cation transporter	A3GW_RS0108975, ,psos,cation transporter	BW943_RS08105, ,psos,cation transporter	CECT5772_RS00440, ,psos,cation transporter	HMPREF0819_RS01715, ,psos,cation transporter	A3GY_RS0101950, ,psos,cation-efflux pump	AT460_RS03850, ,psos,cation transporter	A2G56_RS02175, ,psos,cation transporter	F601_RS0111890, ,psos,hypothetical protein	BFM96_RS07855, ,psos,cation transporter	G574_RS0103325, ,psos,cation transporter	STRINF_RS05400, ,psos,cation transporter	HMPREF9423_RS08600, ,psos,cation transporter	NA30_RS00785, ,psos,cation transporter	HMPREF1654_RS05045, ,psos,cation transporter	A3I1_RS0101620, ,psos,hypothetical protein	BN415_RS01965, ,psos,hypothetical protein	A3I5_RS0109315, ,psos,hypothetical protein	F602_RS0108065, ,psos,cation-efflux pump	D820_RS04330, ,psos,cation efflux transporter	HMPREF8579_RS07660, ,psos,cation transporter	HK29_RS03265, ,psos,cation transporter	H354_RS13045, ,psos,cation efflux family protein	A3I7_RS0109770, ,psos,cation transporter	A3I9_RS0109515, ,psos,cation transporter	A0O21_RS04935, ,psos,cation transporter	HMPREF9180_RS07670, ,psos,cation transporter	AKK44_RS01065, ,psos,cation transporter	NX86_RS08130, ,psos,cation transporter	HMPREF1046_RS13665, ,psos,cation transporter	B6D67_RS05570, ,psos,cation efflux system protein	SSAL8618_RS05280, ,psos,cation transporter	HMPREF9378_RS06450, ,psos,cation transporter	SSIN_RS04885, ,psos,cation transporter	BS63_RS0106130, ,psos,cation diffusion facilitator transporter	A3IA_RS0100475, ,psos,hypothetical protein	HMPREF9425_RS04545, ,psos,cation transporter
AT689_RS06380, ,psos,30S ribosomal protein S6	A4H00_RS02735, ,psos,30S ribosomal protein S6	BU200_RS04980, ,psos,30S ribosomal protein S6	HMPREF9171_RS110545, ,psos,30S ribosomal protein S6	B078_RS0108055, ,psos,30S ribosomal protein S6	HMPREF9421_RS03870, ,psos,30S ribosomal protein S6	A3GS_RS0109550, ,psos,30S ribosomal protein S6	H346_RS0103605, ,psos,30S ribosomal protein S6	ANG2_RS06350, ,psos,30S ribosomal protein S6	G573_RS0103120, ,psos,30S ribosomal protein S6	A3GU_RS0105575, ,psos,30S ribosomal protein S6	A3GW_RS0108385, ,psos,30S ribosomal protein S6	BW943_RS08850, ,psos,30S ribosomal protein S6	CECT5772_RS05225, ,psos,30S ribosomal protein S6	HMPREF0819_RS05460, ,psos,30S ribosomal protein S6	A3GY_RS0106895, ,psos,30S ribosomal protein S6	AT460_RS06445, ,psos,30S ribosomal protein S6	A2G56_RS08980, ,psos,30S ribosomal protein S6	F601_RS0109595, ,psos,30S ribosomal protein S6	BFM96_RS04470, ,psos,30S ribosomal protein S6	G574_RS0104415, ,psos,30S ribosomal protein S6	STRINF_RS05110, ,psos,30S ribosomal protein S6	HMPREF9423_RS04435, ,psos,30S ribosomal protein S6	NA30_RS02345, ,psos,30S ribosomal protein S6	HMPREF1654_RS04015, ,psos,30S ribosomal protein S6	A3I1_RS0100060, ,psos,30S ribosomal protein S6	BN415_RS08015, ,psos,30S ribosomal protein S6	A3I5_RS0105825, ,psos,30S ribosomal protein S6	F602_RS0104390, ,psos,30S ribosomal protein S6	D820_RS01325, ,psos,30S ribosomal protein S6	HMPREF8579_RS07610, ,psos,30S ribosomal protein S6	HK29_RS03320, ,psos,30S ribosomal protein S6	H354_RS12985, ,psos,30S ribosomal protein S6	A3I7_RS0108680, ,psos,30S ribosomal protein S6	A3I9_RS0101895, ,psos,30S ribosomal protein S6	A0O21_RS00760, ,psos,30S ribosomal protein S6	HMPREF9180_RS04390, ,psos,30S ribosomal protein S6	AKK44_RS05975, ,psos,30S ribosomal protein S6	NX86_RS02765, ,psos,30S ribosomal protein S6	HMPREF1046_RS08825, ,psos,30S ribosomal protein S6	B6D67_RS08485, ,psos,30S ribosomal protein S6	SSAL8618_RS08975, ,psos,30S ribosomal protein S6	HMPREF9378_RS01355, ,psos,30S ribosomal protein S6	SSIN_RS03945, ,psos,30S ribosomal protein S6	BS63_RS0109960, ,psos,30S ribosomal protein S6	A3IA_RS0102945, ,psos,30S ribosomal protein S6	HMPREF9425_RS01195, ,psos,30S ribosomal protein S6
AT689_RS09640, ,psos,type I pantothenate kinase	A4H00_RS08975, ,psos,type I pantothenate kinase	BU200_RS00610, ,psos,type I pantothenate kinase	HMPREF9171_RS107395, ,psos,type I pantothenate kinase	B078_RS0101505, ,psos,type I pantothenate kinase	HMPREF9421_RS05465, ,psos,type I pantothenate kinase	A3GS_RS0110810, ,psos,type I pantothenate kinase	H346_RS0101870, ,psos,type I pantothenate kinase	ANG2_RS03480, ,psos,type I pantothenate kinase	G573_RS0106835, ,psos,type I pantothenate kinase	A3GU_RS0102695, ,psos,type I pantothenate kinase	A3GW_RS0107020, ,psos,type I pantothenate kinase	BW943_RS06905, ,psos,type I pantothenate kinase	CECT5772_RS00235, ,psos,type I pantothenate kinase	HMPREF0819_RS02375, ,psos,type I pantothenate kinase	A3GY_RS0102105, ,psos,type I pantothenate kinase	AT460_RS05055, ,psos,type I pantothenate kinase	A2G56_RS02340, ,psos,type I pantothenate kinase	F601_RS0103155, ,psos,type I pantothenate kinase	BFM96_RS07930, ,psos,type I pantothenate kinase	G574_RS0107325, ,psos,type I pantothenate kinase	STRINF_RS06170, ,psos,type I pantothenate kinase	HMPREF9423_RS07455, ,psos,type I pantothenate kinase	NA30_RS00625, ,psos,type I pantothenate kinase	HMPREF1654_RS06585, ,psos,type I pantothenate kinase	A3I1_RS0101720, ,psos,type I pantothenate kinase	BN415_RS01680, ,psos,type I pantothenate kinase	A3I5_RS0109370, ,psos,type I pantothenate kinase	F602_RS0107885, ,psos,type I pantothenate kinase	D820_RS04545, ,psos,type I pantothenate kinase	HMPREF8579_RS06675, ,psos,type I pantothenate kinase	HK29_RS03965, ,psos,type I pantothenate kinase	H354_RS21365, ,psos,type I pantothenate kinase	A3I7_RS0103565, ,psos,type I pantothenate kinase	A3I9_RS0109350, ,psos,type I pantothenate kinase	A0O21_RS04735, ,psos,type I pantothenate kinase	HMPREF9180_RS06765, ,psos,type I pantothenate kinase	AKK44_RS00910, ,psos,pantothenate kinase	NX86_RS02935, ,psos,type I pantothenate kinase	HMPREF1046_RS12880, ,psos,type I pantothenate kinase	B6D67_RS05405, ,psos,type I pantothenate kinase	SSAL8618_RS06075, ,psos,type I pantothenate kinase	HMPREF9378_RS07275, ,psos,type I pantothenate kinase	SSIN_RS06655, ,psos,type I pantothenate kinase	BS63_RS0102915, ,psos,type I pantothenate kinase	A3IA_RS0100315, ,psos,type I pantothenate kinase	HMPREF9425_RS05515, ,psos,type I pantothenate kinase
AT689_RS06250, ,psos,RNase adaptor protein RapZ	A4H00_RS07770, ,psos,RNase adaptor protein RapZ	BU200_RS09845, ,psos,RNase adaptor protein RapZ	HMPREF9171_RS105895, ,psos,RNase adaptor protein RapZ	B078_RS0101350, ,psos,RNase adaptor protein RapZ	HMPREF9421_RS08455, ,psos,RNase adaptor protein RapZ	A3GS_RS0107850, ,psos,RNase adaptor protein RapZ	H346_RS0108555, ,psos,RNase adaptor protein RapZ	ANG2_RS03575, ,psos,RNase adaptor protein RapZ	G573_RS0108820, ,psos,RNase adaptor protein RapZ	A3GU_RS0101370, ,psos,RNase adaptor protein RapZ	A3GW_RS0107340, ,psos,RNase adaptor protein RapZ	BW943_RS01400, ,psos,RNase adaptor protein RapZ	CECT5772_RS01430, ,psos,RNase adaptor protein RapZ	HMPREF0819_RS03990, ,psos,RNase adaptor protein RapZ	A3GY_RS0104010, ,psos,RNase adaptor protein RapZ	AT460_RS05675, ,psos,RNase adaptor protein RapZ	A2G56_RS03945, ,psos,RNase adaptor protein RapZ	F601_RS0104490, ,psos,RNase adaptor protein RapZ	BFM96_RS07175, ,psos,RNase adaptor protein RapZ	G574_RS0102870, ,psos,RNase adaptor protein RapZ	STRINF_RS08415, ,psos,RNase adaptor protein RapZ	HMPREF9423_RS03975, ,psos,RNase adaptor protein RapZ	NA30_RS04775, ,psos,RNase adaptor protein RapZ	HMPREF1654_RS02530, ,psos,RNase adaptor protein RapZ	A3I1_RS0103640, ,psos,RNase adaptor protein RapZ	BN415_RS01135, ,psos,RNase adaptor protein RapZ	A3I5_RS0100725, ,psos,RNase adaptor protein RapZ	F602_RS0102035, ,psos,RNase adaptor protein RapZ	D820_RS03765, ,psos,RNase adaptor protein RapZ	HMPREF8579_RS07730, ,psos,RNase adaptor protein RapZ	HK29_RS03200, ,psos,RNase adaptor protein RapZ	H354_RS13110, ,psos,RNase adaptor protein RapZ	A3I7_RS0108220, ,psos,RNase adaptor protein RapZ	A3I9_RS0101205, ,psos,RNase adaptor protein RapZ	A0O21_RS02935, ,psos,RNase adaptor protein RapZ	HMPREF9180_RS03975, ,psos,RNase adaptor protein RapZ	AKK44_RS03075, ,psos,RNase adaptor protein RapZ	NX86_RS03300, ,psos,RNase adaptor protein RapZ	HMPREF1046_RS03620, ,psos,RNase adaptor protein RapZ	B6D67_RS02830, ,psos,RNase adaptor protein RapZ	SSAL8618_RS05965, ,psos,RNase adaptor protein RapZ	HMPREF9378_RS06270, ,psos,RNase adaptor protein RapZ	SSIN_RS00350, ,psos,RNase adaptor protein RapZ	BS63_RS0102190, ,psos,RNase adaptor protein RapZ	A3IA_RS0105455, ,psos,RNase adaptor protein RapZ	HMPREF9425_RS05400, ,psos,RNase adaptor protein RapZ
AT689_RS09565, ,psos,DNA topoisomerase IV subunit B	A4H00_RS08590, ,psos,DNA topoisomerase IV subunit B	BU200_RS02380, ,psos,DNA topoisomerase IV subunit B	HMPREF9171_RS108320, ,psos,DNA topoisomerase IV subunit B	B078_RS0101665, ,psos,DNA topoisomerase IV subunit B	HMPREF9421_RS07555, ,psos,DNA topoisomerase IV subunit B	A3GS_RS0110740, ,psos,DNA topoisomerase IV subunit B	H346_RS0102115, ,psos,DNA topoisomerase IV subunit B	ANG2_RS06030, ,psos,DNA topoisomerase IV subunit B	G573_RS0106510, ,psos,DNA topoisomerase IV subunit B	A3GU_RS0102945, ,psos,DNA topoisomerase IV subunit B	A3GW_RS0105120, ,psos,DNA topoisomerase IV subunit B	BW943_RS04160, ,psos,DNA topoisomerase IV subunit B	CECT5772_RS06695, ,psos,DNA topoisomerase IV subunit B	HMPREF0819_RS01600, ,psos,DNA topoisomerase IV subunit B	A3GY_RS0101795, ,psos,DNA topoisomerase IV subunit B	AT460_RS04255, ,psos,DNA topoisomerase IV subunit B	A2G56_RS02880, ,psos,DNA topoisomerase IV subunit B	F601_RS0111635, ,psos,DNA topoisomerase IV subunit B	BFM96_RS10320, ,psos,DNA topoisomerase IV subunit B	G574_RS0101105, ,psos,DNA topoisomerase IV subunit B	STRINF_RS05280, ,psos,DNA topoisomerase IV subunit B	HMPREF9423_RS07385, ,psos,DNA topoisomerase IV subunit B	NA30_RS00930, ,psos,DNA topoisomerase IV subunit B	HMPREF1654_RS06420, ,psos,DNA topoisomerase IV subunit B	A3I1_RS0101510, ,psos,DNA topoisomerase IV subunit B	BN415_RS02725, ,psos,DNA topoisomerase IV subunit B	A3I5_RS0110730, ,psos,DNA topoisomerase IV subunit B	F602_RS0107075, ,psos,DNA topoisomerase IV subunit B	D820_RS04190, ,psos,DNA topoisomerase IV subunit B	HMPREF8579_RS06620, ,psos,DNA topoisomerase IV subunit B	HK29_RS04015, ,psos,DNA topoisomerase IV subunit B	H354_RS21420, ,psos,DNA topoisomerase IV subunit B	A3I7_RS0104545, ,psos,DNA topoisomerase IV subunit B	A3I9_RS0105880, ,psos,DNA topoisomerase IV subunit B	A0O21_RS05075, ,psos,DNA topoisomerase IV subunit B	HMPREF9180_RS06690, ,psos,DNA topoisomerase IV subunit B	AKK44_RS01870, ,psos,DNA topoisomerase IV subunit B	NX86_RS01760, ,psos,DNA topoisomerase IV subunit B	HMPREF1046_RS12935, ,psos,DNA topoisomerase IV subunit B	B6D67_RS03980, ,psos,DNA topoisomerase IV subunit B	SSAL8618_RS03095, ,psos,DNA topoisomerase IV subunit B	HMPREF9378_RS08180, ,psos,DNA topoisomerase IV subunit B	SSIN_RS07545, ,psos,DNA topoisomerase IV subunit B	BS63_RS0102580, ,psos,DNA topoisomerase IV subunit B	A3IA_RS0102300, ,psos,DNA topoisomerase IV subunit B	HMPREF9425_RS06400, ,psos,DNA topoisomerase IV subunit B
AT689_RS07065, ,psos,phosphate ABC transporter, permease protein PstA	A4H00_RS08780, ,psos,phosphate ABC transporter, permease protein PstA	BU200_RS00555, ,psos,phosphate ABC transporter, permease protein PstA	HMPREF9171_RS107580, ,psos,phosphate ABC transporter, permease protein PstA	B078_RS0102875, ,psos,phosphate ABC transporter, permease protein PstA	HMPREF9421_RS08300, ,psos,phosphate ABC transporter, permease protein PstA	A3GS_RS0106670, ,psos,phosphate ABC transporter, permease protein PstA	H346_RS0101910, ,psos,phosphate ABC transporter, permease protein PstA	ANG2_RS03065, ,psos,phosphate ABC transporter, permease protein PstA	G573_RS0106780, ,psos,phosphate ABC transporter, permease protein PstA	A3GU_RS0102735, ,psos,phosphate ABC transporter, permease protein PstA	A3GW_RS0107290, ,psos,phosphate ABC transporter, permease protein PstA	BW943_RS06845, ,psos,phosphate ABC transporter, permease protein PstA	CECT5772_RS00300, ,psos,phosphate ABC transporter, permease protein PstA	HMPREF0819_RS02415, ,psos,phosphate ABC transporter, permease protein PstA	A3GY_RS0102045, ,psos,phosphate ABC transporter, permease protein PstA	AT460_RS05150, ,psos,phosphate ABC transporter, permease protein PstA	A2G56_RS02295, ,psos,phosphate ABC transporter, permease protein PstA	F601_RS0112025, ,psos,phosphate ABC transporter, permease protein PstA	BFM96_RS07400, ,psos,phosphate ABC transporter, permease protein PstA	G574_RS0107285, ,psos,phosphate ABC transporter, permease protein PstA	STRINF_RS06210, ,psos,phosphate ABC transporter, permease protein PstA	HMPREF9423_RS04945, ,psos,phosphate ABC transporter, permease protein PstA	NA30_RS00665, ,psos,phosphate ABC transporter, permease protein PstA	HMPREF1654_RS05140, ,psos,phosphate ABC transporter, permease protein PstA	A3I1_RS0101680, ,psos,phosphate ABC transporter, permease protein PstA	BN415_RS01795, ,psos,phosphate ABC transporter, permease protein PstA	A3I5_RS0105090, ,psos,phosphate ABC transporter, permease protein PstA	F602_RS0107925, ,psos,phosphate ABC transporter, permease protein PstA	D820_RS04500, ,psos,phosphate ABC transporter, permease protein PstA	HMPREF8579_RS07080, ,psos,phosphate ABC transporter, permease protein PstA	HK29_RS03545, ,psos,phosphate ABC transporter, permease protein PstA	H354_RS16860, ,psos,phosphate ABC transporter, permease protein PstA	A3I7_RS0108465, ,psos,phosphate ABC transporter, permease protein PstA	A3I9_RS0109390, ,psos,phosphate ABC transporter, permease protein PstA	A0O21_RS04775, ,psos,phosphate ABC transporter, permease protein PstA	HMPREF9180_RS04855, ,psos,phosphate ABC transporter, permease protein PstA	AKK44_RS00950, ,psos,phosphate ABC transporter, permease protein PstA	NX86_RS07940, ,psos,phosphate ABC transporter, permease protein PstA	HMPREF1046_RS13505, ,psos,phosphate ABC transporter, permease protein PstA	B6D67_RS05450, ,psos,phosphate ABC transporter, permease protein PstA	SSAL8618_RS05445, ,psos,phosphate ABC transporter, permease protein PstA	HMPREF9378_RS06860, ,psos,phosphate ABC transporter, permease protein PstA	SSIN_RS02570, ,psos,phosphate ABC transporter, permease protein PstA	BS63_RS0102875, ,psos,phosphate ABC transporter, permease protein PstA	A3IA_RS0100355, ,psos,phosphate ABC transporter, permease protein PstA	HMPREF9425_RS04690, ,psos,phosphate ABC transporter, permease protein PstA
AT689_RS01460, ,psos,Holliday junction resolvase RuvX	A4H00_RS03470, ,psos,Holliday junction resolvase RuvX	BU200_RS07075, ,psos,Holliday junction resolvase RuvX	HMPREF9171_RS112000, ,psos,Holliday junction resolvase RuvX	B078_RS0106050, ,psos,Holliday junction resolvase RuvX	HMPREF9421_RS02460, ,psos,Holliday junction resolvase RuvX	A3GS_RS0101635, ,psos,Holliday junction resolvase RuvX	H346_RS0105285, ,psos,Holliday junction resolvase RuvX	ANG2_RS04120, ,psos,Holliday junction resolvase RuvX	G573_RS0102485, ,psos,Holliday junction resolvase RuvX	A3GU_RS0104940, ,psos,Holliday junction resolvase RuvX	A3GW_RS0104435, ,psos,Holliday junction resolvase RuvX	BW943_RS02665, ,psos,Holliday junction resolvase RuvX	CECT5772_RS02915, ,psos,Holliday junction resolvase RuvX	HMPREF0819_RS06180, ,psos,Holliday junction resolvase RuvX	A3GY_RS0105830, ,psos,Holliday junction resolvase RuvX	AT460_RS09775, ,psos,Holliday junction resolvase RuvX	A2G56_RS07050, ,psos,Holliday junction resolvase RuvX	F601_RS0106210, ,psos,Holliday junction resolvase RuvX	BFM96_RS03520, ,psos,Holliday junction resolvase RuvX	G574_RS0110115, ,psos,Holliday junction resolvase RuvX	STRINF_RS02370, ,psos,Holliday junction resolvase RuvX	HMPREF9423_RS10090, ,psos,Holliday junction resolvase RuvX	NA30_RS00400, ,psos,Holliday junction resolvase RuvX	HMPREF1654_RS08645, ,psos,Holliday junction resolvase RuvX	A3I1_RS0106595, ,psos,Holliday junction resolvase RuvX	BN415_RS06385, ,psos,Holliday junction resolvase RuvX	A3I5_RS0107690, ,psos,Holliday junction resolvase RuvX	F602_RS0102550, ,psos,Holliday junction resolvase RuvX	D820_RS00420, ,psos,Holliday junction resolvase RuvX	HMPREF8579_RS09620, ,psos,Holliday junction resolvase RuvX	HK29_RS01840, ,psos,Holliday junction resolvase RuvX	H354_RS18625, ,psos,Holliday junction resolvase RuvX	A3I7_RS0107175, ,psos,Holliday junction resolvase RuvX	A3I9_RS0102655, ,psos,Holliday junction resolvase RuvX	A0O21_RS09270, ,psos,Holliday junction resolvase RuvX	HMPREF9180_RS08640, ,psos,Holliday junction resolvase RuvX	AKK44_RS01365, ,psos,Holliday junction resolvase RuvX	NX86_RS06940, ,psos,Holliday junction resolvase RuvX	HMPREF1046_RS11035, ,psos,Holliday junction resolvase RuvX	B6D67_RS09665, ,psos,Holliday junction resolvase RuvX	SSAL8618_RS09880, ,psos,Holliday junction resolvase RuvX	HMPREF9378_RS02340, ,psos,Holliday junction resolvase RuvX	SSIN_RS09320, ,psos,Holliday junction resolvase RuvX	BS63_RS0104010, ,psos,Holliday junction resolvase RuvX	A3IA_RS0106825, ,psos,Holliday junction resolvase RuvX	HMPREF9425_RS00330, ,psos,Holliday junction resolvase RuvX
AT689_RS08710, ,psos,threonylcarbamoyl-AMP synthase	A4H00_RS09680, ,psos,threonylcarbamoyl-AMP synthase	BU200_RS04795, ,psos,threonylcarbamoyl-AMP synthase	HMPREF9171_RS107935, ,psos,threonylcarbamoyl-AMP synthase	B078_RS0101980, ,psos,threonylcarbamoyl-AMP synthase	HMPREF9421_RS07140, ,psos,threonylcarbamoyl-AMP synthase	A3GS_RS0107110, ,psos,threonylcarbamoyl-AMP synthase	H346_RS0104500, ,psos,threonylcarbamoyl-AMP synthase	ANG2_RS07010, ,psos,threonylcarbamoyl-AMP synthase	G573_RS0107035, ,psos,threonylcarbamoyl-AMP synthase	A3GU_RS0102350, ,psos,threonylcarbamoyl-AMP synthase	A3GW_RS0107125, ,psos,threonylcarbamoyl-AMP synthase	BW943_RS07570, ,psos,threonylcarbamoyl-AMP synthase	CECT5772_RS07455, ,psos,threonylcarbamoyl-AMP synthase	HMPREF0819_RS01865, ,psos,threonylcarbamoyl-AMP synthase	A3GY_RS0102445, ,psos,threonylcarbamoyl-AMP synthase	AT460_RS04735, ,psos,threonylcarbamoyl-AMP synthase	A2G56_RS02420, ,psos,threonylcarbamoyl-AMP synthase	F601_RS0103740, ,psos,threonylcarbamoyl-AMP synthase	BFM96_RS07645, ,psos,threonylcarbamoyl-AMP synthase	G574_RS0107410, ,psos,threonylcarbamoyl-AMP synthase	STRINF_RS05535, ,psos,threonylcarbamoyl-AMP synthase	HMPREF9423_RS06140, ,psos,threonylcarbamoyl-AMP synthase	NA30_RS08930, ,psos,threonylcarbamoyl-AMP synthase	HMPREF1654_RS06210, ,psos,threonylcarbamoyl-AMP synthase	A3I1_RS0102080, ,psos,threonylcarbamoyl-AMP synthase	BN415_RS01215, ,psos,threonylcarbamoyl-AMP synthase	A3I5_RS0110790, ,psos,threonylcarbamoyl-AMP synthase	F602_RS0107530, ,psos,threonylcarbamoyl-AMP synthase	D820_RS04735, ,psos,Sua5/YciO/YrdC/YwlC family protein	HMPREF8579_RS05400, ,psos,threonylcarbamoyl-AMP synthase	HK29_RS04655, ,psos,threonylcarbamoyl-AMP synthase	H354_RS11700, ,psos,threonylcarbamoyl-AMP synthase	A3I7_RS0104370, ,psos,tRNA threonylcarbamoyl adenosine modification protein	A3I9_RS0108960, ,psos,threonylcarbamoyl-AMP synthase	A0O21_RS04360, ,psos,threonylcarbamoyl-AMP synthase	HMPREF9180_RS05480, ,psos,threonylcarbamoyl-AMP synthase	AKK44_RS00500, ,psos,threonylcarbamoyl-AMP synthase	NX86_RS00460, ,psos,threonylcarbamoyl-AMP synthase,IDENTICAL PARALOGS:,NX86_RS05285,threonylcarbamoyl-AMP synthase	HMPREF1046_RS06135, ,psos,threonylcarbamoyl-AMP synthase	B6D67_RS05010, ,psos,threonylcarbamoyl-AMP synthase	SSAL8618_RS06195, ,psos,threonylcarbamoyl-AMP synthase	HMPREF9378_RS07825, ,psos,threonylcarbamoyl-AMP synthase	SSIN_RS09140, ,psos,threonylcarbamoyl-AMP synthase	BS63_RS0101700, ,psos,threonylcarbamoyl-AMP synthase	A3IA_RS0100235, ,psos,threonylcarbamoyl-AMP synthase	HMPREF9425_RS05635, ,psos,threonylcarbamoyl-AMP synthase
AT689_RS01135, ,psos,phosphatidate cytidylyltransferase	A4H00_RS05670, ,psos,phosphatidate cytidylyltransferase	BU200_RS08070, ,psos,phosphatidate cytidylyltransferase	HMPREF9171_RS111460, ,psos,phosphatidate cytidylyltransferase	B078_RS0105130, ,psos,phosphatidate cytidylyltransferase	HMPREF9421_RS00425, ,psos,phosphatidate cytidylyltransferase	A3GS_RS0106450, ,psos,phosphatidate cytidylyltransferase	H346_RS0100845, ,psos,phosphatidate cytidylyltransferase	ANG2_RS05615, ,psos,phosphatidate cytidylyltransferase	G573_RS0103455, ,psos,phosphatidate cytidylyltransferase	A3GU_RS0106765, ,psos,phosphatidate cytidylyltransferase	A3GW_RS0109720, ,psos,phosphatidate cytidylyltransferase	BW943_RS04630, ,psos,phosphatidate cytidylyltransferase	CECT5772_RS03325, ,psos,phosphatidate cytidylyltransferase	HMPREF0819_RS07910, ,psos,phosphatidate cytidylyltransferase	A3GY_RS0107240, ,psos,phosphatidate cytidylyltransferase	AT460_RS06595, ,psos,phosphatidate cytidylyltransferase	A2G56_RS05955, ,psos,phosphatidate cytidylyltransferase	F601_RS0105005, ,psos,phosphatidate cytidylyltransferase	BFM96_RS01705, ,psos,phosphatidate cytidylyltransferase	G574_RS0109030, ,psos,phosphatidate cytidylyltransferase	STRINF_RS03465, ,psos,phosphatidate cytidylyltransferase	HMPREF9423_RS10275, ,psos,phosphatidate cytidylyltransferase	NA30_RS01105, ,psos,phosphatidate cytidylyltransferase	HMPREF1654_RS06985, ,psos,phosphatidate cytidylyltransferase	A3I1_RS0106655, ,psos,phosphatidate cytidylyltransferase	BN415_RS08560, ,psos,phosphatidate cytidylyltransferase	A3I5_RS0103945, ,psos,phosphatidate cytidylyltransferase	F602_RS0103810, ,psos,phosphatidate cytidylyltransferase	D820_RS01615, ,psos,phosphatidate cytidylyltransferase	HMPREF8579_RS09350, ,psos,phosphatidate cytidylyltransferase	HK29_RS01465, ,psos,phosphatidate cytidylyltransferase	H354_RS19220, ,psos,phosphatidate cytidylyltransferase	A3I7_RS0101345, ,psos,phosphatidate cytidylyltransferase	A3I9_RS0110145, ,psos,phosphatidate cytidylyltransferase	A0O21_RS08070, ,psos,phosphatidate cytidylyltransferase	HMPREF9180_RS08845, ,psos,phosphatidate cytidylyltransferase	AKK44_RS05480, ,psos,phosphatidate cytidylyltransferase	NX86_RS06195, ,psos,phosphatidate cytidylyltransferase	HMPREF1046_RS11715, ,psos,phosphatidate cytidylyltransferase	B6D67_RS09080, ,psos,phosphatidate cytidylyltransferase	SSAL8618_RS01355, ,psos,phosphatidate cytidylyltransferase	HMPREF9378_RS03020, ,psos,phosphatidate cytidylyltransferase	SSIN_RS09865, ,psos,phosphatidate cytidylyltransferase	BS63_RS0109310, ,psos,phosphatidate cytidylyltransferase	A3IA_RS0107130, ,psos,phosphatidate cytidylyltransferase	HMPREF9425_RS08080, ,psos,phosphatidate cytidylyltransferase
AT689_RS06980, ,psos,tRNA preQ1(34) S-adenosylmethionine ribosyltransferase-isomerase QueA	A4H00_RS00510, ,psos,tRNA preQ1(34) S-adenosylmethionine ribosyltransferase-isomerase QueA	BU200_RS03610, ,psos,tRNA preQ1(34) S-adenosylmethionine ribosyltransferase-isomerase QueA	HMPREF9171_RS106790, ,psos,tRNA preQ1(34) S-adenosylmethionine ribosyltransferase-isomerase QueA	B078_RS0100240, ,psos,tRNA preQ1(34) S-adenosylmethionine ribosyltransferase-isomerase QueA	HMPREF9421_RS08720, ,psos,tRNA preQ1(34) S-adenosylmethionine ribosyltransferase-isomerase QueA	A3GS_RS0109855, ,psos,tRNA preQ1(34) S-adenosylmethionine ribosyltransferase-isomerase QueA	H346_RS0107635, ,psos,S-adenosylmethionine:tRNA ribosyltransferase-isomerase	ANG2_RS01950, ,psos,tRNA preQ1(34) S-adenosylmethionine ribosyltransferase-isomerase QueA	G573_RS0104405, ,psos,S-adenosylmethionine:tRNA ribosyltransferase-isomerase	A3GU_RS0103955, ,psos,tRNA preQ1(34) S-adenosylmethionine ribosyltransferase-isomerase QueA	A3GW_RS0101275, ,psos,S-adenosylmethionine:tRNA ribosyltransferase-isomerase	BW943_RS09655, ,psos,tRNA preQ1(34) S-adenosylmethionine ribosyltransferase-isomerase QueA	CECT5772_RS01785, ,psos,S-adenosylmethionine:tRNA ribosyltransferase-isomerase	HMPREF0819_RS00560, ,psos,tRNA preQ1(34) S-adenosylmethionine ribosyltransferase-isomerase QueA	A3GY_RS0100595, ,psos,tRNA preQ1(34) S-adenosylmethionine ribosyltransferase-isomerase QueA	AT460_RS09020, ,psos,tRNA preQ1(34) S-adenosylmethionine ribosyltransferase-isomerase QueA	A2G56_RS00670, ,psos,tRNA preQ1(34) S-adenosylmethionine ribosyltransferase-isomerase QueA	F601_RS0108615, ,psos,tRNA preQ1(34) S-adenosylmethionine ribosyltransferase-isomerase QueA	BFM96_RS05790, ,psos,tRNA preQ1(34) S-adenosylmethionine ribosyltransferase-isomerase QueA	G574_RS0105125, ,psos,S-adenosylmethionine:tRNA ribosyltransferase-isomerase	STRINF_RS02725, ,psos,tRNA preQ1(34) S-adenosylmethionine ribosyltransferase-isomerase QueA	HMPREF9423_RS10790, ,psos,tRNA preQ1(34) S-adenosylmethionine ribosyltransferase-isomerase QueA	NA30_RS04675, ,psos,tRNA preQ1(34) S-adenosylmethionine ribosyltransferase-isomerase QueA	HMPREF1654_RS01375, ,psos,tRNA preQ1(34) S-adenosylmethionine ribosyltransferase-isomerase QueA	A3I1_RS0107150, ,psos,S-adenosylmethionine:tRNA ribosyltransferase-isomerase	BN415_RS04480, ,psos,tRNA preQ1(34) S-adenosylmethionine ribosyltransferase-isomerase QueA	A3I5_RS0107205, ,psos,tRNA preQ1(34) S-adenosylmethionine ribosyltransferase-isomerase QueA	F602_RS0109005, ,psos,tRNA preQ1(34) S-adenosylmethionine ribosyltransferase-isomerase QueA	D820_RS06660, ,psos,tRNA preQ1(34) S-adenosylmethionine ribosyltransferase-isomerase QueA	HMPREF8579_RS07175, ,psos,tRNA preQ1(34) S-adenosylmethionine ribosyltransferase-isomerase QueA	HK29_RS03445, ,psos,tRNA preQ1(34) S-adenosylmethionine ribosyltransferase-isomerase QueA	H354_RS16960, ,psos,tRNA preQ1(34) S-adenosylmethionine ribosyltransferase-isomerase QueA	A3I7_RS0101520, ,psos,tRNA preQ1(34) S-adenosylmethionine ribosyltransferase-isomerase QueA	A3I9_RS0107385, ,psos,tRNA preQ1(34) S-adenosylmethionine ribosyltransferase-isomerase QueA	A0O21_RS06415, ,psos,tRNA preQ1(34) S-adenosylmethionine ribosyltransferase-isomerase QueA	HMPREF9180_RS09240, ,psos,tRNA preQ1(34) S-adenosylmethionine ribosyltransferase-isomerase QueA	AKK44_RS03225, ,psos,S-adenosylmethionine:tRNA ribosyltransferase-isomerase	NX86_RS03165, ,psos,S-adenosylmethionine:tRNA ribosyltransferase-isomerase	HMPREF1046_RS10695, ,psos,tRNA preQ1(34) S-adenosylmethionine ribosyltransferase-isomerase QueA	B6D67_RS06365, ,psos,tRNA preQ1(34) S-adenosylmethionine ribosyltransferase-isomerase QueA	SSAL8618_RS02875, ,psos,S-adenosylmethionine:tRNA ribosyltransferase-isomerase	HMPREF9378_RS05885, ,psos,tRNA preQ1(34) S-adenosylmethionine ribosyltransferase-isomerase QueA	SSIN_RS00500, ,psos,S-adenosylmethionine:tRNA ribosyltransferase-isomerase	BS63_RS0100350, ,psos,tRNA preQ1(34) S-adenosylmethionine ribosyltransferase-isomerase QueA	A3IA_RS0108605, ,psos,tRNA preQ1(34) S-adenosylmethionine ribosyltransferase-isomerase QueA	HMPREF9425_RS06590, ,psos,tRNA preQ1(34) S-adenosylmethionine ribosyltransferase-isomerase QueA
AT689_RS03740, ,psos,ribonuclease P protein component	A4H00_RS02995, ,psos,ribonuclease P protein component	BU200_RS09755, ,psos,ribonuclease P protein component	HMPREF9171_RS105030, ,psos,ribonuclease P protein component	B078_RS0105555, ,psos,ribonuclease P protein component	HMPREF9421_RS03010, ,psos,ribonuclease P protein component	A3GS_RS0108135, ,psos,ribonuclease P protein component	H346_RS0107840, ,psos,ribonuclease P protein component	ANG2_RS01030, ,psos,ribonuclease P protein component	G573_RS0101535, ,psos,ribonuclease P protein component	A3GU_RS0104415, ,psos,ribonuclease P protein component	A3GW_RS0109850, ,psos,ribonuclease P protein component	BW943_RS02050, ,psos,ribonuclease P protein component	CECT5772_RS05735, ,psos,ribonuclease P protein component	HMPREF0819_RS05855, ,psos,ribonuclease P protein component	A3GY_RS0106555, ,psos,ribonuclease P protein component	AT460_RS02025, ,psos,ribonuclease P protein component	A2G56_RS08375, ,psos,ribonuclease P protein component	F601_RS0102505, ,psos,ribonuclease P protein component	BFM96_RS03720, ,psos,ribonuclease P protein component	G574_RS0101795, ,psos,ribonuclease P protein component	STRINF_RS04190, ,psos,ribonuclease P protein component	HMPREF9423_RS09030, ,psos,ribonuclease P protein component	NA30_RS09210, ,psos,ribonuclease P protein component	HMPREF1654_RS03365, ,psos,ribonuclease P protein component	A3I1_RS0105165, ,psos,ribonuclease P protein component	BN415_RS08380, ,psos,ribonuclease P protein component	A3I5_RS0104250, ,psos,ribonuclease P protein component	F602_RS0104095, ,psos,ribonuclease P protein component	D820_RS08010, ,psos,ribonuclease P protein component	HMPREF8579_RS11150, ,psos,ribonuclease P protein component	HK29_RS00490, ,psos,ribonuclease P protein component	H354_RS21805, ,psos,ribonuclease P protein component	A3I7_RS0101120, ,psos,ribonuclease P protein component	A3I9_RS0110365, ,psos,ribonuclease P protein component	A0O21_RS00415, ,psos,ribonuclease P protein component	HMPREF9180_RS02285, ,psos,ribonuclease P protein component	AKK44_RS07655, ,psos,ribonuclease P protein component	NX86_RS04820, ,psos,ribonuclease P protein component	HMPREF1046_RS12380, ,psos,ribonuclease P protein component	B6D67_RS01225, ,psos,ribonuclease P protein component	SSAL8618_RS09260, ,psos,ribonuclease P protein component	HMPREF9378_RS02765, ,psos,ribonuclease P protein component	SSIN_RS05460, ,psos,ribonuclease P protein component	BS63_RS0106405, ,psos,ribonuclease P protein component	A3IA_RS0104695, ,psos,ribonuclease P protein component	HMPREF9425_RS00915, ,psos,ribonuclease P protein component
AT689_RS00230, ,psos,formate acetyltransferase	A4H00_RS05180, ,psos,formate C-acetyltransferase	BU200_RS09130, ,psos,formate C-acetyltransferase	HMPREF9171_RS110610, ,psos,formate acetyltransferase	B078_RS0108375, ,psos,formate acetyltransferase	HMPREF9421_RS03300, ,psos,formate acetyltransferase	A3GS_RS0102745, ,psos,formate acetyltransferase	H346_RS0100770, ,psos,formate acetyltransferase	ANG2_RS07665, ,psos,formate acetyltransferase	G573_RS0100925, ,psos,formate acetyltransferase	A3GU_RS0105510, ,psos,formate acetyltransferase	A3GW_RS0102375, ,psos,formate acetyltransferase	BW943_RS08515, ,psos,formate acetyltransferase	CECT5772_RS05305, ,psos,formate acetyltransferase	HMPREF0819_RS05570, ,psos,formate acetyltransferase	A3GY_RS0106840, ,psos,formate acetyltransferase	AT460_RS01685, ,psos,formate acetyltransferase	A2G56_RS08665, ,psos,formate acetyltransferase	F601_RS0106640, ,psos,formate acetyltransferase	BFM96_RS03865, ,psos,formate C-acetyltransferase	G574_RS0102105, ,psos,formate acetyltransferase	STRINF_RS04980, ,psos,formate acetyltransferase	HMPREF9423_RS03605, ,psos,formate acetyltransferase	NA30_RS02285, ,psos,formate acetyltransferase	HMPREF1654_RS03650, ,psos,formate acetyltransferase	A3I1_RS0105415, ,psos,formate acetyltransferase	BN415_RS07680, ,psos,formate acetyltransferase	A3I5_RS0105655, ,psos,formate acetyltransferase	F602_RS0101830, ,psos,formate acetyltransferase	D820_RS07700, ,psos,formate acetyltransferase	HMPREF8579_RS09045, ,psos,formate acetyltransferase	HK29_RS08190, ,psos,formate acetyltransferase	H354_RS17500, ,psos,formate acetyltransferase	A3I7_RS0106540, ,psos,formate acetyltransferase	A3I9_RS0111830, ,psos,formate acetyltransferase	A0O21_RS00565, ,psos,formate C-acetyltransferase	HMPREF9180_RS03575, ,psos,formate acetyltransferase	AKK44_RS05905, ,psos,formate acetyltransferase	NX86_RS00865, ,psos,formate acetyltransferase	HMPREF1046_RS11680, ,psos,formate acetyltransferase	B6D67_RS08555, ,psos,formate acetyltransferase	SSAL8618_RS08515, ,psos,formate acetyltransferase	HMPREF9378_RS00855, ,psos,formate acetyltransferase	SSIN_RS09735, ,psos,formate acetyltransferase	BS63_RS0106815, ,psos,formate acetyltransferase	A3IA_RS0103850, ,psos,formate acetyltransferase	HMPREF9425_RS01685, ,psos,formate acetyltransferase
AT689_RS10680, ,psos,single-stranded-DNA-specific exonuclease RecJ	A4H00_RS07535, ,psos,single-stranded-DNA-specific exonuclease RecJ	BU200_RS04125, ,psos,single-stranded-DNA-specific exonuclease RecJ	HMPREF9171_RS108585, ,psos,single-stranded-DNA-specific exonuclease RecJ	B078_RS0103015, ,psos,single-stranded-DNA-specific exonuclease RecJ	HMPREF9421_RS08015, ,psos,single-stranded-DNA-specific exonuclease RecJ	A3GS_RS0100380, ,psos,single-stranded-DNA-specific exonuclease RecJ	H346_RS0102265, ,psos,single-stranded-DNA-specific exonuclease RecJ	ANG2_RS03200, ,psos,single-stranded-DNA-specific exonuclease RecJ	G573_RS0110605, ,psos,single-stranded-DNA-specific exonuclease RecJ	A3GU_RS0103395, ,psos,single-stranded-DNA-specific exonuclease RecJ	A3GW_RS0100325, ,psos,single-stranded-DNA-specific exonuclease RecJ	BW943_RS03010, ,psos,single-stranded-DNA-specific exonuclease RecJ	CECT5772_RS09220, ,psos,single-stranded-DNA-specific exonuclease RecJ	HMPREF0819_RS01010, ,psos,single-stranded-DNA-specific exonuclease RecJ	A3GY_RS0101200, ,psos,single-stranded-DNA-specific exonuclease RecJ	AT460_RS05445, ,psos,single-stranded-DNA-specific exonuclease RecJ	A2G56_RS03310, ,psos,single-stranded-DNA-specific exonuclease RecJ	F601_RS0108885, ,psos,single-stranded-DNA-specific exonuclease RecJ	BFM96_RS07115, ,psos,single-stranded-DNA-specific exonuclease RecJ	G574_RS0103805, ,psos,single-stranded-DNA-specific exonuclease RecJ	STRINF_RS06930, ,psos,single-stranded-DNA-specific exonuclease RecJ	HMPREF9423_RS03095, ,psos,single-stranded-DNA-specific exonuclease RecJ	NA30_RS01580, ,psos,single-stranded-DNA-specific exonuclease RecJ	HMPREF1654_RS05005, ,psos,single-stranded-DNA-specific exonuclease RecJ	A3I1_RS0102355, ,psos,single-stranded-DNA-specific exonuclease RecJ	BN415_RS02940, ,psos,single-stranded-DNA-specific exonuclease RecJ	A3I5_RS0101575, ,psos,single-stranded-DNA-specific exonuclease RecJ	F602_RS0102970, ,psos,single-stranded-DNA-specific exonuclease RecJ	D820_RS03110, ,psos,single-stranded-DNA-specific exonuclease RecJ	HMPREF8579_RS03425, ,psos,single-stranded-DNA-specific exonuclease RecJ	HK29_RS07345, ,psos,single-stranded-DNA-specific exonuclease RecJ	H354_RS15010, ,psos,single-stranded-DNA-specific exonuclease RecJ	A3I7_RS0107485, ,psos,single-stranded-DNA-specific exonuclease RecJ	A3I9_RS0110910, ,psos,single-stranded-DNA-specific exonuclease RecJ	A0O21_RS05905, ,psos,single-stranded-DNA-specific exonuclease RecJ	HMPREF9180_RS03040, ,psos,single-stranded-DNA-specific exonuclease RecJ	AKK44_RS03615, ,psos,single-stranded-DNA-specific exonuclease RecJ	NX86_RS04460, ,psos,single-stranded-DNA-specific exonuclease RecJ	HMPREF1046_RS06825, ,psos,single-stranded-DNA-specific exonuclease RecJ	B6D67_RS04075, ,psos,single-stranded-DNA-specific exonuclease RecJ	SSAL8618_RS04590, ,psos,single-stranded-DNA-specific exonuclease RecJ	HMPREF9378_RS08985, ,psos,single-stranded-DNA-specific exonuclease RecJ	SSIN_RS02800, ,psos,single-stranded-DNA-specific exonuclease RecJ	BS63_RS0102370, ,psos,single-stranded-DNA-specific exonuclease RecJ	A3IA_RS0102700, ,psos,single-stranded-DNA-specific exonuclease RecJ	HMPREF9425_RS03905, ,psos,single-stranded-DNA-specific exonuclease RecJ
AT689_RS00340, ,psos,glutamyl-tRNA(Gln) amidotransferase subunit A	A4H00_RS06110, ,psos,aspartyl/glutamyl-tRNA amidotransferase subunit A	BU200_RS08900, ,psos,aspartyl/glutamyl-tRNA amidotransferase subunit A	HMPREF9171_RS110345, ,psos,aspartyl/glutamyl-tRNA amidotransferase subunit A	B078_RS0109165, ,psos,aspartyl/glutamyl-tRNA amidotransferase subunit A	HMPREF9421_RS04025, ,psos,aspartyl/glutamyl-tRNA amidotransferase subunit A	A3GS_RS0101985, ,psos,aspartyl/glutamyl-tRNA amidotransferase subunit A	H346_RS0103805, ,psos,aspartyl/glutamyl-tRNA amidotransferase subunit A	ANG2_RS06175, ,psos,aspartyl/glutamyl-tRNA amidotransferase subunit A	G573_RS0103330, ,psos,aspartyl/glutamyl-tRNA amidotransferase subunit A	A3GU_RS0105745, ,psos,aspartyl/glutamyl-tRNA amidotransferase subunit A	A3GW_RS0106135, ,psos,aspartyl/glutamyl-tRNA amidotransferase subunit A	BW943_RS00530, ,psos,glutamyl-tRNA(Gln) amidotransferase subunit A	CECT5772_RS05025, ,psos,aspartyl/glutamyl-tRNA amidotransferase subunit A	HMPREF0819_RS05260, ,psos,aspartyl/glutamyl-tRNA amidotransferase subunit A	A3GY_RS0107080, ,psos,aspartyl/glutamyl-tRNA amidotransferase subunit A	AT460_RS00840, ,psos,aspartyl/glutamyl-tRNA amidotransferase subunit A	A2G56_RS05200, ,psos,aspartyl/glutamyl-tRNA amidotransferase subunit A	F601_RS0108255, ,psos,aspartyl/glutamyl-tRNA amidotransferase subunit A	BFM96_RS00460, ,psos,aspartyl/glutamyl-tRNA amidotransferase subunit A	G574_RS0106860, ,psos,aspartyl/glutamyl-tRNA amidotransferase subunit A	STRINF_RS09695, ,psos,aspartyl/glutamyl-tRNA amidotransferase subunit A	HMPREF9423_RS03475, ,psos,aspartyl/glutamyl-tRNA amidotransferase subunit A	NA30_RS02595, ,psos,aspartyl/glutamyl-tRNA amidotransferase subunit A	HMPREF1654_RS09135, ,psos,aspartyl/glutamyl-tRNA amidotransferase subunit A	A3I1_RS0106725, ,psos,aspartyl/glutamyl-tRNA amidotransferase subunit A	BN415_RS07625, ,psos,aspartyl/glutamyl-tRNA amidotransferase subunit A	A3I5_RS0102690, ,psos,aspartyl/glutamyl-tRNA amidotransferase subunit A	F602_RS0104730, ,psos,aspartyl/glutamyl-tRNA amidotransferase subunit A	D820_RS01510, ,psos,glutamyl-tRNA(Gln) amidotransferase subunit A	HMPREF8579_RS02955, ,psos,aspartyl/glutamyl-tRNA amidotransferase subunit A	HK29_RS07780, ,psos,aspartyl/glutamyl-tRNA amidotransferase subunit A	H354_RS15440, ,psos,aspartyl/glutamyl-tRNA amidotransferase subunit A	A3I7_RS0111715, ,psos,aspartyl/glutamyl-tRNA amidotransferase subunit A	A3I9_RS0108720, ,psos,aspartyl/glutamyl-tRNA amidotransferase subunit A	A0O21_RS00990, ,psos,aspartyl/glutamyl-tRNA amidotransferase subunit A	HMPREF9180_RS03440, ,psos,aspartyl/glutamyl-tRNA amidotransferase subunit A	AKK44_RS02265, ,psos,aspartyl/glutamyl-tRNA amidotransferase subunit A	NX86_RS03565, ,psos,aspartyl/glutamyl-tRNA amidotransferase subunit A	HMPREF1046_RS04350, ,psos,Asp-tRNA(Asn)/Glu-tRNA(Gln) amidotransferase GatCAB subunit A	B6D67_RS08250, ,psos,aspartyl/glutamyl-tRNA amidotransferase subunit A	SSAL8618_RS08355, ,psos,aspartyl/glutamyl-tRNA amidotransferase subunit A	HMPREF9378_RS05130, ,psos,aspartyl/glutamyl-tRNA amidotransferase subunit A	SSIN_RS03485, ,psos,aspartyl/glutamyl-tRNA amidotransferase subunit A	BS63_RS0109005, ,psos,aspartyl/glutamyl-tRNA amidotransferase subunit A	A3IA_RS0110870, ,psos,aspartyl/glutamyl-tRNA amidotransferase subunit A	HMPREF9425_RS01860, ,psos,aspartyl/glutamyl-tRNA amidotransferase subunit A
AT689_RS10385, ,psos,thymidylate synthase	A4H00_RS10115, ,psos,thymidylate synthase	BU200_RS00365, ,psos,thymidylate synthase	HMPREF9171_RS108745, ,psos,thymidylate synthase	B078_RS0101235, ,psos,thymidylate synthase	HMPREF9421_RS06945, ,psos,thymidylate synthase	A3GS_RS0110395, ,psos,thymidylate synthase	H346_RS0102355, ,psos,thymidylate synthase	ANG2_RS03685, ,psos,thymidylate synthase	G573_RS0107620, ,psos,thymidylate synthase	A3GU_RS0102105, ,psos,thymidylate synthase	A3GW_RS0100460, ,psos,thymidylate synthase	BW943_RS03135, ,psos,thymidylate synthase	CECT5772_RS07210, ,psos,thymidylate synthase	HMPREF0819_RS02855, ,psos,thymidylate synthase	A3GY_RS0102825, ,psos,thymidylate synthase	AT460_RS04790, ,psos,thymidylate synthase	A2G56_RS01610, ,psos,thymidylate synthase	F601_RS0103260, ,psos,thymidylate synthase	BFM96_RS07330, ,psos,thymidylate synthase	G574_RS0100685, ,psos,thymidylate synthase	STRINF_RS01640, ,psos,thymidylate synthase	HMPREF9423_RS04215, ,psos,thymidylate synthase	NA30_RS09650, ,psos,thymidylate synthase	HMPREF1654_RS02415, ,psos,thymidylate synthase	A3I1_RS0107390, ,psos,thymidylate synthase	BN415_RS01015, ,psos,thymidylate synthase	A3I5_RS0110495, ,psos,thymidylate synthase	F602_RS0107315, ,psos,thymidylate synthase	D820_RS05320, ,psos,thymidylate synthase	HMPREF8579_RS07390, ,psos,thymidylate synthase	HK29_RS00100, ,psos,thymidylate synthase	H354_RS17030, ,psos,thymidylate synthase	A3I7_RS0103515, ,psos,thymidylate synthase	A3I9_RS0106100, ,psos,thymidylate synthase	A0O21_RS03820, ,psos,thymidylate synthase	HMPREF9180_RS04195, ,psos,thymidylate synthase	AKK44_RS02015, ,psos,thymidylate synthase	NX86_RS05670, ,psos,thymidylate synthase	HMPREF1046_RS06670, ,psos,thymidylate synthase	B6D67_RS03865, ,psos,thymidylate synthase	SSAL8618_RS03045, ,psos,thymidylate synthase	HMPREF9378_RS07555, ,psos,thymidylate synthase	SSIN_RS07955, ,psos,thymidylate synthase	BS63_RS0101150, ,psos,thymidylate synthase	A3IA_RS0101395, ,psos,thymidylate synthase	HMPREF9425_RS06450, ,psos,thymidylate synthase
AT689_RS05215, ,psos,16S rRNA (uracil(1498)-N(3))-methyltransferase	A4H00_RS03305, ,psos,16S rRNA (uracil(1498)-N(3))-methyltransferase	BU200_RS08485, ,psos,16S rRNA (uracil(1498)-N(3))-methyltransferase	HMPREF9171_RS111835, ,psos,16S rRNA (uracil(1498)-N(3))-methyltransferase	B078_RS0104955, ,psos,16S rRNA (uracil(1498)-N(3))-methyltransferase	HMPREF9421_RS00645, ,psos,16S rRNA (uracil(1498)-N(3))-methyltransferase	A3GS_RS0103235, ,psos,16S rRNA (uracil(1498)-N(3))-methyltransferase	H346_RS0100475, ,psos,16S rRNA (uracil(1498)-N(3))-methyltransferase	ANG2_RS07415, ,psos,16S rRNA (uracil(1498)-N(3))-methyltransferase	G573_RS0102320, ,psos,16S rRNA (uracil(1498)-N(3))-methyltransferase	A3GU_RS0106655, ,psos,16S rRNA (uracil(1498)-N(3))-methyltransferase	A3GW_RS0108640, ,psos,16S rRNA (uracil(1498)-N(3))-methyltransferase	BW943_RS04725, ,psos,16S rRNA (uracil(1498)-N(3))-methyltransferase	CECT5772_RS03240, ,psos,16S rRNA (uracil(1498)-N(3))-methyltransferase	HMPREF0819_RS08090, ,psos,16S rRNA (uracil(1498)-N(3))-methyltransferase	A3GY_RS0106005, ,psos,16S rRNA (uracil(1498)-N(3))-methyltransferase	AT460_RS06720, ,psos,16S rRNA (uracil(1498)-N(3))-methyltransferase	A2G56_RS07950, ,psos,16S rRNA (uracil(1498)-N(3))-methyltransferase	F601_RS0105200, ,psos,16S rRNA (uracil(1498)-N(3))-methyltransferase	BFM96_RS01640, ,psos,16S rRNA (uracil(1498)-N(3))-methyltransferase	G574_RS0101355, ,psos,16S rRNA (uracil(1498)-N(3))-methyltransferase	STRINF_RS03710, ,psos,16S rRNA (uracil(1498)-N(3))-methyltransferase	HMPREF9423_RS10925, ,psos,16S rRNA (uracil(1498)-N(3))-methyltransferase	NA30_RS01225, ,psos,16S rRNA (uracil(1498)-N(3))-methyltransferase	HMPREF1654_RS07210, ,psos,16S rRNA (uracil(1498)-N(3))-methyltransferase	A3I1_RS0106210, ,psos,16S rRNA (uracil(1498)-N(3))-methyltransferase	BN415_RS06220, ,psos,16S rRNA (uracil(1498)-N(3))-methyltransferase	A3I5_RS0110325, ,psos,16S rRNA (uracil(1498)-N(3))-methyltransferase	F602_RS0102620, ,psos,16S rRNA (uracil(1498)-N(3))-methyltransferase	D820_RS00545, ,psos,16S rRNA (uracil(1498)-N(3))-methyltransferase	HMPREF8579_RS08160, ,psos,16S rRNA (uracil(1498)-N(3))-methyltransferase	HK29_RS06835, ,psos,16S rRNA (uracil(1498)-N(3))-methyltransferase	H354_RS13520, ,psos,16S rRNA (uracil(1498)-N(3))-methyltransferase	A3I7_RS0112155, ,psos,16S rRNA (uracil(1498)-N(3))-methyltransferase	A3I9_RS0102580, ,psos,16S rRNA (uracil(1498)-N(3))-methyltransferase	A0O21_RS09160, ,psos,16S rRNA (uracil(1498)-N(3))-methyltransferase	HMPREF9180_RS09295, ,psos,16S rRNA (uracil(1498)-N(3))-methyltransferase	AKK44_RS06275, ,psos,16S rRNA (uracil(1498)-N(3))-methyltransferase	NX86_RS06255, ,psos,16S rRNA (uracil(1498)-N(3))-methyltransferase	HMPREF1046_RS08280, ,psos,16S rRNA (uracil(1498)-N(3))-methyltransferase	B6D67_RS09160, ,psos,16S rRNA (uracil(1498)-N(3))-methyltransferase	SSAL8618_RS01120, ,psos,16S rRNA (uracil(1498)-N(3))-methyltransferase	HMPREF9378_RS00400, ,psos,16S rRNA (uracil(1498)-N(3))-methyltransferase	SSIN_RS07065, ,psos,16S rRNA (uracil(1498)-N(3))-methyltransferase	BS63_RS0104120, ,psos,16S rRNA (uracil(1498)-N(3))-methyltransferase	A3IA_RS0109300, ,psos,16S rRNA (uracil(1498)-N(3))-methyltransferase	HMPREF9425_RS08355, ,psos,16S rRNA (uracil(1498)-N(3))-methyltransferase
AT689_RS06530, ,psos,ATP synthase subunit C	A4H00_RS07840, ,psos,ATP F0F1 synthase subunit C	BU200_RS03900, ,psos,ATP F0F1 synthase subunit C	HMPREF9171_RS107080, ,psos,F0F1 ATP synthase subunit C	B078_RS0100525, ,psos,F0F1 ATP synthase subunit C	HMPREF9421_RS08600, ,psos,F0F1 ATP synthase subunit C	A3GS_RS0103430, ,psos,F0F1 ATP synthase subunit C	H346_RS0101345, ,psos,F0F1 ATP synthase subunit C	ANG2_RS04960, ,psos,F0F1 ATP synthase subunit C	G573_RS0104975, ,psos,F0F1 ATP synthase subunit C	A3GU_RS0101610, ,psos,F0F1 ATP synthase subunit C	A3GW_RS0101315, ,psos,F0F1 ATP synthase subunit C	BW943_RS01680, ,psos,F0F1 ATP synthase subunit C	CECT5772_RS01150, ,psos,F0F1 ATP synthase subunit C	HMPREF0819_RS00885, ,psos,F0F1 ATP synthase subunit C	A3GY_RS0100915, ,psos,F0F1 ATP synthase subunit C	AT460_RS09225, ,psos,F0F1 ATP synthase subunit C	A2G56_RS03870, ,psos,F0F1 ATP synthase subunit C	F601_RS0102840, ,psos,F0F1 ATP synthase subunit C	BFM96_RS05970, ,psos,F0F1 ATP synthase subunit C	G574_RS0102945, ,psos,F0F1 ATP synthase subunit C	STRINF_RS06795, ,psos,F0F1 ATP synthase subunit C	HMPREF9423_RS07165, ,psos,F0F1 ATP synthase subunit C	NA30_RS03310, ,psos,F0F1 ATP synthase subunit C	HMPREF1654_RS04760, ,psos,F0F1 ATP synthase subunit C	A3I1_RS0104310, ,psos,F0F1 ATP synthase subunit C	BN415_RS00035, ,psos,F0F1 ATP synthase subunit C	A3I5_RS0103485, ,psos,ATP synthase F0 subunit C	F602_RS0108315, ,psos,F0F1 ATP synthase subunit C	D820_RS02815, ,psos,ATP synthase subunit C	HMPREF8579_RS05040, ,psos,ATP synthase subunit C	HK29_RS05440, ,psos,F0F1 ATP synthase subunit C	H354_RS20875, ,psos,F0F1 ATP synthase subunit C	A3I7_RS0101570, ,psos,F0F1 ATP synthase subunit C	A3I9_RS0106540, ,psos,F0F1 ATP synthase subunit C	A0O21_RS06070, ,psos,F0F1 ATP synthase subunit C	HMPREF9180_RS06490, ,psos,F0F1 ATP synthase subunit C	AKK44_RS06505, ,psos,F0F1 ATP synthase subunit C	NX86_RS06105, ,psos,F0F1 ATP synthase subunit C	HMPREF1046_RS08705, ,psos,ATP synthase subunit C	B6D67_RS03315, ,psos,F0F1 ATP synthase subunit C	SSAL8618_RS02590, ,psos,F0F1 ATP synthase subunit C	HMPREF9378_RS06080, ,psos,F0F1 ATP synthase subunit C	SSIN_RS04700, ,psos,F0F1 ATP synthase subunit C	BS63_RS0105965, ,psos,F0F1 ATP synthase subunit C	A3IA_RS0105370, ,psos,F0F1 ATP synthase subunit C	HMPREF9425_RS06855, ,psos,F0F1 ATP synthase subunit C
AT689_RS08330, ,psos,ribonucleoside-diphosphate reductase	A4H00_RS07355, ,psos,ribonucleotide-diphosphate reductase subunit beta	BU200_RS08665, ,psos,class 1b ribonucleoside-diphosphate reductase subunit beta	HMPREF9171_RS106885, ,psos,ribonucleoside-diphosphate reductase	B078_RS0103870, ,psos,ribonucleoside-diphosphate reductase	HMPREF9421_RS08660, ,psos,ribonucleoside-diphosphate reductase	A3GS_RS0102930, ,psos,ribonucleoside-diphosphate reductase	H346_RS0101665, ,psos,ribonucleotide-diphosphate reductase subunit beta	ANG2_RS00700, ,psos,ribonucleoside-diphosphate reductase	G573_RS0104615, ,psos,ribonucleotide-diphosphate reductase subunit beta	A3GU_RS0103895, ,psos,ribonucleoside-diphosphate reductase	A3GW_RS0102545, ,psos,ribonucleoside-diphosphate reductase	BW943_RS01535, ,psos,ribonucleoside-diphosphate reductase	CECT5772_RS01295, ,psos,ribonucleoside-diphosphate reductase	HMPREF0819_RS00690, ,psos,ribonucleoside-diphosphate reductase	A3GY_RS0100610, ,psos,ribonucleoside-diphosphate reductase	AT460_RS09170, ,psos,ribonucleotide-diphosphate reductase subunit beta	A2G56_RS00740, ,psos,ribonucleotide-diphosphate reductase subunit beta	F601_RS0107235, ,psos,ribonucleotide-diphosphate reductase subunit beta	BFM96_RS05910, ,psos,class 1b ribonucleoside-diphosphate reductase subunit beta	G574_RS0107720, ,psos,ribonucleotide-diphosphate reductase subunit beta	STRINF_RS05925, ,psos,class 1b ribonucleoside-diphosphate reductase subunit beta	HMPREF9423_RS06685, ,psos,ribonucleoside-diphosphate reductase	NA30_RS05355, ,psos,ribonucleoside-diphosphate reductase	HMPREF1654_RS01765, ,psos,ribonucleoside-diphosphate reductase	A3I1_RS0104075, ,psos,ribonucleoside-diphosphate reductase	BN415_RS04340, ,psos,ribonucleoside-diphosphate reductase	A3I5_RS0100270, ,psos,ribonucleoside-diphosphate reductase	F602_RS0108660, ,psos,ribonucleoside-diphosphate reductase	D820_RS06505, ,psos,ribonucleotide-diphosphate reductase subunit beta	HMPREF8579_RS05270, ,psos,ribonucleoside-diphosphate reductase	HK29_RS04545, ,psos,ribonucleoside-diphosphate reductase	H354_RS21115, ,psos,ribonucleoside-diphosphate reductase	A3I7_RS0107740, ,psos,ribonucleoside-diphosphate reductase	A3I9_RS0106905, ,psos,ribonucleoside-diphosphate reductase	A0O21_RS06340, ,psos,class 1b ribonucleoside-diphosphate reductase subunit beta	HMPREF9180_RS05990, ,psos,ribonucleoside-diphosphate reductase	AKK44_RS03290, ,psos,ribonucleotide-diphosphate reductase subunit beta	NX86_RS03100, ,psos,ribonucleotide-diphosphate reductase subunit beta	HMPREF1046_RS09290, ,psos,ribonucleoside-diphosphate reductase	B6D67_RS06285, ,psos,ribonucleoside-diphosphate reductase	SSAL8618_RS04260, ,psos,ribonucleotide reductase of class Ib (aerobic), subunit beta	HMPREF9378_RS06015, ,psos,ribonucleoside-diphosphate reductase	SSIN_RS00605, ,psos,ribonucleotide-diphosphate reductase subunit beta	BS63_RS0101970, ,psos,ribonucleoside-diphosphate reductase	A3IA_RS0108675, ,psos,ribonucleoside-diphosphate reductase	HMPREF9425_RS03660, ,psos,ribonucleoside-diphosphate reductase
AT689_RS04125, ,psos,thiamine pyrophosphokinase	A4H00_RS02945, ,psos,thiamine diphosphokinase	BU200_RS00870, ,psos,thiamine diphosphokinase	HMPREF9171_RS110835, ,psos,thiamine pyrophosphokinase	B078_RS0105430, ,psos,thiamine pyrophosphokinase	HMPREF9421_RS03080, ,psos,thiamine pyrophosphokinase	A3GS_RS0108485, ,psos,thiamine pyrophosphokinase	H346_RS0100565, ,psos,thiamine pyrophosphokinase	ANG2_RS00965, ,psos,thiamine pyrophosphokinase	G573_RS0105760, ,psos,thiamine pyrophosphokinase	A3GU_RS0104270, ,psos,thiamine pyrophosphokinase	A3GW_RS0103020, ,psos,thiamine pyrophosphokinase	BW943_RS01900, ,psos,thiamine pyrophosphokinase	CECT5772_RS05585, ,psos,thiamine pyrophosphokinase	HMPREF0819_RS05735, ,psos,thiamine pyrophosphokinase	A3GY_RS0106650, ,psos,thiamine pyrophosphokinase	AT460_RS01925, ,psos,thiamine pyrophosphokinase	A2G56_RS08470, ,psos,thiamine pyrophosphokinase	F601_RS0106405, ,psos,thiamine pyrophosphokinase	BFM96_RS02045, ,psos,thiamine diphosphokinase	G574_RS0101905, ,psos,thiamine pyrophosphokinase	STRINF_RS04735, ,psos,thiamine pyrophosphokinase	HMPREF9423_RS02820, ,psos,thiamine pyrophosphokinase	NA30_RS02695, ,psos,thiamine pyrophosphokinase	HMPREF1654_RS03435, ,psos,thiamine pyrophosphokinase	A3I1_RS0105685, ,psos,thiamine pyrophosphokinase	BN415_RS08535, ,psos,thiamine pyrophosphokinase	A3I5_RS0111160, ,psos,thiamine pyrophosphokinase	F602_RS0103985, ,psos,thiamine pyrophosphokinase	D820_RS07925, ,psos,thiamine pyrophosphokinase	HMPREF8579_RS02350, ,psos,thiamine pyrophosphokinase	HK29_RS01265, ,psos,thiamine pyrophosphokinase	H354_RS20675, ,psos,thiamine pyrophosphokinase	A3I7_RS0107320, ,psos,thiamine pyrophosphokinase	A3I9_RS0110280, ,psos,thiamine pyrophosphokinase	A0O21_RS08635, ,psos,thiamine diphosphokinase	HMPREF9180_RS02750, ,psos,thiamine pyrophosphokinase	AKK44_RS07605, ,psos,thiamine pyrophosphokinase	NX86_RS04770, ,psos,thiamine pyrophosphokinase	HMPREF1046_RS10015, ,psos,thiamine pyrophosphokinase	B6D67_RS01310, ,psos,thiamine pyrophosphokinase	SSAL8618_RS09135, ,psos,thiamine pyrophosphokinase	HMPREF9378_RS02870, ,psos,thiamine diphosphokinase	SSIN_RS01230, ,psos,thiamine pyrophosphokinase	BS63_RS0107335, ,psos,thiamine pyrophosphokinase	A3IA_RS0104600, ,psos,thiamine pyrophosphokinase	HMPREF9425_RS01015, ,psos,thiamine pyrophosphokinase
AT689_RS10085, ,psos,deoxycytidylate deaminase	A4H00_RS07030, ,psos,deoxycytidylate deaminase	BU200_RS09040, ,psos,deoxycytidylate deaminase	HMPREF9171_RS110500, ,psos,hypothetical protein	B078_RS0101645, ,psos,deoxycytidylate deaminase	HMPREF9421_RS05670, ,psos,deoxycytidylate deaminase	A3GS_RS0105360, ,psos,hypothetical protein	H346_RS0103640, ,psos,competence protein ComE	ANG2_RS06045, ,psos,deoxycytidylate deaminase	G573_RS0103165, ,psos,competence protein ComE	A3GU_RS0105620, ,psos,competence protein ComE	A3GW_RS0108750, ,psos,hypothetical protein	BW943_RS10030, ,psos,hypothetical protein	CECT5772_RS05190, ,psos,hypothetical protein	HMPREF0819_RS05400, ,psos,hypothetical protein	A3GY_RS0106935, ,psos,hypothetical protein	AT460_RS05535, ,psos,deoxycytidylate deaminase	A2G56_RS09015, ,psos,competence protein ComE	F601_RS0109555, ,psos,competence protein ComE	BFM96_RS09030, ,psos,deoxycytidylate deaminase	G574_RS0104470, ,psos,competence protein ComE	STRINF_RS05165, ,psos,hypothetical protein	HMPREF9423_RS04385, ,psos,deoxycytidylate deaminase	NA30_RS02395, ,psos,hypothetical protein	HMPREF1654_RS06435, ,psos,deoxycytidylate deaminase	A3I1_RS0106820, ,psos,competence protein ComE	BN415_RS07960, ,psos,hypothetical protein	A3I5_RS0108735, ,psos,deoxycytidylate deaminase	F602_RS0105945, ,psos,hypothetical protein	D820_RS01380, ,psos,hypothetical protein	HMPREF8579_RS03920, ,psos,deoxycytidylate deaminase	HK29_RS02815, ,psos,deoxycytidylate deaminase	H354_RS14590, ,psos,dCMP deaminase	A3I7_RS0106450, ,psos,hypothetical protein	A3I9_RS0100545, ,psos,hypothetical protein	A0O21_RS00810, ,psos,competence protein ComE	HMPREF9180_RS04340, ,psos,deoxycytidylate deaminase	AKK44_RS05285, ,psos,competence protein ComE	NX86_RS02520, ,psos,competence protein ComE	HMPREF1046_RS03855, ,psos,deoxycytidylate deaminase	B6D67_RS08450, ,psos,hypothetical protein	SSAL8618_RS08910, ,psos,hypothetical protein	HMPREF9378_RS09385, ,psos,dCMP deaminase	SSIN_RS04745, ,psos,deoxycytidylate deaminase	BS63_RS0106610, ,psos,late competence protein required for DNA-binding and uptake	A3IA_RS0102990, ,psos,hypothetical protein	HMPREF9425_RS01260, ,psos,hypothetical protein
AT689_RS04050, ,psos,aminotransferase AlaT	A4H00_RS06090, ,psos,aminotransferase	BU200_RS08920, ,psos,aminotransferase	HMPREF9171_RS110390, ,psos,aminotransferase	B078_RS0104430, ,psos,aminotransferase AlaT	HMPREF9421_RS04005, ,psos,aminotransferase AlaT	A3GS_RS0105245, ,psos,aminotransferase AlaT	H346_RS0103775, ,psos,aminotransferase	ANG2_RS06200, ,psos,aminotransferase AlaT	G573_RS0103305, ,psos,aminotransferase	A3GU_RS0105705, ,psos,aminotransferase AlaT	A3GW_RS0103720, ,psos,aminotransferase AlaT	BW943_RS00550, ,psos,aminotransferase AlaT	CECT5772_RS05045, ,psos,aminotransferase	HMPREF0819_RS05280, ,psos,aminotransferase AlaT	A3GY_RS0107055, ,psos,aminotransferase AlaT	AT460_RS00870, ,psos,aminotransferase AlaT	A2G56_RS05215, ,psos,aminotransferase	F601_RS0108225, ,psos,aminotransferase AlaT	BFM96_RS00480, ,psos,aminotransferase	G574_RS0106825, ,psos,aminotransferase	STRINF_RS09715, ,psos,aminotransferase AlaT	HMPREF9423_RS02775, ,psos,aminotransferase AlaT	NA30_RS02540, ,psos,aminotransferase AlaT	HMPREF1654_RS09165, ,psos,aminotransferase AlaT	A3I1_RS0106750, ,psos,aminotransferase AlaT	BN415_RS07655, ,psos,aminotransferase AlaT	A3I5_RS0102670, ,psos,aminotransferase AlaT	F602_RS0104685, ,psos,aminotransferase AlaT	D820_RS01485, ,psos,aminotransferase	HMPREF8579_RS02300, ,psos,aminotransferase AlaT	HK29_RS01320, ,psos,aminotransferase AlaT	H354_RS20625, ,psos,aminotransferase AlaT	A3I7_RS0102805, ,psos,aminotransferase AlaT	A3I9_RS0108760, ,psos,aminotransferase AlaT	A0O21_RS00945, ,psos,aminotransferase	HMPREF9180_RS02700, ,psos,aminotransferase	AKK44_RS02210, ,psos,aminotransferase	NX86_RS03520, ,psos,aminotransferase	HMPREF1046_RS09425, ,psos,pyridoxal phosphate-dependent aminotransferase	B6D67_RS08285, ,psos,aminotransferase	SSAL8618_RS08400, ,psos,aminotransferase AlaT	HMPREF9378_RS05100, ,psos,aminotransferase	SSIN_RS03460, ,psos,aminotransferase	BS63_RS0108435, ,psos,aminotransferase AlaT	A3IA_RS0110850, ,psos,aminotransferase AlaT	HMPREF9425_RS01825, ,psos,aminotransferase AlaT
AT689_RS06955, ,psos,nicotinate phosphoribosyltransferase	A4H00_RS00935, ,psos,nicotinate phosphoribosyltransferase	BU200_RS06215, ,psos,nicotinate phosphoribosyltransferase	HMPREF9171_RS104490, ,psos,nicotinate phosphoribosyltransferase	B078_RS0106745, ,psos,nicotinate phosphoribosyltransferase	HMPREF9421_RS09735, ,psos,nicotinate phosphoribosyltransferase	A3GS_RS0111090, ,psos,nicotinate phosphoribosyltransferase	H346_RS0106540, ,psos,nicotinate phosphoribosyltransferase	ANG2_RS06820, ,psos,nicotinate phosphoribosyltransferase	G573_RS0100460, ,psos,nicotinate phosphoribosyltransferase	A3GU_RS0106220, ,psos,nicotinate phosphoribosyltransferase	A3GW_RS0101175, ,psos,nicotinate phosphoribosyltransferase	BW943_RS03665, ,psos,nicotinate phosphoribosyltransferase	CECT5772_RS04075, ,psos,nicotinate phosphoribosyltransferase	HMPREF0819_RS07090, ,psos,nicotinate phosphoribosyltransferase	A3GY_RS0108195, ,psos,nicotinate phosphoribosyltransferase	AT460_RS00150, ,psos,nicotinate phosphoribosyltransferase	A2G56_RS09285, ,psos,nicotinate phosphoribosyltransferase	F601_RS0106825, ,psos,nicotinate phosphoribosyltransferase	BFM96_RS04805, ,psos,nicotinate phosphoribosyltransferase	G574_RS0104730, ,psos,nicotinate phosphoribosyltransferase	STRINF_RS01035, ,psos,nicotinate phosphoribosyltransferase	HMPREF9423_RS04570, ,psos,nicotinate phosphoribosyltransferase	NA30_RS08005, ,psos,nicotinate phosphoribosyltransferase	HMPREF1654_RS00500, ,psos,nicotinate phosphoribosyltransferase	A3I1_RS0100485, ,psos,nicotinate phosphoribosyltransferase	BN415_RS05550, ,psos,nicotinate phosphoribosyltransferase	A3I5_RS0108975, ,psos,nicotinate phosphoribosyltransferase	F602_RS0109835, ,psos,nicotinate phosphoribosyltransferase	D820_RS07430, ,psos,nicotinate phosphoribosyltransferase	HMPREF8579_RS07450, ,psos,nicotinate phosphoribosyltransferase	HK29_RS02775, ,psos,nicotinate phosphoribosyltransferase	H354_RS17095, ,psos,nicotinate phosphoribosyltransferase	A3I7_RS0104710, ,psos,nicotinate phosphoribosyltransferase	A3I9_RS0108385, ,psos,nicotinate phosphoribosyltransferase	A0O21_RS07300, ,psos,nicotinate phosphoribosyltransferase	HMPREF9180_RS04525, ,psos,nicotinate phosphoribosyltransferase	AKK44_RS03960, ,psos,nicotinate phosphoribosyltransferase	NX86_RS06830, ,psos,nicotinate phosphoribosyltransferase	HMPREF1046_RS09620, ,psos,nicotinate phosphoribosyltransferase	B6D67_RS07760, ,psos,nicotinate phosphoribosyltransferase	SSAL8618_RS01480, ,psos,nicotinate phosphoribosyltransferase	HMPREF9378_RS01715, ,psos,nicotinate phosphoribosyltransferase	SSIN_RS00075, ,psos,nicotinate phosphoribosyltransferase	BS63_RS0107515, ,psos,nicotinate phosphoribosyltransferase	A3IA_RS0103965, ,psos,nicotinate phosphoribosyltransferase	HMPREF9425_RS07945, ,psos,nicotinate phosphoribosyltransferase
AT689_RS02250, ,psos,DNA repair protein RadA	A4H00_RS03065, ,psos,DNA repair protein RadA	BU200_RS09185, ,psos,DNA repair protein RadA	HMPREF9171_RS103475, ,psos,DNA repair protein RadA	B078_RS0105325, ,psos,DNA repair protein RadA	HMPREF9421_RS02815, ,psos,DNA repair protein RadA	A3GS_RS0108090, ,psos,DNA repair protein RadA	H346_RS0105475, ,psos,DNA repair protein RadA	ANG2_RS08330, ,psos,DNA repair protein RadA	G573_RS0101580, ,psos,DNA repair protein RadA	A3GU_RS0104460, ,psos,DNA repair protein RadA	A3GW_RS0107740, ,psos,DNA repair protein RadA	BW943_RS02095, ,psos,DNA repair protein RadA	CECT5772_RS05775, ,psos,DNA repair protein RadA	HMPREF0819_RS05890, ,psos,DNA repair protein RadA	A3GY_RS0106455, ,psos,DNA repair protein RadA	AT460_RS02060, ,psos,DNA repair protein RadA	A2G56_RS08725, ,psos,DNA repair protein RadA	F601_RS0102000, ,psos,DNA repair protein RadA	BFM96_RS02090, ,psos,DNA repair protein RadA	G574_RS0102160, ,psos,DNA repair protein RadA	STRINF_RS04150, ,psos,DNA repair protein RadA	HMPREF9423_RS09655, ,psos,DNA repair protein RadA	NA30_RS07835, ,psos,DNA repair protein RadA	HMPREF1654_RS06770, ,psos,DNA repair protein RadA	A3I1_RS0105135, ,psos,DNA repair protein RadA	BN415_RS08365, ,psos,DNA repair protein RadA	A3I5_RS0108340, ,psos,DNA repair protein RadA	F602_RS0104150, ,psos,DNA repair protein RadA	D820_RS08055, ,psos,DNA repair protein RadA	HMPREF8579_RS10515, ,psos,DNA repair protein RadA	HK29_RS09100, ,psos,DNA repair protein RadA	H354_RS20120, ,psos,DNA repair protein RadA	A3I7_RS0107660, ,psos,DNA repair protein RadA	A3I9_RS0102310, ,psos,DNA repair protein RadA	A0O21_RS00370, ,psos,DNA repair protein RadA	HMPREF9180_RS01895, ,psos,DNA repair protein RadA	AKK44_RS07690, ,psos,DNA repair protein RadA	NX86_RS04855, ,psos,DNA repair protein RadA	HMPREF1046_RS08900, ,psos,DNA repair protein RadA	B6D67_RS01190, ,psos,DNA repair protein RadA	SSAL8618_RS09335, ,psos,DNA repair protein RadA	HMPREF9378_RS02675, ,psos,DNA repair protein RadA	SSIN_RS05350, ,psos,DNA repair protein RadA	BS63_RS0103430, ,psos,DNA repair protein RadA	A3IA_RS0103925, ,psos,DNA repair protein RadA	HMPREF9425_RS00860, ,psos,DNA repair protein RadA
AT689_RS05825, ,psos,cell division protein FtsZ	A4H00_RS06425, ,psos,cell division protein FtsZ	BU200_RS08750, ,psos,cell division protein FtsZ	HMPREF9171_RS105645, ,psos,cell division protein FtsZ	B078_RS0107060, ,psos,cell division protein FtsZ	HMPREF9421_RS09360, ,psos,cell division protein FtsZ	A3GS_RS0109355, ,psos,cell division protein FtsZ	H346_RS0108190, ,psos,cell division protein FtsZ	ANG2_RS06655, ,psos,cell division protein FtsZ	G573_RS0105385, ,psos,cell division protein FtsZ	A3GU_RS0107295, ,psos,cell division protein FtsZ	A3GW_RS0100960, ,psos,cell division protein FtsZ	BW943_RS00840, ,psos,cell division protein FtsZ	CECT5772_RS02155, ,psos,cell division protein FtsZ	HMPREF0819_RS00245, ,psos,cell division protein FtsZ	A3GY_RS0100230, ,psos,cell division protein FtsZ	AT460_RS08235, ,psos,cell division protein FtsZ	A2G56_RS04555, ,psos,cell division protein FtsZ	F601_RS0110070, ,psos,cell division protein FtsZ	BFM96_RS05605, ,psos,cell division protein FtsZ	G574_RS0108335, ,psos,cell division protein FtsZ	STRINF_RS03030, ,psos,cell division protein FtsZ	HMPREF9423_RS11520, ,psos,cell division protein FtsZ	NA30_RS06425, ,psos,cell division protein FtsZ	HMPREF1654_RS00800, ,psos,cell division protein FtsZ	A3I1_RS0103815, ,psos,cell division protein FtsZ	BN415_RS03720, ,psos,cell division protein FtsZ	A3I5_RS0101985, ,psos,cell division protein FtsZ	F602_RS0109600, ,psos,cell division protein FtsZ	D820_RS07000, ,psos,cell division protein FtsZ	HMPREF8579_RS07895, ,psos,cell division protein FtsZ	HK29_RS03040, ,psos,cell division protein FtsZ	H354_RS13260, ,psos,cell division protein FtsZ	A3I7_RS0106205, ,psos,cell division protein FtsZ	A3I9_RS0108010, ,psos,cell division protein FtsZ	A0O21_RS06730, ,psos,cell division protein FtsZ	HMPREF9180_RS09845, ,psos,cell division protein FtsZ	AKK44_RS04355, ,psos,cell division protein FtsZ	NX86_RS07450, ,psos,cell division protein FtsZ	HMPREF1046_RS07575, ,psos,cell division protein FtsZ	B6D67_RS06875, ,psos,cell division protein FtsZ	SSAL8618_RS04220, ,psos,cell division protein FtsZ	HMPREF9378_RS05525, ,psos,cell division protein FtsZ	SSIN_RS03725, ,psos,cell division protein FtsZ	BS63_RS0108525, ,psos,cell division protein FtsZ	A3IA_RS0110550, ,psos,cell division protein FtsZ	HMPREF9425_RS05725, ,psos,cell division protein FtsZ
AT689_RS07960, ,psos,cysteine desulfurase	A4H00_RS09055, ,psos,cysteine desulfurase	BU200_RS00685, ,psos,cysteine desulfurase	HMPREF9171_RS108045, ,psos,cysteine desulfurase	B078_RS0102840, ,psos,cysteine desulfurase	HMPREF9421_RS07460, ,psos,cysteine desulfurase	A3GS_RS0107200, ,psos,cysteine desulfurase	H346_RS0107710, ,psos,cysteine desulfurase	ANG2_RS03030, ,psos,cysteine desulfurase	G573_RS0107170, ,psos,cysteine desulfurase	A3GU_RS0102240, ,psos,cysteine desulfurase	A3GW_RS0103225, ,psos,cysteine desulfurase	BW943_RS03270, ,psos,cysteine desulfurase	CECT5772_RS07355, ,psos,cysteine desulfurase	HMPREF0819_RS01755, ,psos,cysteine desulfurase	A3GY_RS0102570, ,psos,cysteine desulfurase	AT460_RS04340, ,psos,cysteine desulfurase	A2G56_RS02130, ,psos,cysteine desulfurase	F601_RS0103595, ,psos,cysteine desulfurase	BFM96_RS08615, ,psos,cysteine desulfurase	G574_RS0103370, ,psos,cysteine desulfurase	STRINF_RS05435, ,psos,cysteine desulfurase	HMPREF9423_RS06400, ,psos,cysteine desulfurase	NA30_RS05075, ,psos,cysteine desulfurase	HMPREF1654_RS05175, ,psos,cysteine desulfurase	A3I1_RS0102195, ,psos,cysteine desulfurase	BN415_RS01560, ,psos,cysteine desulfurase	A3I5_RS0100805, ,psos,hypothetical protein	F602_RS0107815, ,psos,cysteine desulfurase	D820_RS04880, ,psos,cysteine desulfurase	HMPREF8579_RS06145, ,psos,cysteine desulfurase	HK29_RS05170, ,psos,cysteine desulfurase	H354_RS12495, ,psos,cysteine desulfurase	A3I7_RS0108960, ,psos,cysteine desulfurase	A3I9_RS0109275, ,psos,cysteine desulfurase	A0O21_RS04275, ,psos,cysteine desulfurase	HMPREF9180_RS05710, ,psos,cysteine desulfurase	AKK44_RS00405, ,psos,cysteine desulfurase	NX86_RS00365, ,psos,cysteine desulfurase,IDENTICAL PARALOGS:,NX86_RS05380,cysteine desulfurase	HMPREF1046_RS13170, ,psos,cysteine desulfurase	B6D67_RS04910, ,psos,cysteine desulfurase	SSAL8618_RS07505, ,psos,cysteine desulfurase	HMPREF9378_RS08080, ,psos,cysteine desulfurase	SSIN_RS06090, ,psos,cysteine desulfurase	BS63_RS0101075, ,psos,hypothetical protein	A3IA_RS0100525, ,psos,cysteine desulfurase	HMPREF9425_RS02735, ,psos,cysteine desulfurase
AT689_RS00410, ,psos,beta-ketoacyl-[acyl-carrier-protein] synthase II	A4H00_RS01815, ,psos,beta-ketoacyl-[acyl-carrier-protein] synthase II	BU200_RS06675, ,psos,beta-ketoacyl-[acyl-carrier-protein] synthase II	HMPREF9171_RS104745, ,psos,beta-ketoacyl-[acyl-carrier-protein] synthase II	B078_RS0106275, ,psos,beta-ketoacyl-[acyl-carrier-protein] synthase II	HMPREF9421_RS09970, ,psos,beta-ketoacyl-[acyl-carrier-protein] synthase II	A3GS_RS0105995, ,psos,beta-ketoacyl-[acyl-carrier-protein] synthase II	H346_RS0105075, ,psos,beta-ketoacyl-[acyl-carrier-protein] synthase II	ANG2_RS07330, ,psos,beta-ketoacyl-[acyl-carrier-protein] synthase II	G573_RS0110125, ,psos,beta-ketoacyl-[acyl-carrier-protein] synthase II	A3GU_RS0105845, ,psos,beta-ketoacyl-[acyl-carrier-protein] synthase II	A3GW_RS0105475, ,psos,beta-ketoacyl-[acyl-carrier-protein] synthase II	BW943_RS00425, ,psos,beta-ketoacyl-[acyl-carrier-protein] synthase II	CECT5772_RS04925, ,psos,beta-ketoacyl-[acyl-carrier-protein] synthase II	HMPREF0819_RS07440, ,psos,beta-ketoacyl-[acyl-carrier-protein] synthase II	A3GY_RS0105345, ,psos,beta-ketoacyl-[acyl-carrier-protein] synthase II	AT460_RS08530, ,psos,beta-ketoacyl-[acyl-carrier-protein] synthase II	A2G56_RS05600, ,psos,beta-ketoacyl-[acyl-carrier-protein] synthase II	F601_RS0100760, ,psos,beta-ketoacyl-[acyl-carrier-protein] synthase II	BFM96_RS01010, ,psos,beta-ketoacyl-[acyl-carrier-protein] synthase II	G574_RS0109700, ,psos,beta-ketoacyl-[acyl-carrier-protein] synthase II	STRINF_RS00705, ,psos,beta-ketoacyl-[acyl-carrier-protein] synthase II	HMPREF9423_RS03410, ,psos,beta-ketoacyl-[acyl-carrier-protein] synthase II	NA30_RS02215, ,psos,beta-ketoacyl-[acyl-carrier-protein] synthase II	HMPREF1654_RS00070, ,psos,beta-ketoacyl-[acyl-carrier-protein] synthase II	A3I1_RS0103380, ,psos,beta-ketoacyl-[acyl-carrier-protein] synthase II	BN415_RS08065, ,psos,beta-ketoacyl-[acyl-carrier-protein] synthase II	A3I5_RS0104390, ,psos,beta-ketoacyl-[acyl-carrier-protein] synthase II	F602_RS0104565, ,psos,beta-ketoacyl-[acyl-carrier-protein] synthase II	D820_RS01890, ,psos,beta-ketoacyl-[acyl-carrier-protein] synthase II	HMPREF8579_RS02890, ,psos,beta-ketoacyl-[acyl-carrier-protein] synthase II	HK29_RS07845, ,psos,beta-ketoacyl-[acyl-carrier-protein] synthase II	H354_RS15520, ,psos,beta-ketoacyl-[acyl-carrier-protein] synthase II	A3I7_RS0105625, ,psos,beta-ketoacyl-[acyl-carrier-protein] synthase II	A3I9_RS0101730, ,psos,beta-ketoacyl-[acyl-carrier-protein] synthase II	A0O21_RS07470, ,psos,beta-ketoacyl-[acyl-carrier-protein] synthase II	HMPREF9180_RS03375, ,psos,beta-ketoacyl-[acyl-carrier-protein] synthase II	AKK44_RS02350, ,psos,beta-ketoacyl-[acyl-carrier-protein] synthase II	NX86_RS03650, ,psos,beta-ketoacyl-[acyl-carrier-protein] synthase II	HMPREF1046_RS13120, ,psos,beta-ketoacyl-[acyl-carrier-protein] synthase II	B6D67_RS08160, ,psos,beta-ketoacyl-[acyl-carrier-protein] synthase II	SSAL8618_RS02140, ,psos,beta-ketoacyl-[acyl-carrier-protein] synthase II	HMPREF9378_RS04570, ,psos,beta-ketoacyl-[acyl-carrier-protein] synthase II	SSIN_RS07495, ,psos,beta-ketoacyl-[acyl-carrier-protein] synthase II	BS63_RS0103775, ,psos,beta-ketoacyl-[acyl-carrier-protein] synthase II	A3IA_RS0103665, ,psos,beta-ketoacyl-[acyl-carrier-protein] synthase II	HMPREF9425_RS07245, ,psos,beta-ketoacyl-[acyl-carrier-protein] synthase II
AT689_RS09675, ,psos,purine-nucleoside phosphorylase	A4H00_RS10795, ,psos,purine-nucleoside phosphorylase	BU200_RS04735, ,psos,purine-nucleoside phosphorylase	HMPREF9171_RS108450, ,psos,purine-nucleoside phosphorylase	B078_RS0103575, ,psos,purine-nucleoside phosphorylase	HMPREF9421_RS07690, ,psos,purine-nucleoside phosphorylase	A3GS_RS0110550, ,psos,purine-nucleoside phosphorylase	H346_RS0105815, ,psos,purine-nucleoside phosphorylase	ANG2_RS00360, ,psos,purine-nucleoside phosphorylase	G573_RS0106375, ,psos,purine-nucleoside phosphorylase	A3GU_RS0103100, ,psos,purine-nucleoside phosphorylase	A3GW_RS0101110, ,psos,purine-nucleoside phosphorylase	BW943_RS04230, ,psos,purine-nucleoside phosphorylase	CECT5772_RS06625, ,psos,purine-nucleoside phosphorylase	HMPREF0819_RS01400, ,psos,purine-nucleoside phosphorylase	A3GY_RS0101695, ,psos,purine-nucleoside phosphorylase	AT460_RS04160, ,psos,purine-nucleoside phosphorylase	A2G56_RS03005, ,psos,purine-nucleoside phosphorylase	F601_RS0111375, ,psos,purine-nucleoside phosphorylase	BFM96_RS07470, ,psos,purine-nucleoside phosphorylase	G574_RS0103425, ,psos,purine-nucleoside phosphorylase	STRINF_RS07485, ,psos,purine-nucleoside phosphorylase	HMPREF9423_RS07480, ,psos,purine-nucleoside phosphorylase	NA30_RS05965, ,psos,purine-nucleoside phosphorylase	HMPREF1654_RS01895, ,psos,purine-nucleoside phosphorylase	A3I1_RS0102690, ,psos,purine-nucleoside phosphorylase	BN415_RS02380, ,psos,purine-nucleoside phosphorylase	A3I5_RS0100630, ,psos,purine-nucleoside phosphorylase	F602_RS0108260, ,psos,purine-nucleoside phosphorylase	D820_RS04100, ,psos,purine-nucleoside phosphorylase	HMPREF8579_RS04775, ,psos,purine-nucleoside phosphorylase	HK29_RS05795, ,psos,purine-nucleoside phosphorylase	H354_RS20395, ,psos,purine-nucleoside phosphorylase	A3I7_RS0100790, ,psos,purine-nucleoside phosphorylase	A3I9_RS0106495, ,psos,purine-nucleoside phosphorylase	A0O21_RS05235, ,psos,purine-nucleoside phosphorylase	HMPREF9180_RS06795, ,psos,purine-nucleoside phosphorylase	AKK44_RS00320, ,psos,purine-nucleoside phosphorylase	NX86_RS00285, ,psos,purine-nucleoside phosphorylase	HMPREF1046_RS09910, ,psos,purine-nucleoside phosphorylase	B6D67_RS03915, ,psos,purine-nucleoside phosphorylase	SSAL8618_RS05110, ,psos,purine-nucleoside phosphorylase	HMPREF9378_RS08265, ,psos,purine-nucleoside phosphorylase	SSIN_RS08885, ,psos,purine-nucleoside phosphorylase	BS63_RS0102440, ,psos,purine-nucleoside phosphorylase	A3IA_RS0102375, ,psos,purine-nucleoside phosphorylase	HMPREF9425_RS04380, ,psos,purine-nucleoside phosphorylase
AT689_RS01345, ,psos,50S ribosomal protein L14	A4H00_RS04310, ,psos,50S ribosomal protein L14	BU200_RS08310, ,psos,50S ribosomal protein L14	HMPREF9171_RS103260, ,psos,50S ribosomal protein L14	B078_RS0105810, ,psos,50S ribosomal protein L14	HMPREF9421_RS01275, ,psos,50S ribosomal protein L14	A3GS_RS0102370, ,psos,50S ribosomal protein L14	H346_RS0102895, ,psos,50S ribosomal protein L14	ANG2_RS03820, ,psos,50S ribosomal protein L14	G573_RS0100290, ,psos,50S ribosomal protein L14	A3GU_RS0108980, ,psos,50S ribosomal protein L14	A3GW_RS0104985, ,psos,50S ribosomal protein L14	BW943_RS02400, ,psos,50S ribosomal protein L14	CECT5772_RS10120, ,psos,50S ribosomal protein L14	HMPREF0819_RS06700, ,psos,50S ribosomal protein L14	A3GY_RS0108760, ,psos,50S ribosomal protein L14	AT460_RS09455, ,psos,50S ribosomal protein L14	A2G56_RS06735, ,psos,50S ribosomal protein L14	F601_RS0104730, ,psos,50S ribosomal protein L14	BFM96_RS02380, ,psos,50S ribosomal protein L14	G574_RS0108725, ,psos,50S ribosomal protein L14	STRINF_RS01960, ,psos,50S ribosomal protein L14	HMPREF9423_RS09125, ,psos,50S ribosomal protein L14	NA30_RS08850, ,psos,50S ribosomal protein L14	HMPREF1654_RS08880, ,psos,50S ribosomal protein L14	A3I1_RS0102905, ,psos,50S ribosomal protein L14	BN415_RS06720, ,psos,50S ribosomal protein L14	A3I5_RS0110025, ,psos,50S ribosomal protein L14	F602_RS0101570, ,psos,50S ribosomal protein L14	D820_RS00680, ,psos,50S ribosomal protein L14	HMPREF8579_RS09500, ,psos,50S ribosomal protein L14	HK29_RS01700, ,psos,50S ribosomal protein L14	H354_RS18765, ,psos,50S ribosomal protein L14	A3I7_RS0110860, ,psos,50S ribosomal protein L14	A3I9_RS0103715, ,psos,50S ribosomal protein L14	A0O21_RS10125, ,psos,50S ribosomal protein L14	HMPREF9180_RS02190, ,psos,50S ribosomal protein L14	AKK44_RS00200, ,psos,50S ribosomal protein L14	NX86_RS05125, ,psos,50S ribosomal protein L14	HMPREF1046_RS10885, ,psos,50S ribosomal protein L14	B6D67_RS00420, ,psos,50S ribosomal protein L14	SSAL8618_RS09740, ,psos,50S ribosomal protein L14	HMPREF9378_RS03800, ,psos,50S ribosomal protein L14	SSIN_RS08115, ,psos,50S ribosomal protein L14	BS63_RS0109430, ,psos,50S ribosomal protein L14	A3IA_RS0104885, ,psos,50S ribosomal protein L14	HMPREF9425_RS00470, ,psos,50S ribosomal protein L14
AT689_RS04700, ,psos,phosphodiesterase	A4H00_RS01100, ,psos,metallophosphoesterase	BU200_RS07750, ,psos,YfcE family phosphodiesterase	HMPREF9171_RS110030, ,psos,phosphodiesterase	B078_RS0109410, ,psos,phosphodiesterase	HMPREF9421_RS04385, ,psos,phosphodiesterase	A3GS_RS0102200, ,psos,phosphodiesterase	H346_RS0103290, ,psos,phosphodiesterase	ANG2_RS04345, ,psos,phosphodiesterase	G573_RS0110015, ,psos,phosphodiesterase	A3GU_RS0100245, ,psos,phosphodiesterase	A3GW_RS0105595, ,psos,phosphodiesterase	BW943_RS04085, ,psos,phosphodiesterase	CECT5772_RS04420, ,psos,phosphodiesterase	HMPREF0819_RS04955, ,psos,phosphodiesterase	A3GY_RS0105240, ,psos,phosphodiesterase	AT460_RS08620, ,psos,phosphodiesterase	A2G56_RS05510, ,psos,metallophosphoesterase	F601_RS0110725, ,psos,phosphodiesterase	BFM96_RS00360, ,psos,YfcE family phosphodiesterase	G574_RS0106670, ,psos,phosphodiesterase	STRINF_RS09395, ,psos,phosphodiesterase	HMPREF9423_RS02970, ,psos,phosphodiesterase	NA30_RS07245, ,psos,phosphodiesterase	HMPREF1654_RS04225, ,psos,phosphodiesterase	A3I1_RS0103480, ,psos,phosphodiesterase	BN415_RS05035, ,psos,phosphodiesterase	A3I5_RS0109800, ,psos,phosphodiesterase	F602_RS0105535, ,psos,phosphodiesterase	D820_RS01995, ,psos,phosphodiesterase	HMPREF8579_RS08910, ,psos,phosphodiesterase	HK29_RS00945, ,psos,phosphodiesterase	H354_RS19420, ,psos,phosphodiesterase	A3I7_RS0109080, ,psos,phosphodiesterase	A3I9_RS0100210, ,psos,phosphodiesterase	A0O21_RS00270, ,psos,YfcE family phosphodiesterase	HMPREF9180_RS02915, ,psos,phosphodiesterase	AKK44_RS06995, ,psos,metallophosphoesterase	NX86_RS06660, ,psos,phosphodiesterase	HMPREF1046_RS04570, ,psos,phosphodiesterase	B6D67_RS01725, ,psos,phosphodiesterase	SSAL8618_RS01615, ,psos,phosphodiesterase	HMPREF9378_RS10570, ,psos,phosphodiesterase	SSIN_RS00835, ,psos,phosphodiesterase	BS63_RS0108325, ,psos,phosphodiesterase	A3IA_RS0106675, ,psos,phosphodiesterase	HMPREF9425_RS07800, ,psos,phosphodiesterase
AT689_RS06740, ,psos,hemolysin	A4H00_RS07705, ,psos,hemolysin III	BU200_RS01600, ,psos,hemolysin III	HMPREF9171_RS108760, ,psos,hemolysin III	B078_RS0101550, ,psos,hemolysin III	HMPREF9421_RS06640, ,psos,hemolysin III	A3GS_RS0110425, ,psos,hemolysin III	H346_RS0104245, ,psos,hemolysin III	ANG2_RS03435, ,psos,hemolysin III	G573_RS0107640, ,psos,hemolysin III	A3GU_RS0102560, ,psos,hemolysin III	A3GW_RS0102310, ,psos,hypothetical protein	BW943_RS09075, ,psos,hemolysin III	CECT5772_RS00115, ,psos,hemolysin III	HMPREF0819_RS02875, ,psos,hemolysin III	A3GY_RS0102070, ,psos,hemolysin III	AT460_RS03980, ,psos,hemolysin III	A2G56_RS04470, ,psos,hemolysin III	F601_RS0103235, ,psos,hemolysin III	BFM96_RS06615, ,psos,hemolysin III	G574_RS0108415, ,psos,hemolysin III	STRINF_RS01620, ,psos,hemolysin III	HMPREF9423_RS07970, ,psos,hemolysin III	NA30_RS08585, ,psos,hemolysin III	HMPREF1654_RS06540, ,psos,hemolysin III	A3I1_RS0103900, ,psos,hypothetical protein	BN415_RS01090, ,psos,hemolysin III	A3I5_RS0107400, ,psos,hemolysin III	F602_RS0100840, ,psos,hemolysin III	D820_RS05340, ,psos,hemolysin III	HMPREF8579_RS04175, ,psos,hemolysin III	HK29_RS06540, ,psos,hemolysin III	H354_RS14340, ,psos,hemolysin III	A3I7_RS0103485, ,psos,hemolysin III	A3I9_RS0101080, ,psos,hemolysin III	A0O21_RS03790, ,psos,hemolysin III	HMPREF9180_RS07150, ,psos,hemolysin III	AKK44_RS00735, ,psos,hemolysin III	NX86_RS01875, ,psos,hemolysin III	HMPREF1046_RS10195, ,psos,hemolysin III	B6D67_RS05085, ,psos,hemolysin III	SSAL8618_RS03025, ,psos,hemolysin III	HMPREF9378_RS08885, ,psos,hemolysin III	SSIN_RS06680, ,psos,hemolysin III	BS63_RS0101415, ,psos,hemolysin III family channel protein	A3IA_RS0110470, ,psos,hemolysin III	HMPREF9425_RS06470, ,psos,hemolysin III
AT689_RS04590, ,psos,bifunctional biotin--[acetyl-CoA-carboxylase] synthetase/biotin operon repressor	A4H00_RS00780, ,psos,bifunctional biotin--[acetyl-CoA-carboxylase] synthetase/biotin operon repressor	BU200_RS07980, ,psos,biotin--[acetyl-CoA-carboxylase] ligase	HMPREF9171_RS106945, ,psos,bifunctional biotin--[acetyl-CoA-carboxylase] synthetase/biotin operon repressor	B078_RS0102655, ,psos,bifunctional biotin--[acetyl-CoA-carboxylase] synthetase/biotin operon repressor	HMPREF9421_RS08210, ,psos,bifunctional biotin--[acetyl-CoA-carboxylase] synthetase/biotin operon repressor	A3GS_RS0104060, ,psos,bifunctional biotin--[acetyl-CoA-carboxylase] synthetase/biotin operon repressor	H346_RS0104050, ,psos,bifunctional biotin--[acetyl-CoA-carboxylase] synthetase/biotin operon repressor	ANG2_RS05470, ,psos,bifunctional biotin--[acetyl-CoA-carboxylase] synthetase/biotin operon repressor	G573_RS0104800, ,psos,bifunctional biotin--[acetyl-CoA-carboxylase] synthetase/biotin operon repressor	A3GU_RS0103820, ,psos,bifunctional biotin--[acetyl-CoA-carboxylase] synthetase/biotin operon repressor	A3GW_RS0109700, ,psos,bifunctional biotin--[acetyl-CoA-carboxylase] synthetase/biotin operon repressor	BW943_RS08000, ,psos,bifunctional biotin--[acetyl-CoA-carboxylase] synthetase/biotin operon repressor	CECT5772_RS01690, ,psos,bifunctional biotin--[acetyl-CoA-carboxylase] synthetase/biotin operon repressor	HMPREF0819_RS00795, ,psos,bifunctional biotin--[acetyl-CoA-carboxylase] synthetase/biotin operon repressor	A3GY_RS0100755, ,psos,bifunctional biotin--[acetyl-CoA-carboxylase] synthetase/biotin operon repressor	AT460_RS05930, ,psos,biotin--acetyl-CoA-carboxylase ligase	A2G56_RS00815, ,psos,bifunctional biotin--[acetyl-CoA-carboxylase] synthetase/biotin operon repressor	F601_RS0104410, ,psos,bifunctional biotin--[acetyl-CoA-carboxylase] synthetase/biotin operon repressor	BFM96_RS06010, ,psos,biotin--[acetyl-CoA-carboxylase] ligase	G574_RS0107790, ,psos,bifunctional biotin--[acetyl-CoA-carboxylase] synthetase/biotin operon repressor	STRINF_RS06735, ,psos,bifunctional biotin--[acetyl-CoA-carboxylase] synthetase/biotin operon repressor	HMPREF9423_RS03870, ,psos,bifunctional biotin--[acetyl-CoA-carboxylase] synthetase/biotin operon repressor	NA30_RS05420, ,psos,biotin--[acetyl-CoA-carboxylase] ligase	HMPREF1654_RS05720, ,psos,bifunctional biotin--[acetyl-CoA-carboxylase] synthetase/biotin operon repressor	A3I1_RS0104175, ,psos,bifunctional biotin--[acetyl-CoA-carboxylase] synthetase/biotin operon repressor	BN415_RS00325, ,psos,biotin--[acetyl-CoA-carboxylase] ligase	A3I5_RS0101505, ,psos,bifunctional biotin--[acetyl-CoA-carboxylase] synthetase/biotin operon repressor	F602_RS0105925, ,psos,bifunctional biotin--[acetyl-CoA-carboxylase] synthetase/biotin operon repressor	D820_RS02615, ,psos,bifunctional biotin--[acetyl-CoA-carboxylase] synthetase/biotin operon repressor	HMPREF8579_RS08500, ,psos,bifunctional biotin--[acetyl-CoA-carboxylase] synthetase/biotin operon repressor	HK29_RS00380, ,psos,bifunctional biotin--[acetyl-CoA-carboxylase] synthetase/biotin operon repressor	H354_RS14070, ,psos,bifunctional biotin--[acetyl-CoA-carboxylase] synthetase/biotin operon repressor	A3I7_RS0108095, ,psos,bifunctional biotin--[acetyl-CoA-carboxylase] synthetase/biotin operon repressor	A3I9_RS0100530, ,psos,bifunctional biotin--[acetyl-CoA-carboxylase] synthetase/biotin operon repressor	A0O21_RS06165, ,psos,biotin--[acetyl-CoA-carboxylase] ligase	HMPREF9180_RS03870, ,psos,bifunctional biotin--[acetyl-CoA-carboxylase] synthetase/biotin operon repressor	AKK44_RS03350, ,psos,GntR family transcriptional regulator	NX86_RS03035, ,psos,bifunctional biotin--[acetyl-CoA-carboxylase] synthetase/biotin operon repressor	HMPREF1046_RS09640, ,psos,bifunctional biotin--[acetyl-CoA-carboxylase] synthetase/biotin operon repressor	B6D67_RS06215, ,psos,bifunctional biotin--[acetyl-CoA-carboxylase] synthetase/biotin operon repressor	SSAL8618_RS04825, ,psos,bifunctional biotin--[acetyl-CoA-carboxylase] synthetase/biotin operon repressor	HMPREF9378_RS07140, ,psos,bifunctional biotin--[acetyl-CoA-carboxylase] synthetase/biotin operon repressor	SSIN_RS06770, ,psos,bifunctional biotin--[acetyl-CoA-carboxylase] synthetase/biotin operon repressor	BS63_RS0110500, ,psos,bifunctional biotin--[acetyl-CoA-carboxylase] synthetase/biotin operon repressor	A3IA_RS0108745, ,psos,bifunctional biotin--[acetyl-CoA-carboxylase] synthetase/biotin operon repressor	HMPREF9425_RS04160, ,psos,bifunctional biotin--[acetyl-CoA-carboxylase] synthetase/biotin operon repressor
AT689_RS01745, ,psos,tRNA (adenosine(37)-N6)-threonylcarbamoyltransferase complex dimerization subunit type 1 TsaB	A4H00_RS04985, ,psos,tRNA (adenosine(37)-N6)-threonylcarbamoyltransferase complex dimerization subunit type 1 TsaB	BU200_RS01840, ,psos,tRNA (adenosine(37)-N6)-threonylcarbamoyltransferase complex dimerization subunit type 1 TsaB	HMPREF9171_RS110760, ,psos,tRNA (adenosine(37)-N6)-threonylcarbamoyltransferase complex dimerization subunit type 1 TsaB	B078_RS0105375, ,psos,tRNA (adenosine(37)-N6)-threonylcarbamoyltransferase complex dimerization subunit type 1 TsaB	HMPREF9421_RS03160, ,psos,tRNA (adenosine(37)-N6)-threonylcarbamoyltransferase complex dimerization subunit type 1 TsaB	A3GS_RS0107435, ,psos,tRNA (adenosine(37)-N6)-threonylcarbamoyltransferase complex dimerization subunit type 1 TsaB	H346_RS0100670, ,psos,tRNA (adenosine(37)-N6)-threonylcarbamoyltransferase complex dimerization subunit type 1 TsaB	ANG2_RS08470, ,psos,tRNA (adenosine(37)-N6)-threonylcarbamoyltransferase complex dimerization subunit type 1 TsaB	G573_RS0105870, ,psos,tRNA (adenosine(37)-N6)-threonylcarbamoyltransferase complex dimerization subunit type 1 TsaB	A3GU_RS0104150, ,psos,tRNA (adenosine(37)-N6)-threonylcarbamoyltransferase complex dimerization subunit type 1 TsaB	A3GW_RS0101890, ,psos,tRNA (adenosine(37)-N6)-threonylcarbamoyltransferase complex dimerization subunit type 1 TsaB	BW943_RS01790, ,psos,tRNA (adenosine(37)-N6)-threonylcarbamoyltransferase complex dimerization subunit type 1 TsaB	CECT5772_RS05470, ,psos,tRNA (adenosine(37)-N6)-threonylcarbamoyltransferase complex dimerization subunit type 1 TsaB	HMPREF0819_RS05650, ,psos,tRNA (adenosine(37)-N6)-threonylcarbamoyltransferase complex dimerization subunit type 1 TsaB	A3GY_RS0106735, ,psos,tRNA (adenosine(37)-N6)-threonylcarbamoyltransferase complex dimerization subunit type 1 TsaB	AT460_RS01815, ,psos,tRNA (adenosine(37)-N6)-threonylcarbamoyltransferase complex dimerization subunit type 1 TsaB	A2G56_RS08560, ,psos,tRNA N6-adenosine(37)-N6-threonylcarbamoyltransferase complex dimerization subunit TsaB	F601_RS0108285, ,psos,tRNA (adenosine(37)-N6)-threonylcarbamoyltransferase complex dimerization subunit type 1 TsaB	BFM96_RS01830, ,psos,tRNA (adenosine(37)-N6)-threonylcarbamoyltransferase complex dimerization subunit type 1 TsaB	G574_RS0102015, ,psos,tRNA (adenosine(37)-N6)-threonylcarbamoyltransferase complex dimerization subunit type 1 TsaB	STRINF_RS04815, ,psos,tRNA (adenosine(37)-N6)-threonylcarbamoyltransferase complex dimerization subunit type 1 TsaB	HMPREF9423_RS09830, ,psos,tRNA (adenosine(37)-N6)-threonylcarbamoyltransferase complex dimerization subunit type 1 TsaB	NA30_RS02800, ,psos,tRNA (adenosine(37)-N6)-threonylcarbamoyltransferase complex dimerization subunit type 1 TsaB	HMPREF1654_RS03500, ,psos,tRNA (adenosine(37)-N6)-threonylcarbamoyltransferase complex dimerization subunit type 1 TsaB	A3I1_RS0105610, ,psos,tRNA (adenosine(37)-N6)-threonylcarbamoyltransferase complex dimerization subunit type 1 TsaB	BN415_RS05780, ,psos,tRNA (adenosine(37)-N6)-threonylcarbamoyltransferase complex dimerization subunit type 1 TsaB	A3I5_RS0107965, ,psos,tRNA (adenosine(37)-N6)-threonylcarbamoyltransferase complex dimerization subunit type 1 TsaB	F602_RS0102235, ,psos,tRNA (adenosine(37)-N6)-threonylcarbamoyltransferase complex dimerization subunit type 1 TsaB	D820_RS07780, ,psos,tRNA (adenosine(37)-N6)-threonylcarbamoyltransferase complex dimerization subunit type 1 TsaB	HMPREF8579_RS09815, ,psos,tRNA (adenosine(37)-N6)-threonylcarbamoyltransferase complex dimerization subunit type 1 TsaB	HK29_RS02075, ,psos,tRNA (adenosine(37)-N6)-threonylcarbamoyltransferase complex dimerization subunit type 1 TsaB	H354_RS15810, ,psos,tRNA (adenosine(37)-N6)-threonylcarbamoyltransferase complex dimerization subunit type 1 TsaB	A3I7_RS0111690, ,psos,tRNA (adenosine(37)-N6)-threonylcarbamoyltransferase complex dimerization subunit type 1 TsaB	A3I9_RS0111555, ,psos,tRNA (adenosine(37)-N6)-threonylcarbamoyltransferase complex dimerization subunit type 1 TsaB	A0O21_RS08560, ,psos,tRNA (adenosine(37)-N6)-threonylcarbamoyltransferase complex dimerization subunit type 1 TsaB	HMPREF9180_RS08385, ,psos,tRNA (adenosine(37)-N6)-threonylcarbamoyltransferase complex dimerization subunit type 1 TsaB	AKK44_RS08105, ,psos,tRNA (adenosine(37)-N6)-threonylcarbamoyltransferase complex dimerization subunit type 1 TsaB	NX86_RS04690, ,psos,tRNA (adenosine(37)-N6)-threonylcarbamoyltransferase complex dimerization subunit type 1 TsaB	HMPREF1046_RS03675, ,psos,tRNA (adenosine(37)-N6)-threonylcarbamoyltransferase complex dimerization subunit type 1 TsaB	B6D67_RS08670, ,psos,tRNA (adenosine(37)-N6)-threonylcarbamoyltransferase complex dimerization subunit type 1 TsaB	SSAL8618_RS09055, ,psos,tRNA (adenosine(37)-N6)-threonylcarbamoyltransferase complex dimerization subunit type 1 TsaB	HMPREF9378_RS00730, ,psos,tRNA (adenosine(37)-N6)-threonylcarbamoyltransferase complex dimerization subunit type 1 TsaB	SSIN_RS01130, ,psos,tRNA (adenosine(37)-N6)-threonylcarbamoyltransferase complex dimerization subunit type 1 TsaB	BS63_RS0107430, ,psos,tRNA (adenosine(37)-N6)-threonylcarbamoyltransferase complex dimerization subunit type 1 TsaB	A3IA_RS0106460, ,psos,tRNA (adenosine(37)-N6)-threonylcarbamoyltransferase complex dimerization subunit type 1 TsaB	HMPREF9425_RS01095, ,psos,tRNA (adenosine(37)-N6)-threonylcarbamoyltransferase complex dimerization subunit type 1 TsaB
AT689_RS01125, ,psos,proline--tRNA ligase	A4H00_RS05680, ,psos,proline--tRNA ligase	BU200_RS08080, ,psos,proline--tRNA ligase	HMPREF9171_RS111450, ,psos,proline--tRNA ligase	B078_RS0105120, ,psos,proline--tRNA ligase	HMPREF9421_RS00415, ,psos,proline--tRNA ligase	A3GS_RS0106460, ,psos,proline--tRNA ligase	H346_RS0100855, ,psos,proline--tRNA ligase	ANG2_RS05605, ,psos,proline--tRNA ligase	G573_RS0103465, ,psos,proline--tRNA ligase	A3GU_RS0106775, ,psos,proline--tRNA ligase	A3GW_RS0109730, ,psos,proline--tRNA ligase	BW943_RS04620, ,psos,proline--tRNA ligase	CECT5772_RS03335, ,psos,proline--tRNA ligase	HMPREF0819_RS07900, ,psos,proline--tRNA ligase	A3GY_RS0107250, ,psos,proline--tRNA ligase	AT460_RS06605, ,psos,proline--tRNA ligase	A2G56_RS05945, ,psos,proline--tRNA ligase	F601_RS0105015, ,psos,proline--tRNA ligase	BFM96_RS01695, ,psos,proline--tRNA ligase	G574_RS0109020, ,psos,proline--tRNA ligase	STRINF_RS03455, ,psos,proline--tRNA ligase	HMPREF9423_RS10285, ,psos,proline--tRNA ligase	NA30_RS01095, ,psos,proline--tRNA ligase	HMPREF1654_RS06995, ,psos,proline--tRNA ligase	A3I1_RS0106645, ,psos,proline--tRNA ligase	BN415_RS08570, ,psos,proline--tRNA ligase	A3I5_RS0103955, ,psos,proline--tRNA ligase	F602_RS0103800, ,psos,proline--tRNA ligase	D820_RS01625, ,psos,proline--tRNA ligase	HMPREF8579_RS09340, ,psos,proline--tRNA ligase	HK29_RS01455, ,psos,proline--tRNA ligase	H354_RS19230, ,psos,proline--tRNA ligase	A3I7_RS0101330, ,psos,proline--tRNA ligase	A3I9_RS0110135, ,psos,proline--tRNA ligase	A0O21_RS08060, ,psos,proline--tRNA ligase	HMPREF9180_RS08855, ,psos,proline--tRNA ligase	AKK44_RS05490, ,psos,proline--tRNA ligase	NX86_RS06185, ,psos,proline--tRNA ligase	HMPREF1046_RS11725, ,psos,proline--tRNA ligase	B6D67_RS09070, ,psos,proline--tRNA ligase	SSAL8618_RS01365, ,psos,proline--tRNA ligase	HMPREF9378_RS03030, ,psos,proline--tRNA ligase	SSIN_RS09855, ,psos,proline--tRNA ligase	BS63_RS0109300, ,psos,proline--tRNA ligase	A3IA_RS0107120, ,psos,proline--tRNA ligase	HMPREF9425_RS08070, ,psos,proline--tRNA ligase
AT689_RS03420, ,psos,glycerol-3-phosphate dehydrogenase (NAD(P)(+))	A4H00_RS03090, ,psos,glycerol-3-phosphate dehydrogenase	BU200_RS09175, ,psos,glycerol-3-phosphate dehydrogenase	HMPREF9171_RS105025, ,psos,glycerol-3-phosphate dehydrogenase	B078_RS0105345, ,psos,glycerol-3-phosphate dehydrogenase	HMPREF9421_RS02775, ,psos,glycerol-3-phosphate dehydrogenase	A3GS_RS0108080, ,psos,glycerol-3-phosphate dehydrogenase	H346_RS0105505, ,psos,glycerol-3-phosphate dehydrogenase	ANG2_RS08345, ,psos,glycerol-3-phosphate dehydrogenase	G573_RS0101590, ,psos,glycerol-3-phosphate dehydrogenase	A3GU_RS0104495, ,psos,glycerol-3-phosphate dehydrogenase	A3GW_RS0106265, ,psos,glycerol-3-phosphate dehydrogenase	BW943_RS02125, ,psos,glycerol-3-phosphate dehydrogenase (NAD(P)(+))	CECT5772_RS05805, ,psos,glycerol-3-phosphate dehydrogenase	HMPREF0819_RS05905, ,psos,glycerol-3-phosphate dehydrogenase	A3GY_RS0106405, ,psos,glycerol-3-phosphate dehydrogenase	AT460_RS02100, ,psos,glycerol-3-phosphate dehydrogenase	A2G56_RS05890, ,psos,glycerol-3-phosphate dehydrogenase	F601_RS0102040, ,psos,glycerol-3-phosphate dehydrogenase	BFM96_RS02120, ,psos,glycerol-3-phosphate dehydrogenase	G574_RS0110075, ,psos,glycerol-3-phosphate dehydrogenase	STRINF_RS04135, ,psos,glycerol-3-phosphate dehydrogenase	HMPREF9423_RS10330, ,psos,glycerol-3-phosphate dehydrogenase	NA30_RS07760, ,psos,glycerol-3-phosphate dehydrogenase	HMPREF1654_RS06750, ,psos,glycerol-3-phosphate dehydrogenase	A3I1_RS0105110, ,psos,glycerol-3-phosphate dehydrogenase	BN415_RS08340, ,psos,glycerol-3-phosphate dehydrogenase	A3I5_RS0108290, ,psos,glycerol-3-phosphate dehydrogenase	F602_RS0102805, ,psos,glycerol-3-phosphate dehydrogenase	D820_RS08070, ,psos,glycerol-3-phosphate dehydrogenase (NAD(P)(+))	HMPREF8579_RS11000, ,psos,glycerol-3-phosphate dehydrogenase	HK29_RS08530, ,psos,glycerol-3-phosphate dehydrogenase	H354_RS21650, ,psos,glycerol-3-phosphate dehydrogenase	A3I7_RS0107580, ,psos,glycerol-3-phosphate dehydrogenase	A3I9_RS0102330, ,psos,glycerol-3-phosphate dehydrogenase	A0O21_RS08765, ,psos,glycerol-3-phosphate dehydrogenase	HMPREF9180_RS08895, ,psos,glycerol-3-phosphate dehydrogenase	AKK44_RS07720, ,psos,glycerol-3-phosphate dehydrogenase	NX86_RS04885, ,psos,glycerol-3-phosphate dehydrogenase	HMPREF1046_RS04740, ,psos,glycerol-3-phosphate dehydrogenase	B6D67_RS01160, ,psos,glycerol-3-phosphate dehydrogenase (NAD(P)(+))	SSAL8618_RS09370, ,psos,glycerol-3-phosphate dehydrogenase	HMPREF9378_RS02630, ,psos,glycerol-3-phosphate dehydrogenase	SSIN_RS00780, ,psos,glycerol-3-phosphate dehydrogenase	BS63_RS0103415, ,psos,glycerol-3-phosphate dehydrogenase	A3IA_RS0107060, ,psos,glycerol-3-phosphate dehydrogenase	HMPREF9425_RS00830, ,psos,glycerol-3-phosphate dehydrogenase
AT689_RS06205, ,psos,DNA replication protein DnaD	A4H00_RS07550, ,psos,DNA replication protein DnaD	BU200_RS04105, ,psos,DNA replication protein DnaD	HMPREF9171_RS108570, ,psos,DNA replication protein DnaD	B078_RS0100625, ,psos,DNA replication protein DnaD	HMPREF9421_RS08000, ,psos,DNA replication protein DnaD	A3GS_RS0100360, ,psos,DNA replication protein DnaD	H346_RS0102255, ,psos,DNA replication protein DnaD	ANG2_RS03345, ,psos,DNA replication protein DnaD	G573_RS0110590, ,psos,DNA replication protein DnaD	A3GU_RS0103385, ,psos,DNA replication protein DnaD	A3GW_RS0100300, ,psos,hypothetical protein	BW943_RS02995, ,psos,DNA replication protein DnaD	CECT5772_RS09235, ,psos,DNA replication protein DnaD	HMPREF0819_RS01030, ,psos,DNA replication protein DnaD	A3GY_RS0101215, ,psos,DNA replication protein DnaD	AT460_RS05430, ,psos,DNA replication protein DnaD	A2G56_RS03290, ,psos,DNA replication protein DnaD	F601_RS0108865, ,psos,DNA replication protein DnaD	BFM96_RS07130, ,psos,DNA replication protein DnaD	G574_RS0103780, ,psos,DNA replication protein DnaD	STRINF_RS06950, ,psos,DNA replication protein DnaD	HMPREF9423_RS04050, ,psos,DNA replication protein DnaD	NA30_RS01590, ,psos,DNA replication protein DnaD	HMPREF1654_RS04870, ,psos,DNA replication protein DnaD	A3I1_RS0102340, ,psos,hypothetical protein	BN415_RS02925, ,psos,DNA replication protein DnaD	A3I5_RS0101550, ,psos,hypothetical protein	F602_RS0102985, ,psos,hypothetical protein	D820_RS03145, ,psos,DNA replication protein DnaD	HMPREF8579_RS03565, ,psos,DNA replication protein DnaD	HK29_RS07225, ,psos,DNA replication protein DnaD	H354_RS14910, ,psos,DNA replication protein DnaD	A3I7_RS0107500, ,psos,DNA replication protein DnaD	A3I9_RS0110895, ,psos,hypothetical protein	A0O21_RS05890, ,psos,DNA replication protein DnaD	HMPREF9180_RS04050, ,psos,DNA replication protein DnaD	AKK44_RS03625, ,psos,DNA replication protein DnaD	NX86_RS04450, ,psos,DNA replication protein DnaD	HMPREF1046_RS09670, ,psos,DNA replication protein DnaD	B6D67_RS04085, ,psos,DNA replication protein DnaD	SSAL8618_RS04605, ,psos,DNA replication protein DnaD	HMPREF9378_RS08970, ,psos,DNA replication protein DnaD	SSIN_RS02815, ,psos,DNA replication protein DnaD	BS63_RS0106055, ,psos,DNA replication protein DnaD	A3IA_RS0102675, ,psos,hypothetical protein	HMPREF9425_RS03920, ,psos,DNA replication protein DnaD
AT689_RS06305, ,psos,CCA tRNA nucleotidyltransferase	A4H00_RS08860, ,psos,CCA tRNA nucleotidyltransferase	BU200_RS00390, ,psos,CCA tRNA nucleotidyltransferase	HMPREF9171_RS108860, ,psos,CCA tRNA nucleotidyltransferase	B078_RS0103170, ,psos,CCA tRNA nucleotidyltransferase	HMPREF9421_RS06925, ,psos,CCA tRNA nucleotidyltransferase	A3GS_RS0100110, ,psos,CCA tRNA nucleotidyltransferase	H346_RS0103965, ,psos,CCA tRNA nucleotidyltransferase	ANG2_RS03300, ,psos,CCA tRNA nucleotidyltransferase	G573_RS0107830, ,psos,CCA tRNA nucleotidyltransferase	A3GU_RS0102030, ,psos,CCA tRNA nucleotidyltransferase	A3GW_RS0105405, ,psos,CCA tRNA nucleotidyltransferase	BW943_RS01060, ,psos,CCA tRNA nucleotidyltransferase	CECT5772_RS07135, ,psos,CCA tRNA nucleotidyltransferase	HMPREF0819_RS03045, ,psos,CCA tRNA nucleotidyltransferase	A3GY_RS0103030, ,psos,CCA tRNA nucleotidyltransferase	AT460_RS04885, ,psos,CCA tRNA nucleotidyltransferase	A2G56_RS01310, ,psos,CCA tRNA nucleotidyltransferase	F601_RS0111230, ,psos,CCA tRNA nucleotidyltransferase	BFM96_RS07880, ,psos,CCA tRNA nucleotidyltransferase	G574_RS0104080, ,psos,CCA tRNA nucleotidyltransferase	STRINF_RS01460, ,psos,CCA tRNA nucleotidyltransferase	HMPREF9423_RS04025, ,psos,CCA tRNA nucleotidyltransferase	NA30_RS07050, ,psos,CCA tRNA nucleotidyltransferase	HMPREF1654_RS04920, ,psos,CCA tRNA nucleotidyltransferase	A3I1_RS0102415, ,psos,CCA tRNA nucleotidyltransferase	BN415_RS00985, ,psos,CCA tRNA nucleotidyltransferase	A3I5_RS0101005, ,psos,CCA tRNA nucleotidyltransferase	F602_RS0107295, ,psos,CCA tRNA nucleotidyltransferase	D820_RS05500, ,psos,CCA-adding enzyme	HMPREF8579_RS07675, ,psos,CCA tRNA nucleotidyltransferase	HK29_RS03255, ,psos,CCA tRNA nucleotidyltransferase	H354_RS13055, ,psos,CCA tRNA nucleotidyltransferase	A3I7_RS0101900, ,psos,CCA tRNA nucleotidyltransferase	A3I9_RS0106080, ,psos,CCA tRNA nucleotidyltransferase	A0O21_RS03635, ,psos,CCA tRNA nucleotidyltransferase	HMPREF9180_RS04025, ,psos,CCA tRNA nucleotidyltransferase	AKK44_RS02075, ,psos,CCA tRNA nucleotidyltransferase	NX86_RS05730, ,psos,CCA tRNA nucleotidyltransferase	HMPREF1046_RS13655, ,psos,CCA tRNA nucleotidyltransferase	B6D67_RS03795, ,psos,CCA tRNA nucleotidyltransferase	SSAL8618_RS02275, ,psos,CCA tRNA nucleotidyltransferase	HMPREF9378_RS07530, ,psos,CCA tRNA nucleotidyltransferase	SSIN_RS06520, ,psos,CCA tRNA nucleotidyltransferase	BS63_RS0101905, ,psos,CCA tRNA nucleotidyltransferase	A3IA_RS0103215, ,psos,CCA tRNA nucleotidyltransferase	HMPREF9425_RS07120, ,psos,CCA tRNA nucleotidyltransferase
AT689_RS10955, ,psos,transcription termination/antitermination protein NusA	A4H00_RS01700, ,psos,transcription termination/antitermination protein NusA	BU200_RS03070, ,psos,transcription termination/antitermination protein NusA	HMPREF9171_RS104885, ,psos,transcription termination/antitermination protein NusA	B078_RS0106405, ,psos,transcription termination/antitermination protein NusA	HMPREF9421_RS09850, ,psos,transcription termination/antitermination protein NusA	A3GS_RS0110870, ,psos,transcription termination/antitermination protein NusA	H346_RS0104955, ,psos,transcription termination/antitermination protein NusA	ANG2_RS08125, ,psos,transcription termination/antitermination protein NusA	G573_RS0101010, ,psos,transcription termination/antitermination protein NusA	A3GU_RS0105990, ,psos,transcription termination/antitermination protein NusA	A3GW_RS0102940, ,psos,transcription termination/antitermination protein NusA	BW943_RS00285, ,psos,transcription termination/antitermination protein NusA	CECT5772_RS04790, ,psos,transcription termination/antitermination protein NusA	HMPREF0819_RS07290, ,psos,transcription termination/antitermination protein NusA	A3GY_RS0108340, ,psos,transcription termination/antitermination protein NusA	AT460_RS00335, ,psos,transcription termination/antitermination protein NusA	A2G56_RS05270, ,psos,transcription termination/antitermination protein NusA	F601_RS0101735, ,psos,transcription termination/antitermination protein NusA	BFM96_RS04710, ,psos,transcription termination/antitermination protein NusA	G574_RS0106765, ,psos,transcription termination/antitermination protein NusA	STRINF_RS00850, ,psos,transcription termination/antitermination protein NusA	HMPREF9423_RS03265, ,psos,transcription termination/antitermination protein NusA	NA30_RS02075, ,psos,transcription termination/antitermination protein NusA	HMPREF1654_RS00205, ,psos,transcription termination/antitermination protein NusA	A3I1_RS0100355, ,psos,transcription termination/antitermination protein NusA	BN415_RS05710, ,psos,transcription termination/antitermination protein NusA	A3I5_RS0104340, ,psos,transcription termination/antitermination protein NusA	F602_RS0104895, ,psos,transcription termination/antitermination protein NusA	D820_RS07615, ,psos,transcription termination/antitermination protein NusA	HMPREF8579_RS08710, ,psos,transcription termination/antitermination protein NusA	HK29_RS00765, ,psos,transcription termination/antitermination protein NusA	H354_RS19595, ,psos,transcription termination/antitermination protein NusA	A3I7_RS0112025, ,psos,transcription termination/antitermination protein NusA	A3I9_RS0101590, ,psos,transcription termination/antitermination protein NusA	A0O21_RS01225, ,psos,transcription termination/antitermination protein NusA	HMPREF9180_RS03185, ,psos,transcription termination/antitermination protein NusA	AKK44_RS04920, ,psos,transcription termination/antitermination protein NusA	NX86_RS01040, ,psos,transcription termination/antitermination protein NusA	HMPREF1046_RS12645, ,psos,transcription termination/antitermination protein NusA	B6D67_RS08040, ,psos,transcription termination/antitermination protein NusA	SSAL8618_RS01875, ,psos,transcription termination/antitermination protein NusA	HMPREF9378_RS01545, ,psos,transcription termination/antitermination protein NusA	SSIN_RS06915, ,psos,transcription termination/antitermination protein NusA	BS63_RS0108130, ,psos,transcription termination/antitermination protein NusA	A3IA_RS0110795, ,psos,transcription termination/antitermination protein NusA	HMPREF9425_RS07465, ,psos,transcription termination/antitermination protein NusA
AT689_RS06385, ,psos,single-stranded DNA-binding protein	A4H00_RS02730, ,psos,single-stranded DNA-binding protein	BU200_RS04975, ,psos,single-stranded DNA-binding protein	HMPREF9171_RS110540, ,psos,single-stranded DNA-binding protein	B078_RS0108050, ,psos,single-stranded DNA-binding protein	HMPREF9421_RS03875, ,psos,single-stranded DNA-binding protein	A3GS_RS0109545, ,psos,single-stranded DNA-binding protein	H346_RS0103610, ,psos,single-stranded DNA-binding protein	ANG2_RS06345, ,psos,single-stranded DNA-binding protein	G573_RS0103125, ,psos,single-stranded DNA-binding protein	A3GU_RS0105580, ,psos,single-stranded DNA-binding protein	A3GW_RS0108390, ,psos,single-stranded DNA-binding protein	BW943_RS08855, ,psos,single-stranded DNA-binding protein	CECT5772_RS05220, ,psos,single-stranded DNA-binding protein	HMPREF0819_RS05455, ,psos,single-stranded DNA-binding protein	A3GY_RS0106900, ,psos,single-stranded DNA-binding protein	AT460_RS06450, ,psos,single-stranded DNA-binding protein	A2G56_RS08985, ,psos,single-stranded DNA-binding protein	F601_RS0109590, ,psos,single-stranded DNA-binding protein	BFM96_RS04475, ,psos,single-stranded DNA-binding protein	G574_RS0104420, ,psos,single-stranded DNA-binding protein	STRINF_RS05115, ,psos,single-stranded DNA-binding protein	HMPREF9423_RS04440, ,psos,single-stranded DNA-binding protein	NA30_RS02350, ,psos,single-stranded DNA-binding protein	HMPREF1654_RS04020, ,psos,single-stranded DNA-binding protein	A3I1_RS0100065, ,psos,single-stranded DNA-binding protein	BN415_RS08010, ,psos,single-stranded DNA-binding protein	A3I5_RS0105820, ,psos,single-stranded DNA-binding protein	F602_RS0104395, ,psos,single-stranded DNA-binding protein	D820_RS01330, ,psos,single-stranded DNA-binding protein	HMPREF8579_RS07605, ,psos,single-stranded DNA-binding protein	HK29_RS03325, ,psos,single-stranded DNA-binding protein	H354_RS12980, ,psos,single-stranded DNA-binding protein	A3I7_RS0108675, ,psos,single-stranded DNA-binding protein	A3I9_RS0101890, ,psos,single-stranded DNA-binding protein	A0O21_RS00765, ,psos,single-stranded DNA-binding protein	HMPREF9180_RS04395, ,psos,single-stranded DNA-binding protein	AKK44_RS05970, ,psos,single-stranded DNA-binding protein	NX86_RS02760, ,psos,single-stranded DNA-binding protein	HMPREF1046_RS08820, ,psos,single-stranded DNA-binding protein	B6D67_RS08480, ,psos,Single-stranded DNA-binding protein 2	SSAL8618_RS08970, ,psos,single-stranded DNA-binding protein	HMPREF9378_RS01360, ,psos,single-stranded DNA-binding protein	SSIN_RS03950, ,psos,single-stranded DNA-binding protein	BS63_RS0109955, ,psos,single-stranded DNA-binding protein	A3IA_RS0102950, ,psos,single-stranded DNA-binding protein	HMPREF9425_RS01200, ,psos,single-stranded DNA-binding protein
AT689_RS08740, ,psos,tRNA uridine-5-carboxymethylaminomethyl(34) synthesis GTPase MnmE	A4H00_RS01410, ,psos,tRNA uridine-5-carboxymethylaminomethyl(34) synthesis GTPase MnmE	BU200_RS05945, ,psos,tRNA uridine-5-carboxymethylaminomethyl(34) synthesis GTPase MnmE	HMPREF9171_RS107175, ,psos,tRNA uridine-5-carboxymethylaminomethyl(34) synthesis GTPase MnmE	B078_RS0103585, ,psos,tRNA uridine-5-carboxymethylaminomethyl(34) synthesis GTPase MnmE	HMPREF9421_RS07710, ,psos,tRNA uridine-5-carboxymethylaminomethyl(34) synthesis GTPase MnmE	A3GS_RS0110535, ,psos,tRNA modification GTPase	H346_RS0105835, ,psos,tRNA modification GTPase	ANG2_RS00370, ,psos,tRNA uridine-5-carboxymethylaminomethyl(34) synthesis GTPase MnmE	G573_RS0106355, ,psos,tRNA modification GTPase	A3GU_RS0103110, ,psos,tRNA modification GTPase	A3GW_RS0109705, ,psos,tRNA uridine-5-carboxymethylaminomethyl(34) synthesis GTPase MnmE	BW943_RS04290, ,psos,tRNA uridine-5-carboxymethylaminomethyl(34) synthesis GTPase MnmE	CECT5772_RS06585, ,psos,tRNA modification GTPase	HMPREF0819_RS01385, ,psos,tRNA uridine-5-carboxymethylaminomethyl(34) synthesis GTPase MnmE	A3GY_RS0101675, ,psos,tRNA uridine-5-carboxymethylaminomethyl(34) synthesis GTPase MnmE	AT460_RS04140, ,psos,tRNA uridine-5-carboxymethylaminomethyl(34) synthesis GTPase MnmE	A2G56_RS03030, ,psos,tRNA uridine-5-carboxymethylaminomethyl(34) synthesis GTPase MnmE	F601_RS0111355, ,psos,tRNA uridine-5-carboxymethylaminomethyl(34) synthesis GTPase MnmE	BFM96_RS06270, ,psos,tRNA uridine-5-carboxymethylaminomethyl(34) synthesis GTPase MnmE	G574_RS0103465, ,psos,tRNA modification GTPase	STRINF_RS07465, ,psos,tRNA uridine-5-carboxymethylaminomethyl(34) synthesis GTPase MnmE	HMPREF9423_RS06115, ,psos,tRNA uridine-5-carboxymethylaminomethyl(34) synthesis GTPase MnmE	NA30_RS05985, ,psos,tRNA uridine-5-carboxymethylaminomethyl(34) synthesis GTPase MnmE	HMPREF1654_RS01885, ,psos,tRNA uridine-5-carboxymethylaminomethyl(34) synthesis GTPase MnmE	A3I1_RS0102705, ,psos,tRNA uridine-5-carboxymethylaminomethyl(34) synthesis GTPase MnmE	BN415_RS02395, ,psos,tRNA uridine-5-carboxymethylaminomethyl(34) synthesis GTPase MnmE	A3I5_RS0110620, ,psos,tRNA uridine-5-carboxymethylaminomethyl(34) synthesis GTPase MnmE	F602_RS0108415, ,psos,tRNA uridine-5-carboxymethylaminomethyl(34) synthesis GTPase MnmE	D820_RS04080, ,psos,tRNA uridine-5-carboxymethylaminomethyl(34) synthesis GTPase MnmE	HMPREF8579_RS05375, ,psos,tRNA uridine-5-carboxymethylaminomethyl(34) synthesis GTPase MnmE	HK29_RS04630, ,psos,tRNA modification GTPase	H354_RS11675, ,psos,tRNA uridine-5-carboxymethylaminomethyl(34) synthesis GTPase MnmE	A3I7_RS0100815, ,psos,tRNA uridine-5-carboxymethylaminomethyl(34) synthesis GTPase MnmE	A3I9_RS0106605, ,psos,tRNA uridine-5-carboxymethylaminomethyl(34) synthesis GTPase MnmE	A0O21_RS05250, ,psos,tRNA uridine-5-carboxymethylaminomethyl(34) synthesis GTPase MnmE	HMPREF9180_RS05455, ,psos,tRNA uridine-5-carboxymethylaminomethyl(34) synthesis GTPase MnmE	AKK44_RS00305, ,psos,tRNA modification GTPase	NX86_RS00270, ,psos,tRNA modification GTPase	HMPREF1046_RS06110, ,psos,tRNA uridine-5-carboxymethylaminomethyl(34) synthesis GTPase MnmE	B6D67_RS04675, ,psos,tRNA uridine-5-carboxymethylaminomethyl(34) synthesis GTPase MnmE	SSAL8618_RS05530, ,psos,tRNA modification GTPase	HMPREF9378_RS08280, ,psos,tRNA uridine-5-carboxymethylaminomethyl(34) synthesis GTPase MnmE	SSIN_RS08870, ,psos,tRNA modification GTPase	BS63_RS0102415, ,psos,tRNA modification GTPase	A3IA_RS0102400, ,psos,tRNA uridine-5-carboxymethylaminomethyl(34) synthesis GTPase MnmE	HMPREF9425_RS04775, ,psos,tRNA uridine-5-carboxymethylaminomethyl(34) synthesis GTPase MnmE
AT689_RS09945, ,psos,RNA-binding protein	A4H00_RS08950, ,psos,RNA-binding protein	BU200_RS02560, ,psos,RNA-binding protein	HMPREF9171_RS108945, ,psos,RNA-binding protein	B078_RS0102200, ,psos,RNA-binding protein	HMPREF9421_RS06865, ,psos,RNA-binding protein	A3GS_RS0103505, ,psos,RNA-binding protein	H346_RS0100985, ,psos,RNA-binding protein	ANG2_RS07180, ,psos,RNA-binding protein	G573_RS0107910, ,psos,RNA-binding protein	A3GU_RS0101955, ,psos,RNA-binding protein	A3GW_RS0107145, ,psos,RNA-binding protein	BW943_RS06450, ,psos,RNA-binding protein	CECT5772_RS07035, ,psos,RNA-binding protein	HMPREF0819_RS03140, ,psos,RNA-binding protein	A3GY_RS0103095, ,psos,RNA-binding protein	AT460_RS03925, ,psos,RNA-binding protein	A2G56_RS01200, ,psos,RNA-binding protein	F601_RS0101295, ,psos,RNA-binding protein	BFM96_RS08930, ,psos,RNA-binding protein	G574_RS0104195, ,psos,RNA-binding protein	STRINF_RS01370, ,psos,RNA-binding protein	HMPREF9423_RS07750, ,psos,RNA-binding protein	NA30_RS07135, ,psos,RNA-binding protein	HMPREF1654_RS06050, ,psos,RNA-binding protein	A3I1_RS0102445, ,psos,RNA-binding protein	BN415_RS01055, ,psos,RNA-binding protein	A3I5_RS0101595, ,psos,RNA-binding protein	F602_RS0107240, ,psos,RNA-binding protein	D820_RS05655, ,psos,RNA-binding protein	HMPREF8579_RS06790, ,psos,RNA-binding protein	HK29_RS03875, ,psos,RNA-binding protein	H354_RS21280, ,psos,RNA-binding protein	A3I7_RS0100625, ,psos,RNA-binding protein	A3I9_RS0106040, ,psos,RNA-binding protein	A0O21_RS02025, ,psos,RNA-binding protein	HMPREF9180_RS06920, ,psos,RNA-binding protein	AKK44_RS02135, ,psos,RNA-binding protein	NX86_RS05790, ,psos,RNA-binding protein	HMPREF1046_RS05370, ,psos,RNA-binding protein	B6D67_RS03690, ,psos,RNA-binding protein	SSAL8618_RS07850, ,psos,RNA-binding protein	HMPREF9378_RS08460, ,psos,RNA-binding protein	SSIN_RS07455, ,psos,RNA-binding protein	BS63_RS0103295, ,psos,RNA-binding protein	A3IA_RS0103310, ,psos,RNA-binding protein	HMPREF9425_RS02330, ,psos,RNA-binding protein
AT689_RS08720, ,psos,peptide chain release factor 1	A4H00_RS09690, ,psos,peptide chain release factor 1	BU200_RS04785, ,psos,peptide chain release factor 1	HMPREF9171_RS107945, ,psos,peptide chain release factor 1	B078_RS0101990, ,psos,peptide chain release factor 1	HMPREF9421_RS07130, ,psos,peptide chain release factor 1	A3GS_RS0107120, ,psos,peptide chain release factor 1	H346_RS0104510, ,psos,peptide chain release factor 1	ANG2_RS07020, ,psos,peptide chain release factor 1	G573_RS0107025, ,psos,peptide chain release factor 1	A3GU_RS0102340, ,psos,peptide chain release factor 1	A3GW_RS0107135, ,psos,peptide chain release factor 1	BW943_RS07580, ,psos,peptide chain release factor 1	CECT5772_RS07445, ,psos,peptide chain release factor 1	HMPREF0819_RS01855, ,psos,peptide chain release factor 1	A3GY_RS0102455, ,psos,peptide chain release factor 1	AT460_RS04725, ,psos,peptide chain release factor 1	A2G56_RS02410, ,psos,peptide chain release factor 1	F601_RS0103730, ,psos,peptide chain release factor 1	BFM96_RS07635, ,psos,peptide chain release factor 1	G574_RS0107400, ,psos,peptide chain release factor 1	STRINF_RS05525, ,psos,peptide chain release factor 1	HMPREF9423_RS06130, ,psos,peptide chain release factor 1	NA30_RS08920, ,psos,peptide chain release factor 1	HMPREF1654_RS06220, ,psos,peptide chain release factor 1	A3I1_RS0102090, ,psos,peptide chain release factor 1	BN415_RS01205, ,psos,peptide chain release factor 1	A3I5_RS0110780, ,psos,peptide chain release factor 1	F602_RS0107540, ,psos,peptide chain release factor 1	D820_RS04725, ,psos,peptide chain release factor 1	HMPREF8579_RS05390, ,psos,peptide chain release factor 1	HK29_RS04645, ,psos,peptide chain release factor 1	H354_RS11690, ,psos,peptide chain release factor 1	A3I7_RS0104380, ,psos,peptide chain release factor 1	A3I9_RS0108970, ,psos,peptide chain release factor 1	A0O21_RS04350, ,psos,peptide chain release factor 1	HMPREF9180_RS05470, ,psos,peptide chain release factor 1	AKK44_RS00490, ,psos,peptide chain release factor 1	NX86_RS00450, ,psos,peptide chain release factor 1,IDENTICAL PARALOGS:,NX86_RS05295,peptide chain release factor 1	HMPREF1046_RS06125, ,psos,peptide chain release factor 1	B6D67_RS05000, ,psos,peptide chain release factor 1	SSAL8618_RS06205, ,psos,peptide chain release factor 1	HMPREF9378_RS07815, ,psos,peptide chain release factor 1	SSIN_RS09130, ,psos,peptide chain release factor 1	BS63_RS0101710, ,psos,peptide chain release factor 1	A3IA_RS0100245, ,psos,peptide chain release factor 1	HMPREF9425_RS05645, ,psos,peptide chain release factor 1
AT689_RS10325, ,psos,translational GTPase TypA	A4H00_RS06395, ,psos,translational GTPase TypA	BU200_RS08715, ,psos,translational GTPase TypA	HMPREF9171_RS105615, ,psos,translational GTPase TypA	B078_RS0107030, ,psos,translational GTPase TypA	HMPREF9421_RS09390, ,psos,translational GTPase TypA	A3GS_RS0109325, ,psos,translational GTPase TypA	H346_RS0108225, ,psos,translational GTPase TypA	ANG2_RS06685, ,psos,translational GTPase TypA	G573_RS0105415, ,psos,translational GTPase TypA	A3GU_RS0107325, ,psos,translational GTPase TypA	A3GW_RS0103700, ,psos,translational GTPase TypA	BW943_RS00810, ,psos,translational GTPase TypA	CECT5772_RS02125, ,psos,translational GTPase TypA	HMPREF0819_RS00215, ,psos,translational GTPase TypA	A3GY_RS0100200, ,psos,translational GTPase TypA	AT460_RS08265, ,psos,translational GTPase TypA	A2G56_RS04585, ,psos,translational GTPase TypA	F601_RS0110040, ,psos,translational GTPase TypA	BFM96_RS05575, ,psos,translational GTPase TypA	G574_RS0109485, ,psos,translational GTPase TypA	STRINF_RS03090, ,psos,translational GTPase TypA	HMPREF9423_RS08755, ,psos,translational GTPase TypA	NA30_RS06455, ,psos,translational GTPase TypA	HMPREF1654_RS00770, ,psos,translational GTPase TypA	A3I1_RS0107565, ,psos,translational GTPase TypA	BN415_RS03760, ,psos,translational GTPase TypA	A3I5_RS0101955, ,psos,translational GTPase TypA	F602_RS0109635, ,psos,translational GTPase TypA	D820_RS07030, ,psos,translational GTPase TypA	HMPREF8579_RS03745, ,psos,translational GTPase TypA	HK29_RS07015, ,psos,translational GTPase TypA	H354_RS14730, ,psos,translational GTPase TypA	A3I7_RS0106175, ,psos,translational GTPase TypA	A3I9_RS0108040, ,psos,translational GTPase TypA	A0O21_RS06760, ,psos,translational GTPase TypA	HMPREF9180_RS07825, ,psos,translational GTPase TypA	AKK44_RS04325, ,psos,translational GTPase TypA	NX86_RS07415, ,psos,translational GTPase TypA	HMPREF1046_RS12510, ,psos,translational GTPase TypA	B6D67_RS06905, ,psos,translational GTPase TypA	SSAL8618_RS04190, ,psos,translational GTPase TypA	HMPREF9378_RS05495, ,psos,translational GTPase TypA	SSIN_RS03695, ,psos,translational GTPase TypA	BS63_RS0100440, ,psos,translational GTPase TypA	A3IA_RS0110580, ,psos,translational GTPase TypA	HMPREF9425_RS05755, ,psos,translational GTPase TypA
AT689_RS02535, ,psos,adenylosuccinate synthetase	A4H00_RS05640, ,psos,adenylosuccinate synthase	BU200_RS08055, ,psos,adenylosuccinate synthase	HMPREF9171_RS111030, ,psos,adenylosuccinate synthetase	B078_RS0105605, ,psos,adenylosuccinate synthase	HMPREF9421_RS02705, ,psos,adenylosuccinate synthase	A3GS_RS0101825, ,psos,adenylosuccinate synthase	H346_RS0100305, ,psos,adenylosuccinate synthase	ANG2_RS01080, ,psos,adenylosuccinate synthase	G573_RS0101970, ,psos,adenylosuccinate synthase	A3GU_RS0107775, ,psos,adenylosuccinate synthase	A3GW_RS0102150, ,psos,adenylosuccinate synthase	BW943_RS08420, ,psos,adenylosuccinate synthetase	CECT5772_RS03115, ,psos,adenylosuccinate synthase	HMPREF0819_RS06010, ,psos,adenylosuccinate synthase	A3GY_RS0106160, ,psos,adenylosuccinate synthase	AT460_RS09520, ,psos,adenylosuccinate synthase	A2G56_RS06185, ,psos,adenylosuccinate synthase	F601_RS0102785, ,psos,adenylosuccinate synthase	BFM96_RS01520, ,psos,adenylosuccinate synthase	G574_RS0108290, ,psos,adenylosuccinate synthase	STRINF_RS00485, ,psos,adenylosuccinate synthase	HMPREF9423_RS09630, ,psos,adenylosuccinate synthase	NA30_RS03405, ,psos,adenylosuccinate synthase	HMPREF1654_RS03290, ,psos,adenylosuccinate synthase	A3I1_RS0105960, ,psos,adenylosuccinate synthase	BN415_RS08610, ,psos,adenylosuccinate synthase	A3I5_RS0103880, ,psos,adenylosuccinate synthase	F602_RS0103860, ,psos,adenylosuccinate synthase	D820_RS08295, ,psos,adenylosuccinate synthetase	HMPREF8579_RS10495, ,psos,adenylosuccinate synthase	HK29_RS09125, ,psos,adenylosuccinate synthase	H354_RS20140, ,psos,adenylosuccinate synthase	A3I7_RS0107355, ,psos,adenylosuccinate synthase	A3I9_RS0110170, ,psos,adenylosuccinate synthase	A0O21_RS08295, ,psos,adenylosuccinate synthase	HMPREF9180_RS01865, ,psos,adenylosuccinate synthase	AKK44_RS04670, ,psos,adenylosuccinate synthase	NX86_RS02680, ,psos,adenylosuccinate synthase	HMPREF1046_RS08880, ,psos,adenylosuccinate synthase	B6D67_RS00905, ,psos,adenylosuccinate synthetase	SSAL8618_RS09820, ,psos,adenylosuccinate synthase	HMPREF9378_RS02575, ,psos,adenylosuccinate synthase	SSIN_RS03200, ,psos,adenylosuccinate synthase	BS63_RS0103555, ,psos,adenylosuccinate synthase	A3IA_RS0107390, ,psos,adenylosuccinate synthase	HMPREF9425_RS00390, ,psos,adenylosuccinate synthase
AT689_RS07790, ,psos,DNA-binding response regulator	A4H00_RS07245, ,psos,DNA-binding response regulator	BU200_RS08420, ,psos,DNA-binding response regulator	HMPREF9171_RS106415, ,psos,DNA-binding response regulator	B078_RS0100775, ,psos,DNA-binding response regulator	HMPREF9421_RS04905, ,psos,DNA-binding response regulator	A3GS_RS0104940, ,psos,DNA-binding response regulator	H346_RS0108705, ,psos,DNA-binding response regulator	ANG2_RS02155, ,psos,DNA-binding response regulator	G573_RS0105055, ,psos,DNA-binding response regulator	A3GU_RS0100915, ,psos,DNA-binding response regulator	A3GW_RS0100500, ,psos,DNA-binding response regulator	BW943_RS09995, ,psos,DNA-binding response regulator	CECT5772_RS08555, ,psos,DNA-binding response regulator	HMPREF0819_RS04320, ,psos,DNA-binding response regulator	A3GY_RS0100995, ,psos,DNA-binding response regulator	AT460_RS07725, ,psos,DNA-binding response regulator	A2G56_RS09765, ,psos,DNA-binding response regulator	F601_RS0107765, ,psos,DNA-binding response regulator	BFM96_RS07435, ,psos,DNA-binding response regulator	G574_RS0102345, ,psos,DNA-binding response regulator	STRINF_RS08775, ,psos,DNA-binding response regulator	HMPREF9423_RS05930, ,psos,DNA-binding response regulator	NA30_RS04065, ,psos,DNA-binding response regulator	HMPREF1654_RS02235, ,psos,DNA-binding response regulator	A3I1_RS0107300, ,psos,DNA-binding response regulator	BN415_RS00580, ,psos,DNA-binding response regulator	A3I5_RS0101190, ,psos,DNA-binding response regulator	F602_RS0109260, ,psos,DNA-binding response regulator	D820_RS02895, ,psos,DNA-binding response regulator	HMPREF8579_RS06100, ,psos,DNA-binding response regulator	HK29_RS05125, ,psos,DNA-binding response regulator	H354_RS12450, ,psos,DNA-binding response regulator	A3I7_RS0106055, ,psos,DNA-binding response regulator	A3I9_RS0112125, ,psos,DNA-binding response regulator	A0O21_RS02545, ,psos,DNA-binding response regulator	HMPREF9180_RS05285, ,psos,DNA-binding response regulator	AKK44_RS07505, ,psos,PhoP family transcriptional regulator	NX86_RS02070, ,psos,DNA-binding response regulator	HMPREF1046_RS05005, ,psos,DNA-binding response regulator	B6D67_RS02345, ,psos,DNA-binding response regulator	SSAL8618_RS04925, ,psos,DNA-binding response regulator	HMPREF9378_RS09700, ,psos,DNA-binding response regulator	SSIN_RS00560, ,psos,DNA-binding response regulator	BS63_RS0105240, ,psos,DNA-binding response regulator	A3IA_RS0110220, ,psos,DNA-binding response regulator	HMPREF9425_RS04210, ,psos,DNA-binding response regulator
AT689_RS06195, ,psos,adenine phosphoribosyltransferase	A4H00_RS07540, ,psos,adenine phosphoribosyltransferase	BU200_RS04120, ,psos,adenine phosphoribosyltransferase	HMPREF9171_RS108575, ,psos,adenine phosphoribosyltransferase	B078_RS0100615, ,psos,adenine phosphoribosyltransferase	HMPREF9421_RS08010, ,psos,adenine phosphoribosyltransferase	A3GS_RS0100370, ,psos,adenine phosphoribosyltransferase	H346_RS0102260, ,psos,adenine phosphoribosyltransferase	ANG2_RS03350, ,psos,adenine phosphoribosyltransferase	G573_RS0110600, ,psos,adenine phosphoribosyltransferase	A3GU_RS0103390, ,psos,adenine phosphoribosyltransferase	A3GW_RS0100310, ,psos,adenine phosphoribosyltransferase	BW943_RS03000, ,psos,adenine phosphoribosyltransferase	CECT5772_RS09230, ,psos,adenine phosphoribosyltransferase	HMPREF0819_RS01020, ,psos,adenine phosphoribosyltransferase	A3GY_RS0101205, ,psos,adenine phosphoribosyltransferase	AT460_RS05440, ,psos,adenine phosphoribosyltransferase	A2G56_RS03300, ,psos,adenine phosphoribosyltransferase	F601_RS0108875, ,psos,adenine phosphoribosyltransferase	BFM96_RS07120, ,psos,adenine phosphoribosyltransferase	G574_RS0103790, ,psos,adenine phosphoribosyltransferase	STRINF_RS06940, ,psos,adenine phosphoribosyltransferase	HMPREF9423_RS04040, ,psos,adenine phosphoribosyltransferase	NA30_RS01585, ,psos,adenine phosphoribosyltransferase	HMPREF1654_RS04860, ,psos,adenine phosphoribosyltransferase	A3I1_RS0102345, ,psos,adenine phosphoribosyltransferase	BN415_RS02935, ,psos,adenine phosphoribosyltransferase	A3I5_RS0101565, ,psos,adenine phosphoribosyltransferase	F602_RS0102975, ,psos,adenine phosphoribosyltransferase	D820_RS03135, ,psos,adenine phosphoribosyltransferase	HMPREF8579_RS03555, ,psos,adenine phosphoribosyltransferase	HK29_RS07235, ,psos,adenine phosphoribosyltransferase	H354_RS14920, ,psos,adenine phosphoribosyltransferase	A3I7_RS0107490, ,psos,adenine phosphoribosyltransferase	A3I9_RS0110905, ,psos,adenine phosphoribosyltransferase	A0O21_RS05900, ,psos,adenine phosphoribosyltransferase	HMPREF9180_RS04040, ,psos,adenine phosphoribosyltransferase	AKK44_RS03620, ,psos,adenine phosphoribosyltransferase	NX86_RS04455, ,psos,adenine phosphoribosyltransferase	HMPREF1046_RS09575, ,psos,adenine phosphoribosyltransferase	B6D67_RS04080, ,psos,adenine phosphoribosyltransferase	SSAL8618_RS04595, ,psos,adenine phosphoribosyltransferase	HMPREF9378_RS08980, ,psos,adenine phosphoribosyltransferase	SSIN_RS02805, ,psos,adenine phosphoribosyltransferase	BS63_RS0106065, ,psos,adenine phosphoribosyltransferase	A3IA_RS0102685, ,psos,adenine phosphoribosyltransferase	HMPREF9425_RS03910, ,psos,adenine phosphoribosyltransferase
AT689_RS10390, ,psos,glucokinase	A4H00_RS08875, ,psos,glucokinase	BU200_RS00375, ,psos,glucokinase	HMPREF9171_RS105600, ,psos,hypothetical protein	B078_RS0101390, ,psos,glucokinase	HMPREF9421_RS06940, ,psos,glucokinase	A3GS_RS0109315, ,psos,glucokinase	H346_RS0108235, ,psos,glucokinase	ANG2_RS03535, ,psos,glucokinase	G573_RS0105425, ,psos,glucokinase	A3GU_RS0107335, ,psos,glucokinase	A3GW_RS0103690, ,psos,glucokinase	BW943_RS00800, ,psos,glucokinase	CECT5772_RS02115, ,psos,glucokinase	HMPREF0819_RS00205, ,psos,glucokinase	A3GY_RS0100190, ,psos,glucokinase	AT460_RS04785, ,psos,glucokinase	A2G56_RS04600, ,psos,glucokinase	F601_RS0108145, ,psos,glucokinase	BFM96_RS07895, ,psos,glucokinase	G574_RS0109460, ,psos,glucokinase	STRINF_RS03105, ,psos,glucokinase	HMPREF9423_RS04205, ,psos,glucokinase	NA30_RS06465, ,psos,glucokinase	HMPREF1654_RS06635, ,psos,glucokinase	A3I1_RS0107575, ,psos,glucokinase	BN415_RS00995, ,psos,glucokinase	A3I5_RS0100990, ,psos,glucokinase	F602_RS0107310, ,psos,glucokinase	D820_RS07040, ,psos,glucokinase	HMPREF8579_RS07395, ,psos,glucokinase	HK29_RS00110, ,psos,glucokinase	H354_RS17035, ,psos,glucokinase	A3I7_RS0111755, ,psos,glucokinase	A3I9_RS0106095, ,psos,glucokinase	A0O21_RS06770, ,psos,glucokinase	HMPREF9180_RS04190, ,psos,glucokinase	AKK44_RS04310, ,psos,glucokinase	NX86_RS07405, ,psos,glucokinase	HMPREF1046_RS06665, ,psos,glucokinase	B6D67_RS06915, ,psos,glucokinase	SSAL8618_RS04185, ,psos,glucokinase	HMPREF9378_RS07550, ,psos,glucokinase	SSIN_RS07950, ,psos,glucokinase	BS63_RS0105035, ,psos,glucokinase	A3IA_RS0110595, ,psos,glucokinase	HMPREF9425_RS05760, ,psos,glucokinase
AT689_RS09990, ,psos,superoxide dismutase [Mn]	A4H00_RS00520, ,psos,superoxide dismutase	BU200_RS03620, ,psos,superoxide dismutase	HMPREF9171_RS106750, ,psos,superoxide dismutase [Mn/Fe]	B078_RS0100170, ,psos,superoxide dismutase	HMPREF9421_RS08770, ,psos,superoxide dismutase	A3GS_RS0102805, ,psos,superoxide dismutase	H346_RS0107950, ,psos,superoxide dismutase	ANG2_RS01835, ,psos,superoxide dismutase	G573_RS0104380, ,psos,superoxide dismutase	A3GU_RS0103965, ,psos,superoxide dismutase	A3GW_RS0106825, ,psos,superoxide dismutase	BW943_RS09665, ,psos,superoxide dismutase	CECT5772_RS01795, ,psos,superoxide dismutase	HMPREF0819_RS00550, ,psos,superoxide dismutase	A3GY_RS0100565, ,psos,superoxide dismutase	AT460_RS08960, ,psos,superoxide dismutase	A2G56_RS00655, ,psos,superoxide dismutase	F601_RS0108505, ,psos,superoxide dismutase	BFM96_RS06745, ,psos,superoxide dismutase	G574_RS0105135, ,psos,superoxide dismutase	STRINF_RS02735, ,psos,superoxide dismutase	HMPREF9423_RS05085, ,psos,superoxide dismutase [Mn]	NA30_RS04660, ,psos,superoxide dismutase	HMPREF1654_RS01255, ,psos,superoxide dismutase	A3I1_RS0107155, ,psos,superoxide dismutase	BN415_RS04545, ,psos,superoxide dismutase	A3I5_RS0106205, ,psos,superoxide dismutase	F602_RS0109095, ,psos,superoxide dismutase	D820_RS06685, ,psos,superoxide dismutase [Mn/Fe]	HMPREF8579_RS06830, ,psos,superoxide dismutase [Mn]	HK29_RS03805, ,psos,superoxide dismutase	H354_RS21245, ,psos,superoxide dismutase [Mn]	A3I7_RS0101505, ,psos,superoxide dismutase	A3I9_RS0107505, ,psos,superoxide dismutase	A0O21_RS06500, ,psos,superoxide dismutase	HMPREF9180_RS04930, ,psos,superoxide dismutase	AKK44_RS03210, ,psos,superoxide dismutase	NX86_RS03180, ,psos,superoxide dismutase	HMPREF1046_RS08640, ,psos,superoxide dismutase [Mn]	B6D67_RS06390, ,psos,superoxide dismutase [Mn]	SSAL8618_RS04160, ,psos,superoxide dismutase	HMPREF9378_RS05825, ,psos,superoxide dismutase	SSIN_RS00440, ,psos,superoxide dismutase	BS63_RS0100335, ,psos,superoxide dismutase	A3IA_RS0108595, ,psos,superoxide dismutase	HMPREF9425_RS05790, ,psos,superoxide dismutase
AT689_RS07970, ,psos,ribose-phosphate pyrophosphokinase 2	A4H00_RS09065, ,psos,ribose-phosphate diphosphokinase	BU200_RS00695, ,psos,ribose-phosphate diphosphokinase	HMPREF9171_RS108035, ,psos,ribose-phosphate pyrophosphokinase 2	B078_RS0102830, ,psos,ribose-phosphate diphosphokinase	HMPREF9421_RS07450, ,psos,ribose-phosphate diphosphokinase	A3GS_RS0107190, ,psos,ribose-phosphate diphosphokinase	H346_RS0107720, ,psos,ribose-phosphate diphosphokinase	ANG2_RS03020, ,psos,ribose-phosphate diphosphokinase	G573_RS0107180, ,psos,ribose-phosphate diphosphokinase	A3GU_RS0102250, ,psos,ribose-phosphate diphosphokinase	A3GW_RS0103235, ,psos,ribose-phosphate diphosphokinase	BW943_RS03280, ,psos,ribose-phosphate diphosphokinase	CECT5772_RS07365, ,psos,ribose-phosphate diphosphokinase	HMPREF0819_RS01765, ,psos,ribose-phosphate diphosphokinase	A3GY_RS0102560, ,psos,ribose-phosphate diphosphokinase	AT460_RS04350, ,psos,ribose-phosphate diphosphokinase	A2G56_RS02140, ,psos,ribose-phosphate diphosphokinase	F601_RS0103605, ,psos,ribose-phosphate diphosphokinase	BFM96_RS08605, ,psos,ribose-phosphate diphosphokinase	G574_RS0103360, ,psos,ribose-phosphate diphosphokinase	STRINF_RS05445, ,psos,ribose-phosphate diphosphokinase	HMPREF9423_RS06410, ,psos,ribose-phosphate diphosphokinase	NA30_RS05085, ,psos,ribose-phosphate diphosphokinase	HMPREF1654_RS05185, ,psos,ribose-phosphate diphosphokinase	A3I1_RS0102185, ,psos,ribose-phosphate diphosphokinase	BN415_RS01570, ,psos,ribose-phosphate diphosphokinase	A3I5_RS0100795, ,psos,ribose-phosphate diphosphokinase	F602_RS0107805, ,psos,ribose-phosphate diphosphokinase	D820_RS04890, ,psos,ribose-phosphate pyrophosphokinase 2	HMPREF8579_RS06135, ,psos,ribose-phosphate diphosphokinase	HK29_RS05160, ,psos,ribose-phosphate diphosphokinase	H354_RS12485, ,psos,ribose-phosphate diphosphokinase	A3I7_RS0108970, ,psos,ribose-phosphate diphosphokinase	A3I9_RS0109265, ,psos,ribose-phosphate diphosphokinase	A0O21_RS04285, ,psos,ribose-phosphate diphosphokinase	HMPREF9180_RS05720, ,psos,ribose-phosphate diphosphokinase	AKK44_RS00415, ,psos,ribose-phosphate diphosphokinase	NX86_RS00375, ,psos,ribose-phosphate diphosphokinase,IDENTICAL PARALOGS:,NX86_RS05370,ribose-phosphate diphosphokinase	HMPREF1046_RS13160, ,psos,ribose-phosphate diphosphokinase	B6D67_RS04920, ,psos,ribose-phosphate pyrophosphokinase 2	SSAL8618_RS07495, ,psos,ribose-phosphate diphosphokinase	HMPREF9378_RS08070, ,psos,ribose-phosphate diphosphokinase	SSIN_RS06100, ,psos,ribose-phosphate diphosphokinase	BS63_RS0101085, ,psos,ribose-phosphate diphosphokinase	A3IA_RS0100515, ,psos,ribose-phosphate diphosphokinase	HMPREF9425_RS02745, ,psos,ribose-phosphate diphosphokinase
AT689_RS09015, ,psos,50S ribosomal protein L20	A4H00_RS08215, ,psos,50S ribosomal protein L20	BU200_RS03965, ,psos,50S ribosomal protein L20	HMPREF9171_RS109070, ,psos,50S ribosomal protein L20	B078_RS0101005, ,psos,50S ribosomal protein L20	HMPREF9421_RS05665, ,psos,50S ribosomal protein L20	A3GS_RS0104110, ,psos,50S ribosomal protein L20	H346_RS0101130, ,psos,50S ribosomal protein L20	ANG2_RS08565, ,psos,50S ribosomal protein L20	G573_RS0108510, ,psos,50S ribosomal protein L20	A3GU_RS0101825, ,psos,50S ribosomal protein L20	A3GW_RS0102685, ,psos,50S ribosomal protein L20	BW943_RS03360, ,psos,50S ribosomal protein L20	CECT5772_RS00820, ,psos,50S ribosomal protein L20	HMPREF0819_RS03310, ,psos,50S ribosomal protein L20	A3GY_RS0103755, ,psos,50S ribosomal protein L20	AT460_RS05270, ,psos,50S ribosomal protein L20	A2G56_RS03705, ,psos,50S ribosomal protein L20	F601_RS0104080, ,psos,50S ribosomal protein L20	BFM96_RS07315, ,psos,50S ribosomal protein L20	G574_RS0107940, ,psos,50S ribosomal protein L20	STRINF_RS07735, ,psos,50S ribosomal protein L20	HMPREF9423_RS08065, ,psos,50S ribosomal protein L20	NA30_RS03070, ,psos,50S ribosomal protein L20	HMPREF1654_RS05515, ,psos,50S ribosomal protein L20	A3I1_RS0101380, ,psos,50S ribosomal protein L20	BN415_RS03190, ,psos,50S ribosomal protein L20	A3I5_RS0100875, ,psos,50S ribosomal protein L20	F602_RS0103115, ,psos,50S ribosomal protein L20	D820_RS06370, ,psos,50S ribosomal protein L20	HMPREF8579_RS04660, ,psos,50S ribosomal protein L20	HK29_RS05900, ,psos,50S ribosomal protein L20	H354_RS18520, ,psos,50S ribosomal protein L20	A3I7_RS0101795, ,psos,50S ribosomal protein L20	A3I9_RS0110740, ,psos,50S ribosomal protein L20	A0O21_RS03535, ,psos,50S ribosomal protein L20	HMPREF9180_RS07255, ,psos,50S ribosomal protein L20	AKK44_RS06765, ,psos,50S ribosomal protein L20	NX86_RS02215, ,psos,50S ribosomal protein L20	HMPREF1046_RS04100, ,psos,50S ribosomal protein L20	B6D67_RS03545, ,psos,50S ribosomal protein L20	SSAL8618_RS05055, ,psos,50S ribosomal protein L20	HMPREF9378_RS09390, ,psos,50S ribosomal protein L20	SSIN_RS04750, ,psos,50S ribosomal protein L20	BS63_RS0105685, ,psos,50S ribosomal protein L20	A3IA_RS0107915, ,psos,50S ribosomal protein L20	HMPREF9425_RS04335, ,psos,50S ribosomal protein L20
AT689_RS01260, ,psos,50S ribosomal protein L17	A4H00_RS04385, ,psos,50S ribosomal protein L17	BU200_RS08225, ,psos,50S ribosomal protein L17	HMPREF9171_RS103340, ,psos,50S ribosomal protein L17	B078_RS0105725, ,psos,50S ribosomal protein L17	HMPREF9421_RS01195, ,psos,50S ribosomal protein L17	A3GS_RS0102290, ,psos,50S ribosomal protein L17	H346_RS0102975, ,psos,50S ribosomal protein L17	ANG2_RS03740, ,psos,50S ribosomal protein L17	G573_RS0100370, ,psos,50S ribosomal protein L17	A3GU_RS0108900, ,psos,50S ribosomal protein L17	A3GW_RS0105070, ,psos,50S ribosomal protein L17	BW943_RS02485, ,psos,50S ribosomal protein L17	CECT5772_RS10045, ,psos,50S ribosomal protein L17	HMPREF0819_RS06615, ,psos,50S ribosomal protein L17	A3GY_RS0108685, ,psos,50S ribosomal protein L17	AT460_RS09375, ,psos,50S ribosomal protein L17	A2G56_RS06655, ,psos,50S ribosomal protein L17	F601_RS0104810, ,psos,50S ribosomal protein L17	BFM96_RS02300, ,psos,50S ribosomal protein L17	G574_RS0108645, ,psos,50S ribosomal protein L17	STRINF_RS02045, ,psos,50S ribosomal protein L17	HMPREF9423_RS09045, ,psos,50S ribosomal protein L17	NA30_RS08770, ,psos,50S ribosomal protein L17	HMPREF1654_RS08960, ,psos,50S ribosomal protein L17	A3I1_RS0102985, ,psos,50S ribosomal protein L17	BN415_RS06645, ,psos,50S ribosomal protein L17	A3I5_RS0109945, ,psos,50S ribosomal protein L17	F602_RS0101650, ,psos,50S ribosomal protein L17	D820_RS00765, ,psos,50S ribosomal protein L17	HMPREF8579_RS09415, ,psos,50S ribosomal protein L17	HK29_RS01610, ,psos,50S ribosomal protein L17	H354_RS18850, ,psos,50S ribosomal protein L17	A3I7_RS0110940, ,psos,50S ribosomal protein L17	A3I9_RS0103635, ,psos,50S ribosomal protein L17	A0O21_RS10205, ,psos,50S ribosomal protein L17	HMPREF9180_RS02270, ,psos,50S ribosomal protein L17	AKK44_RS00280, ,psos,50S ribosomal protein L17	NX86_RS05205, ,psos,50S ribosomal protein L17	HMPREF1046_RS10800, ,psos,50S ribosomal protein L17	B6D67_RS00505, ,psos,50S ribosomal protein L17	SSAL8618_RS09660, ,psos,50S ribosomal protein L17	HMPREF9378_RS03725, ,psos,50S ribosomal protein L17	SSIN_RS08035, ,psos,50S ribosomal protein L17	BS63_RS0109510, ,psos,50S ribosomal protein L17	A3IA_RS0104965, ,psos,50S ribosomal protein L17	HMPREF9425_RS00550, ,psos,50S ribosomal protein L17
AT689_RS09525, ,psos,hypothetical protein	A4H00_RS08605, ,psos,hypothetical protein	BU200_RS02410, ,psos,hypothetical protein	HMPREF9171_RS108305, ,psos,hypothetical protein	B078_RS0101695, ,psos,hypothetical protein	HMPREF9421_RS07525, ,psos,hypothetical protein	A3GS_RS0110770, ,psos,hypothetical protein	H346_RS0102095, ,psos,hypothetical protein	ANG2_RS06000, ,psos,branched chain amino acid aminotransferase	G573_RS0106525, ,psos,hypothetical protein	A3GU_RS0102935, ,psos,branched chain amino acid aminotransferase	A3GW_RS0105970, ,psos,hypothetical protein	BW943_RS04140, ,psos,hypothetical protein	CECT5772_RS06715, ,psos,hypothetical protein	HMPREF0819_RS01615, ,psos,hypothetical protein	A3GY_RS0101825, ,psos,hypothetical protein	AT460_RS04285, ,psos,branched chain amino acid aminotransferase	A2G56_RS02860, ,psos,hypothetical protein	F601_RS0111650, ,psos,branched chain amino acid aminotransferase	BFM96_RS10300, ,psos,branched-chain amino acid aminotransferase	G574_RS0101125, ,psos,hypothetical protein	STRINF_RS05295, ,psos,hypothetical protein	HMPREF9423_RS07325, ,psos,hypothetical protein	NA30_RS00910, ,psos,cytosolic protein	HMPREF1654_RS06400, ,psos,hypothetical protein	A3I1_RS0101520, ,psos,hypothetical protein	BN415_RS02680, ,psos,branched chain amino acid aminotransferase	A3I5_RS0110750, ,psos,hypothetical protein	F602_RS0107105, ,psos,hypothetical protein	D820_RS04210, ,psos,hypothetical protein	HMPREF8579_RS0102005, ,psos,hypothetical protein	HK29_RS04045, ,psos,hypothetical protein	H354_RS12925, ,psos,hypothetical protein	A3I7_RS0104575, ,psos,hypothetical protein	A3I9_RS0105910, ,psos,branched chain amino acid aminotransferase	A0O21_RS05055, ,psos,hypothetical protein	HMPREF9180_RS06645, ,psos,hypothetical protein	AKK44_RS01850, ,psos,hypothetical protein	NX86_RS01740, ,psos,hypothetical protein	HMPREF1046_RS12975, ,psos,hypothetical protein	B6D67_RS03995, ,psos,hypothetical protein	SSAL8618_RS03115, ,psos,hypothetical protein	HMPREF9378_RS08145, ,psos,hypothetical protein	SSIN_RS04600, ,psos,branched chain amino acid aminotransferase	BS63_RS0102600, ,psos,hypothetical protein	A3IA_RS0102270, ,psos,hypothetical protein	HMPREF9425_RS06385, ,psos,hypothetical protein
AT689_RS00400, ,psos,beta-hydroxyacyl-ACP dehydratase	A4H00_RS01805, ,psos,3-hydroxyacyl-[acyl-carrier-protein] dehydratase FabZ	BU200_RS06685, ,psos,3-hydroxyacyl-[acyl-carrier-protein] dehydratase FabZ	HMPREF9171_RS104755, ,psos,beta-hydroxyacyl-ACP dehydratase	B078_RS0106285, ,psos,beta-hydroxyacyl-ACP dehydratase	HMPREF9421_RS09960, ,psos,beta-hydroxyacyl-ACP dehydratase	A3GS_RS0106005, ,psos,beta-hydroxyacyl-ACP dehydratase	H346_RS0105065, ,psos,beta-hydroxyacyl-ACP dehydratase	ANG2_RS07320, ,psos,beta-hydroxyacyl-ACP dehydratase	G573_RS0110115, ,psos,beta-hydroxyacyl-ACP dehydratase	A3GU_RS0105855, ,psos,beta-hydroxyacyl-ACP dehydratase	A3GW_RS0105485, ,psos,beta-hydroxyacyl-ACP dehydratase	BW943_RS00415, ,psos,beta-hydroxyacyl-ACP dehydratase	CECT5772_RS04915, ,psos,beta-hydroxyacyl-ACP dehydratase	HMPREF0819_RS07430, ,psos,beta-hydroxyacyl-ACP dehydratase	A3GY_RS0105335, ,psos,beta-hydroxyacyl-ACP dehydratase	AT460_RS08540, ,psos,beta-hydroxyacyl-ACP dehydratase	A2G56_RS05590, ,psos,3-hydroxyacyl-[acyl-carrier-protein] dehydratase FabZ	F601_RS0100770, ,psos,beta-hydroxyacyl-ACP dehydratase	BFM96_RS01000, ,psos,3-hydroxyacyl-[acyl-carrier-protein] dehydratase FabZ	G574_RS0109690, ,psos,beta-hydroxyacyl-ACP dehydratase	STRINF_RS00715, ,psos,beta-hydroxyacyl-ACP dehydratase	HMPREF9423_RS03420, ,psos,beta-hydroxyacyl-ACP dehydratase	NA30_RS02205, ,psos,beta-hydroxyacyl-ACP dehydratase	HMPREF1654_RS00080, ,psos,beta-hydroxyacyl-ACP dehydratase	A3I1_RS0103390, ,psos,beta-hydroxyacyl-ACP dehydratase	BN415_RS08055, ,psos,beta-hydroxyacyl-ACP dehydratase	A3I5_RS0104380, ,psos,beta-hydroxyacyl-ACP dehydratase	F602_RS0104575, ,psos,beta-hydroxyacyl-ACP dehydratase	D820_RS01900, ,psos,beta-hydroxyacyl-ACP dehydratase	HMPREF8579_RS02900, ,psos,beta-hydroxyacyl-ACP dehydratase	HK29_RS07835, ,psos,beta-hydroxyacyl-ACP dehydratase	H354_RS15510, ,psos,beta-hydroxyacyl-ACP dehydratase	A3I7_RS0105615, ,psos,beta-hydroxyacyl-ACP dehydratase	A3I9_RS0101720, ,psos,beta-hydroxyacyl-ACP dehydratase	A0O21_RS07460, ,psos,3-hydroxyacyl-[acyl-carrier-protein] dehydratase FabZ	HMPREF9180_RS03385, ,psos,beta-hydroxyacyl-ACP dehydratase	AKK44_RS02365, ,psos,beta-hydroxyacyl-ACP dehydratase	NX86_RS03665, ,psos,beta-hydroxyacyl-ACP dehydratase	HMPREF1046_RS13110, ,psos,beta-hydroxyacyl-ACP dehydratase	B6D67_RS08150, ,psos,beta-hydroxyacyl-ACP dehydratase	SSAL8618_RS02150, ,psos,beta-hydroxyacyl-ACP dehydratase	HMPREF9378_RS04580, ,psos,beta-hydroxyacyl-ACP dehydratase	SSIN_RS07485, ,psos,beta-hydroxyacyl-ACP dehydratase	BS63_RS0103785, ,psos,beta-hydroxyacyl-ACP dehydratase	A3IA_RS0103655, ,psos,beta-hydroxyacyl-ACP dehydratase	HMPREF9425_RS07235, ,psos,beta-hydroxyacyl-ACP dehydratase
AT689_RS03910, ,psos,transcription termination/antitermination protein NusG	A4H00_RS02890, ,psos,transcription termination/antitermination protein NusG	BU200_RS04465, ,psos,transcription termination/antitermination protein NusG	HMPREF9171_RS112120, ,psos,transcription termination/antitermination protein NusG	B078_RS0108575, ,psos,transcription termination/antitermination protein NusG	HMPREF9421_RS02605, ,psos,transcription termination/antitermination protein NusG	A3GS_RS0104325, ,psos,transcription termination/antitermination protein NusG	H346_RS0106695, ,psos,transcription termination/antitermination protein NusG	ANG2_RS01160, ,psos,transcription termination/antitermination protein NusG	G573_RS0102900, ,psos,transcription termination/antitermination protein NusG	A3GU_RS0104715, ,psos,transcription termination/antitermination protein NusG	A3GW_RS0106645, ,psos,transcription termination/antitermination protein NusG	BW943_RS08955, ,psos,transcription termination/antitermination protein NusG	CECT5772_RS06075, ,psos,transcription termination/antitermination protein NusG	HMPREF0819_RS08175, ,psos,transcription termination/antitermination protein NusG	A3GY_RS0108610, ,psos,transcription termination/antitermination protein NusG	AT460_RS09625, ,psos,transcription termination/antitermination protein NusG	A2G56_RS06120, ,psos,transcription termination/antitermination protein NusG	F601_RS0105390, ,psos,transcription termination/antitermination protein NusG	BFM96_RS01875, ,psos,transcription termination/antitermination protein NusG	G574_RS0109165, ,psos,transcription termination/antitermination protein NusG	STRINF_RS03810, ,psos,transcription termination/antitermination protein NusG	HMPREF9423_RS11575, ,psos,transcription termination/antitermination protein NusG	NA30_RS00200, ,psos,transcription termination/antitermination protein NusG	HMPREF1654_RS03170, ,psos,transcription termination/antitermination protein NusG	A3I1_RS0106845, ,psos,transcription termination/antitermination protein NusG	BN415_RS08430, ,psos,transcription termination/antitermination protein NusG	A3I5_RS0108410, ,psos,transcription termination/antitermination protein NusG	F602_RS0103945, ,psos,transcription termination/antitermination protein NusG	D820_RS01025, ,psos,transcription termination/antitermination protein NusG	HMPREF8579_RS11080, ,psos,transcription termination/antitermination protein NusG	HK29_RS00420, ,psos,transcription termination/antitermination protein NusG	H354_RS21695, ,psos,transcription termination/antitermination protein NusG	A3I7_RS0107080, ,psos,transcription termination/antitermination protein NusG	A3I9_RS0110240, ,psos,transcription termination/antitermination protein NusG	A0O21_RS07330, ,psos,transcription termination/antitermination protein NusG	HMPREF9180_RS09895, ,psos,transcription termination/antitermination protein NusG	AKK44_RS01670, ,psos,transcription termination/antitermination protein NusG	NX86_RS00780, ,psos,transcription termination/antitermination protein NusG	HMPREF1046_RS11485, ,psos,transcription termination/antitermination protein NusG	B6D67_RS00915, ,psos,transcription termination/antitermination protein NusG	SSAL8618_RS01415, ,psos,transcription termination/antitermination protein NusG	HMPREF9378_RS02485, ,psos,transcription termination/antitermination protein NusG	SSIN_RS07220, ,psos,transcription termination/antitermination protein NusG	BS63_RS0103535, ,psos,transcription termination/antitermination protein NusG	A3IA_RS0107320, ,psos,transcription termination/antitermination protein NusG	HMPREF9425_RS08020, ,psos,transcription termination/antitermination protein NusG
AT689_RS10365, ,psos,hypothetical protein	A4H00_RS07505, ,psos,cystathionine beta-lyase	BU200_RS04145, ,psos,cystathionine beta-lyase	HMPREF9171_RS108600, ,psos,cystathionine beta-lyase	B078_RS0103045, ,psos,cystathionine beta-lyase	HMPREF9421_RS08040, ,psos,hypothetical protein	A3GS_RS0100395, ,psos,hypothetical protein	H346_RS0102280, ,psos,cystathionine beta-lyase	ANG2_RS03230, ,psos,hypothetical protein	G573_RS0110620, ,psos,cystathionine beta-lyase	A3GU_RS0103410, ,psos,hypothetical protein	A3GW_RS0100340, ,psos,hypothetical protein	BW943_RS03025, ,psos,cystathionine beta-lyase	CECT5772_RS09205, ,psos,cystathionine beta-lyase	HMPREF0819_RS00995, ,psos,hypothetical protein	A3GY_RS0101185, ,psos,hypothetical protein	AT460_RS05475, ,psos,hypothetical protein	A2G56_RS03330, ,psos,hypothetical protein	F601_RS0108900, ,psos,hypothetical protein	BFM96_RS07095, ,psos,cystathionine beta-lyase	G574_RS0103820, ,psos,cystathionine beta-lyase	STRINF_RS06915, ,psos,cystathionine beta-lyase	HMPREF9423_RS04230, ,psos,hypothetical protein	NA30_RS01565, ,psos,hypothetical protein	HMPREF1654_RS04970, ,psos,hypothetical protein	A3I1_RS0102370, ,psos,hypothetical protein	BN415_RS02960, ,psos,hypothetical protein	A3I5_RS0106530, ,psos,hypothetical protein	F602_RS0106580, ,psos,cystathionine beta-lyase	D820_RS03095, ,psos,hypothetical protein	HMPREF8579_RS07365, ,psos,hypothetical protein	HK29_RS00080, ,psos,hypothetical protein	H354_RS17010, ,psos,hypothetical protein	A3I7_RS0107470, ,psos,hypothetical protein	A3I9_RS0105125, ,psos,cystathionine beta-lyase	A0O21_RS05920, ,psos,cystathionine beta-lyase	HMPREF9180_RS04210, ,psos,hypothetical protein	AKK44_RS03600, ,psos,cystathionine beta-lyase	NX86_RS04475, ,psos,cystathionine beta-lyase	HMPREF1046_RS12550, ,psos,cystathionine beta-lyase	B6D67_RS04060, ,psos,cystathionine beta-lyase	SSAL8618_RS04565, ,psos,cystathionine beta-lyase	HMPREF9378_RS09070, ,psos,cystathionine beta-lyase	SSIN_RS02775, ,psos,cystathionine beta-lyase	BS63_RS0102355, ,psos,hypothetical protein	A3IA_RS0102720, ,psos,hypothetical protein	HMPREF9425_RS03885, ,psos,hypothetical protein
AT689_RS01300, ,psos,50S ribosomal protein L15	A4H00_RS04350, ,psos,50S ribosomal protein L15	BU200_RS08265, ,psos,50S ribosomal protein L15	HMPREF9171_RS103305, ,psos,50S ribosomal protein L15	B078_RS0105760, ,psos,50S ribosomal protein L15	HMPREF9421_RS01230, ,psos,50S ribosomal protein L15	A3GS_RS0102325, ,psos,50S ribosomal protein L15	H346_RS0102940, ,psos,50S ribosomal protein L15	ANG2_RS03775, ,psos,50S ribosomal protein L15	G573_RS0100335, ,psos,50S ribosomal protein L15	A3GU_RS0108935, ,psos,50S ribosomal protein L15	A3GW_RS0105035, ,psos,50S ribosomal protein L15	BW943_RS02445, ,psos,50S ribosomal protein L15	CECT5772_RS10080, ,psos,50S ribosomal protein L15	HMPREF0819_RS06655, ,psos,50S ribosomal protein L15	A3GY_RS0108720, ,psos,50S ribosomal protein L15	AT460_RS09410, ,psos,50S ribosomal protein L15	A2G56_RS06690, ,psos,50S ribosomal protein L15	F601_RS0104775, ,psos,50S ribosomal protein L15	BFM96_RS02335, ,psos,50S ribosomal protein L15	G574_RS0108680, ,psos,50S ribosomal protein L15	STRINF_RS02005, ,psos,50S ribosomal protein L15	HMPREF9423_RS09080, ,psos,50S ribosomal protein L15	NA30_RS08805, ,psos,50S ribosomal protein L15	HMPREF1654_RS08925, ,psos,50S ribosomal protein L15	A3I1_RS0102950, ,psos,50S ribosomal protein L15	BN415_RS06680, ,psos,50S ribosomal protein L15	A3I5_RS0109980, ,psos,50S ribosomal protein L15	F602_RS0101615, ,psos,50S ribosomal protein L15	D820_RS00725, ,psos,50S ribosomal protein L15	HMPREF8579_RS09455, ,psos,50S ribosomal protein L15	HK29_RS01650, ,psos,50S ribosomal protein L15	H354_RS18810, ,psos,50S ribosomal protein L15	A3I7_RS0110905, ,psos,50S ribosomal protein L15	A3I9_RS0103670, ,psos,50S ribosomal protein L15	A0O21_RS10170, ,psos,50S ribosomal protein L15	HMPREF9180_RS02235, ,psos,50S ribosomal protein L15	AKK44_RS00245, ,psos,50S ribosomal protein L15	NX86_RS05170, ,psos,50S ribosomal protein L15	HMPREF1046_RS10840, ,psos,50S ribosomal protein L15	B6D67_RS00465, ,psos,50S ribosomal protein L15	SSAL8618_RS09695, ,psos,50S ribosomal protein L15	HMPREF9378_RS03760, ,psos,50S ribosomal protein L15	SSIN_RS08070, ,psos,50S ribosomal protein L15	BS63_RS0109475, ,psos,50S ribosomal protein L15	A3IA_RS0104930, ,psos,50S ribosomal protein L15	HMPREF9425_RS00515, ,psos,50S ribosomal protein L15
AT689_RS07505, ,psos,signal recognition particle protein	A4H00_RS09635, ,psos,signal recognition particle protein	BU200_RS04905, ,psos,signal recognition particle protein	HMPREF9171_RS107540, ,psos,signal recognition particle protein	B078_RS0101885, ,psos,signal recognition particle protein	HMPREF9421_RS07215, ,psos,signal recognition particle protein	A3GS_RS0107065, ,psos,signal recognition particle protein	H346_RS0101745, ,psos,signal recognition particle protein	ANG2_RS05815, ,psos,signal recognition particle protein	G573_RS0107140, ,psos,signal recognition particle protein	A3GU_RS0102420, ,psos,signal recognition particle protein	A3GW_RS0108925, ,psos,signal recognition particle protein	BW943_RS07500, ,psos,signal recognition particle protein	CECT5772_RS07530, ,psos,signal recognition particle protein	HMPREF0819_RS02085, ,psos,signal recognition particle protein	A3GY_RS0102255, ,psos,signal recognition particle protein	AT460_RS04855, ,psos,signal recognition particle protein	A2G56_RS01905, ,psos,signal recognition particle protein	F601_RS0101005, ,psos,signal recognition particle protein	BFM96_RS07995, ,psos,signal recognition particle protein	G574_RS0100905, ,psos,signal recognition particle protein	STRINF_RS05810, ,psos,signal recognition particle protein	HMPREF9423_RS05105, ,psos,signal recognition particle protein	NA30_RS09440, ,psos,signal recognition particle protein	HMPREF1654_RS06170, ,psos,signal recognition particle protein	A3I1_RS0101920, ,psos,signal recognition particle protein	BN415_RS01320, ,psos,signal recognition particle protein	A3I5_RS0100075, ,psos,signal recognition particle protein	F602_RS0107485, ,psos,signal recognition particle protein	D820_RS04850, ,psos,signal recognition particle protein	HMPREF8579_RS05020, ,psos,signal recognition particle protein	HK29_RS05505, ,psos,signal recognition particle protein	H354_RS20855, ,psos,signal recognition particle protein	A3I7_RS0104050, ,psos,signal recognition particle protein	A3I9_RS0108900, ,psos,signal recognition particle protein	A0O21_RS04625, ,psos,signal recognition particle protein	HMPREF9180_RS04950, ,psos,signal recognition particle protein	AKK44_RS00595, ,psos,signal recognition particle protein	NX86_RS01425, ,psos,signal recognition particle protein	HMPREF1046_RS13700, ,psos,signal recognition particle protein	B6D67_RS05250, ,psos,signal recognition particle protein	SSAL8618_RS05845, ,psos,signal recognition particle protein	HMPREF9378_RS07875, ,psos,signal recognition particle protein	SSIN_RS09670, ,psos,signal recognition particle protein	BS63_RS0101595, ,psos,signal recognition particle protein	A3IA_RS0100740, ,psos,signal recognition particle protein	HMPREF9425_RS05135, ,psos,signal recognition particle protein
AT689_RS09415, ,psos,aminotransferase V	A4H00_RS08640, ,psos,aminotransferase V	BU200_RS02440, ,psos,aminotransferase V	HMPREF9171_RS109025, ,psos,aminotransferase V	B078_RS0101115, ,psos,aminotransferase V	HMPREF9421_RS07935, ,psos,aminotransferase V	A3GS_RS0100260, ,psos,aminotransferase V	H346_RS0101090, ,psos,aminotransferase V	ANG2_RS07560, ,psos,aminotransferase V	G573_RS0108105, ,psos,aminotransferase V	A3GU_RS0101865, ,psos,aminotransferase V	A3GW_RS0107435, ,psos,aminotransferase V	BW943_RS08715, ,psos,aminotransferase V	CECT5772_RS00775, ,psos,aminotransferase V	HMPREF0819_RS03250, ,psos,aminotransferase V	A3GY_RS0103365, ,psos,aminotransferase V	AT460_RS07555, ,psos,aminotransferase V	A2G56_RS03400, ,psos,aminotransferase V	F601_RS0104145, ,psos,aminotransferase V	BFM96_RS09550, ,psos,aminotransferase V	G574_RS0100560, ,psos,aminotransferase V	STRINF_RS07675, ,psos,aminotransferase V	HMPREF9423_RS07860, ,psos,aminotransferase V	NA30_RS03025, ,psos,aminotransferase V	HMPREF1654_RS02305, ,psos,aminotransferase V	A3I1_RS0102530, ,psos,aminotransferase class V-fold PLP-dependent enzyme	BN415_RS03550, ,psos,aminotransferase V	A3I5_RS0110715, ,psos,aminotransferase V	F602_RS0107135, ,psos,aminotransferase V	D820_RS05770, ,psos,aminotransferase V	HMPREF8579_RS04290, ,psos,aminotransferase V	HK29_RS06430, ,psos,aminotransferase V	H354_RS14230, ,psos,pyridoxal phosphate-dependent aminotransferase	A3I7_RS0108785, ,psos,aminotransferase V	A3I9_RS0105940, ,psos,aminotransferase V	A0O21_RS01920, ,psos,aminotransferase V	HMPREF9180_RS07020, ,psos,aminotransferase V	AKK44_RS06805, ,psos,aminotransferase V	NX86_RS02255, ,psos,aminotransferase V	HMPREF1046_RS06680, ,psos,cysteine desulfurase	B6D67_RS03590, ,psos,aminotransferase V	SSAL8618_RS02210, ,psos,aminotransferase V	HMPREF9378_RS07385, ,psos,aminotransferase V	SSIN_RS01345, ,psos,aminotransferase V	BS63_RS0106955, ,psos,cysteine desulfurase	A3IA_RS0102780, ,psos,aminotransferase V	HMPREF9425_RS07175, ,psos,aminotransferase V
AT689_RS09935, ,psos,ribosome maturation factor RimM	A4H00_RS08955, ,psos,ribosome maturation factor RimM	BU200_RS02565, ,psos,ribosome maturation factor RimM	HMPREF9171_RS108925, ,psos,ribosome maturation factor RimM	B078_RS0102700, ,psos,ribosome maturation factor RimM	HMPREF9421_RS06880, ,psos,ribosome maturation factor RimM	A3GS_RS0100550, ,psos,ribosome maturation factor RimM	H346_RS0104030, ,psos,ribosome maturation factor RimM	ANG2_RS08775, ,psos,ribosome maturation factor RimM	G573_RS0107905, ,psos,ribosome maturation factor RimM	A3GU_RS0101965, ,psos,ribosome maturation factor RimM	A3GW_RS0100640, ,psos,ribosome maturation factor RimM	BW943_RS06440, ,psos,ribosome maturation factor RimM	CECT5772_RS07050, ,psos,ribosome maturation factor RimM	HMPREF0819_RS03125, ,psos,ribosome maturation factor RimM	A3GY_RS0103090, ,psos,ribosome maturation factor RimM	AT460_RS03945, ,psos,ribosome maturation factor RimM	A2G56_RS01230, ,psos,ribosome maturation factor RimM	F601_RS0101285, ,psos,ribosome maturation factor RimM	BFM96_RS08920, ,psos,ribosome maturation factor RimM	G574_RS0104175, ,psos,ribosome maturation factor RimM	STRINF_RS01390, ,psos,ribosome maturation factor RimM	HMPREF9423_RS07745, ,psos,ribosome maturation factor RimM	NA30_RS07125, ,psos,ribosome maturation factor RimM	HMPREF1654_RS05635, ,psos,ribosome maturation factor RimM	A3I1_RS0102440, ,psos,ribosome maturation factor RimM	BN415_RS01845, ,psos,ribosome maturation factor RimM	A3I5_RS0101585, ,psos,ribosome maturation factor RimM	F602_RS0107245, ,psos,ribosome maturation factor RimM	D820_RS05650, ,psos,ribosome maturation factor RimM	HMPREF8579_RS06775, ,psos,ribosome maturation factor RimM	HK29_RS03900, ,psos,ribosome maturation factor RimM	H354_RS21290, ,psos,ribosome maturation factor RimM	A3I7_RS0100615, ,psos,ribosome maturation factor RimM	A3I9_RS0106045, ,psos,ribosome maturation factor RimM	A0O21_RS02035, ,psos,ribosome maturation factor RimM	HMPREF9180_RS06905, ,psos,ribosome maturation factor RimM	AKK44_RS02125, ,psos,ribosome maturation factor RimM	NX86_RS05780, ,psos,ribosome maturation factor RimM	HMPREF1046_RS10755, ,psos,ribosome maturation factor RimM	B6D67_RS03715, ,psos,ribosome maturation factor RimM	SSAL8618_RS07340, ,psos,ribosome maturation factor RimM	HMPREF9378_RS08435, ,psos,ribosome maturation factor RimM	SSIN_RS09705, ,psos,ribosome maturation factor RimM	BS63_RS0101025, ,psos,ribosome maturation factor RimM	A3IA_RS0103280, ,psos,ribosome maturation factor RimM	HMPREF9425_RS02895, ,psos,ribosome maturation factor RimM
AT689_RS02655, ,psos,hypothetical protein	A4H00_RS03925, ,psos,hypothetical protein	BU200_RS06490, ,psos,hypothetical protein	HMPREF9171_RS112805, ,psos,hypothetical protein	B078_RS0107420, ,psos,hypothetical protein	HMPREF9421_RS02060, ,psos,hypothetical protein	A3GS_RS0107380, ,psos,hypothetical protein	H346_RS0102440, ,psos,hypothetical protein	ANG2_RS04825, ,psos,hypothetical protein	G573_RS0101215, ,psos,hypothetical protein	A3GU_RS0109380, ,psos,hypothetical protein	A3GW_RS0103385, ,psos,hypothetical protein	BW943_RS07195, ,psos,hypothetical protein	CECT5772_RS02650, ,psos,hypothetical protein	HMPREF0819_RS06540, ,psos,hypothetical protein	A3GY_RS0105465, ,psos,hypothetical protein	AT460_RS02785, ,psos,hypothetical protein	A2G56_RS07230, ,psos,hypothetical protein	F601_RS0105730, ,psos,hypothetical protein	BFM96_RS02950, ,psos,hypothetical protein	G574_RS0109820, ,psos,hypothetical protein	STRINF_RS01235, ,psos,hypothetical protein	HMPREF9423_RS09570, ,psos,hypothetical protein	NA30_RS03740, ,psos,hypothetical protein	HMPREF1654_RS07975, ,psos,hypothetical protein	A3I1_RS0106300, ,psos,hypothetical protein	BN415_RS07150, ,psos,hypothetical protein	A3I5_RS0105180, ,psos,hypothetical protein	F602_RS0100400, ,psos,hypothetical protein	D820_RS09565, ,psos,hypothetical protein	HMPREF8579_RS0102150, ,psos,hypothetical protein	HK29_RS02625, ,psos,hypothetical protein	H354_RS16445, ,psos,hypothetical protein	A3I7_RS0102100, ,psos,hypothetical protein	A3I9_RS0103395, ,psos,hypothetical protein	A0O21_RS09655, ,psos,hypothetical protein	HMPREF9180_RS08110, ,psos,hypothetical protein	AKK44_RS05185, ,psos,hypothetical protein	NX86_RS05880, ,psos,hypothetical protein	HMPREF1046_RS08205, ,psos,hypothetical protein	B6D67_RS00015, ,psos,hypothetical protein	SSAL8618_RS00015, ,psos,hypothetical protein	HMPREF9378_RS04455, ,psos,hypothetical protein	SSIN_RS01840, ,psos,hypothetical protein	BS63_RS0104905, ,psos,hypothetical protein	A3IA_RS0111470, ,psos,hypothetical protein	HMPREF9425_RS00055, ,psos,hypothetical protein
AT689_RS05450, ,psos,SAM-dependent methyltransferase	A4H00_RS06190, ,psos,SAM-dependent methyltransferase	BU200_RS07470, ,psos,SAM-dependent methyltransferase	HMPREF9171_RS110295, ,psos,SAM-dependent methyltransferase	B078_RS0109115, ,psos,SAM-dependent methyltransferase	HMPREF9421_RS04095, ,psos,SAM-dependent methyltransferase	A3GS_RS0102115, ,psos,SAM-dependent methyltransferase	H346_RS0103480, ,psos,SAM-dependent methyltransferase	ANG2_RS06120, ,psos,SAM-dependent methyltransferase	G573_RS0103380, ,psos,SAM-dependent methyltransferase	A3GU_RS0100055, ,psos,SAM-dependent methyltransferase	A3GW_RS0101820, ,psos,SAM-dependent methyltransferase	BW943_RS05760, ,psos,SAM-dependent methyltransferase	CECT5772_RS04605, ,psos,SAM-dependent methyltransferase	HMPREF0819_RS05200, ,psos,SAM-dependent methyltransferase	A3GY_RS0107165, ,psos,SAM-dependent methyltransferase	AT460_RS00775, ,psos,SAM-dependent methyltransferase	A2G56_RS05105, ,psos,SAM-dependent methyltransferase	F601_RS0106665, ,psos,SAM-dependent methyltransferase	BFM96_RS00645, ,psos,SAM-dependent methyltransferase	G574_RS0107030, ,psos,SAM-dependent methyltransferase	STRINF_RS09635, ,psos,SAM-dependent methyltransferase	HMPREF9423_RS08695, ,psos,SAM-dependent methyltransferase	NA30_RS07410, ,psos,SAM-dependent methyltransferase	HMPREF1654_RS09075, ,psos,SAM-dependent methyltransferase	A3I1_RS0106680, ,psos,SAM-dependent methyltransferase	BN415_RS07580, ,psos,SAM-dependent methyltransferase	A3I5_RS0108895, ,psos,SAM-dependent methyltransferase	F602_RS0104850, ,psos,SAM-dependent methyltransferase	D820_RS01575, ,psos,SAM-dependent methyltransferase	HMPREF8579_RS03080, ,psos,SAM-dependent methyltransferase	HK29_RS07710, ,psos,SAM-dependent methyltransferase	H354_RS15365, ,psos,SAM-dependent methyltransferase	A3I7_RS0105125, ,psos,SAM-dependent methyltransferase	A3I9_RS0108620, ,psos,SAM-dependent methyltransferase	A0O21_RS01040, ,psos,SAM-dependent methyltransferase	HMPREF9180_RS07760, ,psos,SAM-dependent methyltransferase	AKK44_RS04605, ,psos,SAM-dependent methyltransferase	NX86_RS05595, ,psos,SAM-dependent methyltransferase	HMPREF1046_RS03495, ,psos,SAM-dependent methyltransferase	B6D67_RS01535, ,psos,SAM-dependent methyltransferase	SSAL8618_RS08255, ,psos,SAM-dependent methyltransferase	HMPREF9378_RS05190, ,psos,SAM-dependent methyltransferase	SSIN_RS04010, ,psos,SAM-dependent methyltransferase	BS63_RS0108910, ,psos,SAM-dependent methyltransferase	A3IA_RS0110935, ,psos,SAM-dependent methyltransferase	HMPREF9425_RS01955, ,psos,SAM-dependent methyltransferase
AT689_RS07865, ,psos,uridine kinase	A4H00_RS00825, ,psos,uridine kinase	BU200_RS08150, ,psos,uridine kinase	HMPREF9171_RS106925, ,psos,uridine kinase	B078_RS0101030, ,psos,uridine kinase	HMPREF9421_RS08235, ,psos,uridine kinase	A3GS_RS0108870, ,psos,uridine kinase	H346_RS0101715, ,psos,uridine kinase	ANG2_RS08580, ,psos,uridine kinase	G573_RS0104690, ,psos,uridine kinase	A3GU_RS0103845, ,psos,uridine kinase	A3GW_RS0103115, ,psos,uridine kinase	BW943_RS07970, ,psos,uridine kinase	CECT5772_RS01720, ,psos,uridine kinase	HMPREF0819_RS00755, ,psos,uridine kinase	A3GY_RS0100675, ,psos,uridine kinase	AT460_RS05690, ,psos,uridine kinase	A2G56_RS00785, ,psos,uridine kinase	F601_RS0107360, ,psos,uridine kinase	BFM96_RS10160, ,psos,uridine kinase	G574_RS0107765, ,psos,uridine kinase	STRINF_RS06690, ,psos,uridine kinase	HMPREF9423_RS06655, ,psos,uridine kinase	NA30_RS05395, ,psos,uridine kinase	HMPREF1654_RS05540, ,psos,uridine kinase	A3I1_RS0104120, ,psos,uridine kinase	BN415_RS02495, ,psos,uridine kinase	A3I5_RS0106220, ,psos,uridine kinase	F602_RS0105875, ,psos,uridine kinase	D820_RS03485, ,psos,uridine kinase	HMPREF8579_RS06475, ,psos,uridine kinase	HK29_RS04185, ,psos,uridine kinase	H354_RS12785, ,psos,uridine kinase	A3I7_RS0103615, ,psos,uridine kinase	A3I9_RS0100505, ,psos,uridine kinase	A0O21_RS06230, ,psos,uridine kinase	HMPREF9180_RS05965, ,psos,uridine kinase	AKK44_RS03330, ,psos,uridine kinase	NX86_RS03055, ,psos,uridine kinase	HMPREF1046_RS04935, ,psos,uridine kinase	B6D67_RS06245, ,psos,uridine kinase	SSAL8618_RS04325, ,psos,uridine kinase	HMPREF9378_RS06980, ,psos,uridine kinase	SSIN_RS08675, ,psos,uridine kinase	BS63_RS0110440, ,psos,uridine kinase	A3IA_RS0108720, ,psos,uridine kinase	HMPREF9425_RS03725, ,psos,uridine kinase
AT689_RS00555, ,psos,hypothetical protein	A4H00_RS02520, ,psos,hypothetical protein	BU200_RS02875, ,psos,hypothetical protein	HMPREF9171_RS104600, ,psos,transporter	B078_RS0106850, ,psos,transporter	HMPREF9421_RS09640, ,psos,transporter	A3GS_RS0107550, ,psos,transporter	H346_RS0106640, ,psos,transporter	ANG2_RS08495, ,psos,transporter	G573_RS0100550, ,psos,transporter	A3GU_RS0106310, ,psos,transporter	A3GW_RS0106380, ,psos,hypothetical protein	BW943_RS03760, ,psos,transporter	CECT5772_RS03980, ,psos,transporter	HMPREF0819_RS06995, ,psos,transporter	A3GY_RS0108110, ,psos,transporter	AT460_RS00050, ,psos,transporter	A2G56_RS04965, ,psos,transporter	F601_RS0106720, ,psos,transporter	BFM96_RS05040, ,psos,transporter	G574_RS0107120, ,psos,transporter	STRINF_RS01135, ,psos,transporter	HMPREF9423_RS03690, ,psos,transporter	NA30_RS08095, ,psos,transporter	HMPREF1654_RS00600, ,psos,transporter	A3I1_RS0102780, ,psos,hypothetical protein	BN415_RS05440, ,psos,hypothetical protein	A3I5_RS0102755, ,psos,hypothetical protein	F602_RS0100470, ,psos,hypothetical protein	D820_RS07340, ,psos,transporter	HMPREF8579_RS02770, ,psos,transporter	HK29_RS07965, ,psos,transporter	H354_RS17275, ,psos,hypothetical protein	A3I7_RS0105185, ,psos,transporter	A3I9_RS0104215, ,psos,hypothetical protein	A0O21_RS07200, ,psos,transporter	HMPREF9180_RS03675, ,psos,transporter	AKK44_RS04070, ,psos,transporter	NX86_RS07545, ,psos,transporter	HMPREF1046_RS11780, ,psos,transporter	B6D67_RS07635, ,psos,transporter	SSAL8618_RS07365, ,psos,transporter	HMPREF9378_RS01810, ,psos,transporter	SSIN_RS07855, ,psos,transporter	BS63_RS0105610, ,psos,transporter associated with VraSR	A3IA_RS0111095, ,psos,hypothetical protein	HMPREF9425_RS02870, ,psos,transporter
AT689_RS07535, ,psos,hypothetical protein	A4H00_RS01240, ,psos,DNA-binding protein	BU200_RS04305, ,psos,DNA-binding protein	HMPREF9171_RS110155, ,psos,hypothetical protein	B078_RS0109570, ,psos,hypothetical protein	HMPREF9421_RS04245, ,psos,hypothetical protein	A3GS_RS0105680, ,psos,hypothetical protein	H346_RS0103400, ,psos,DNA-binding protein	ANG2_RS04495, ,psos,hypothetical protein	G573_RS0102985, ,psos,DNA-binding protein	A3GU_RS0100135, ,psos,hypothetical protein	A3GW_RS0102035, ,psos,hypothetical protein	BW943_RS05680, ,psos,DNA-binding protein	CECT5772_RS04525, ,psos,DNA-binding protein	HMPREF0819_RS05080, ,psos,DNA-binding protein	A3GY_RS0108480, ,psos,DNA-binding protein	AT460_RS00540, ,psos,hypothetical protein	A2G56_RS09355, ,psos,DNA-binding protein	F601_RS0108190, ,psos,hypothetical protein	BFM96_RS05105, ,psos,DNA-binding protein	G574_RS0104785, ,psos,DNA-binding protein	STRINF_RS09505, ,psos,DNA-binding protein	HMPREF9423_RS04820, ,psos,hypothetical protein	NA30_RS07500, ,psos,hypothetical protein	HMPREF1654_RS09535, ,psos,hypothetical protein	A3I1_RS0100230, ,psos,hypothetical protein	BN415_RS05190, ,psos,hypothetical protein	A3I5_RS0106270, ,psos,hypothetical protein	F602_RS0105395, ,psos,hypothetical protein	D820_RS01125, ,psos,hypothetical protein	HMPREF8579_RS04365, ,psos,hypothetical protein	HK29_RS06350, ,psos,DNA-binding protein	H354_RS17815, ,psos,hypothetical protein	A3I7_RS0105415, ,psos,hypothetical protein	A3I9_RS0100085, ,psos,hypothetical protein	A0O21_RS01140, ,psos,DNA-binding protein	HMPREF9180_RS04720, ,psos,hypothetical protein	AKK44_RS07785, ,psos,DNA-binding protein	NX86_RS05510, ,psos,DNA-binding protein	HMPREF1046_RS05630, ,psos,hypothetical protein	B6D67_RS01610, ,psos,hypothetical protein	SSAL8618_RS01755, ,psos,hypothetical protein	HMPREF9378_RS05365, ,psos,hypothetical protein	SSIN_RS02375, ,psos,DNA-binding protein	BS63_RS0100130, ,psos,hypothetical protein	A3IA_RS0109600, ,psos,hypothetical protein	HMPREF9425_RS07590, ,psos,hypothetical protein
AT689_RS08190, ,psos,ribonuclease HII	A4H00_RS09515, ,psos,ribonuclease HII	BU200_RS08565, ,psos,ribonuclease HII	HMPREF9171_RS107695, ,psos,ribonuclease HII	B078_RS0101795, ,psos,ribonuclease HII	HMPREF9421_RS07345, ,psos,ribonuclease HII	A3GS_RS0106985, ,psos,ribonuclease HII	H346_RS0107860, ,psos,ribonuclease HII	ANG2_RS05895, ,psos,ribonuclease HII	G573_RS0107380, ,psos,ribonuclease HII	A3GU_RS0102545, ,psos,ribonuclease HII	A3GW_RS0106775, ,psos,ribonuclease HII	BW943_RS09780, ,psos,ribonuclease HII	CECT5772_RS00055, ,psos,ribonuclease HII	HMPREF0819_RS02180, ,psos,ribonuclease HII	A3GY_RS0102355, ,psos,ribonuclease HII	AT460_RS04460, ,psos,ribonuclease HII	A2G56_RS02715, ,psos,ribonuclease HII	F601_RS0101105, ,psos,ribonuclease HII	BFM96_RS07590, ,psos,ribonuclease HII	G574_RS0109515, ,psos,ribonuclease HII	STRINF_RS05895, ,psos,ribonuclease HII	HMPREF9423_RS06445, ,psos,ribonuclease HII	NA30_RS08560, ,psos,ribonuclease HII	HMPREF1654_RS06115, ,psos,ribonuclease HII	A3I1_RS0102005, ,psos,ribonuclease HII	BN415_RS01820, ,psos,ribonuclease HII	A3I5_RS0104680, ,psos,ribonuclease HII	F602_RS0107375, ,psos,ribonuclease HII	D820_RS05105, ,psos,ribonuclease HII	HMPREF8579_RS05820, ,psos,ribonuclease HII	HK29_RS04920, ,psos,ribonuclease HII	H354_RS12230, ,psos,ribonuclease HII	A3I7_RS0104260, ,psos,ribonuclease HII	A3I9_RS0106140, ,psos,ribonuclease HII	A0O21_RS04485, ,psos,ribonuclease HII	HMPREF9180_RS05755, ,psos,ribonuclease HII	AKK44_RS00685, ,psos,ribonuclease HII	NX86_RS00985, ,psos,ribonuclease HII	HMPREF1046_RS07830, ,psos,ribonuclease HII	B6D67_RS05100, ,psos,ribonuclease HII	SSAL8618_RS05820, ,psos,ribonuclease HII	HMPREF9378_RS07965, ,psos,ribonuclease HII	SSIN_RS01470, ,psos,ribonuclease HII	BS63_RS0103110, ,psos,ribonuclease HII	A3IA_RS0101530, ,psos,ribonuclease HII	HMPREF9425_RS05110, ,psos,ribonuclease HII
AT689_RS10070, ,psos,hypothetical protein	A4H00_RS00280, ,psos,hypothetical protein	BU200_RS03555, ,psos,hypothetical protein	HMPREF9171_RS109960, ,psos,hypothetical protein	B078_RS0107200, ,psos,hypothetical protein	HMPREF9421_RS04580, ,psos,hypothetical protein	A3GS_RS0104460, ,psos,hypothetical protein	H346_RS0103175, ,psos,hypothetical protein	ANG2_RS01545, ,psos,hypothetical protein	G573_RS0109745, ,psos,hypothetical protein	A3GU_RS0100380, ,psos,hypothetical protein	A3GW_RS0105310, ,psos,hypothetical protein	BW943_RS03915, ,psos,hypothetical protein	CECT5772_RS04240, ,psos,hypothetical protein	HMPREF0819_RS04730, ,psos,hypothetical protein	A3GY_RS0105015, ,psos,hypothetical protein	AT460_RS08805, ,psos,hypothetical protein	A2G56_RS04280, ,psos,hypothetical protein	F601_RS0109230, ,psos,hypothetical protein	BFM96_RS05300, ,psos,hypothetical protein	G574_RS0105890, ,psos,hypothetical protein	STRINF_RS09205, ,psos,hypothetical protein	HMPREF9423_RS04400, ,psos,hypothetical protein	NA30_RS08330, ,psos,hypothetical protein	HMPREF1654_RS00930, ,psos,hypothetical protein	A3I1_RS0100845, ,psos,hypothetical protein	BN415_RS07305, ,psos,hypothetical protein	A3I5_RS0101295, ,psos,hypothetical protein	F602_RS0108930, ,psos,hypothetical protein	D820_RS02210, ,psos,hypothetical protein	HMPREF8579_RS03935, ,psos,hypothetical protein	HK29_RS02830, ,psos,hypothetical protein	H354_RS14575, ,psos,hypothetical protein	A3I7_RS0107830, ,psos,hypothetical protein	A3I9_RS0107290, ,psos,hypothetical protein	A0O21_RS01725, ,psos,hypothetical protein	HMPREF9180_RS04355, ,psos,hypothetical protein	AKK44_RS06885, ,psos,hypothetical protein	NX86_RS06545, ,psos,hypothetical protein	HMPREF1046_RS03840, ,psos,hypothetical protein	B6D67_RS01850, ,psos,hypothetical protein	SSAL8618_RS01955, ,psos,hypothetical protein	HMPREF9378_RS10355, ,psos,hypothetical protein	SSIN_RS00225, ,psos,hypothetical protein	BS63_RS0104370, ,psos,hypothetical protein	A3IA_RS0110095, ,psos,hypothetical protein	HMPREF9425_RS07385, ,psos,hypothetical protein
AT689_RS00980, ,psos,50S ribosomal protein L13	A4H00_RS02025, ,psos,50S ribosomal protein L13	BU200_RS05480, ,psos,50S ribosomal protein L13	HMPREF9171_RS103955, ,psos,50S ribosomal protein L13	B078_RS0104730, ,psos,50S ribosomal protein L13	HMPREF9421_RS03495, ,psos,50S ribosomal protein L13	A3GS_RS0106290, ,psos,50S ribosomal protein L13	H346_RS0106845, ,psos,50S ribosomal protein L13	ANG2_RS02805, ,psos,50S ribosomal protein L13	G573_RS0103630, ,psos,50S ribosomal protein L13	A3GU_RS0106905, ,psos,50S ribosomal protein L13	A3GW_RS0109695, ,psos,50S ribosomal protein L13	BW943_RS05400, ,psos,50S ribosomal protein L13	CECT5772_RS03420, ,psos,50S ribosomal protein L13	HMPREF0819_RS07800, ,psos,50S ribosomal protein L13	A3GY_RS0107715, ,psos,50S ribosomal protein L13	AT460_RS01165, ,psos,50S ribosomal protein L13	A2G56_RS08745, ,psos,50S ribosomal protein L13	F601_RS0102735, ,psos,50S ribosomal protein L13	BFM96_RS01145, ,psos,50S ribosomal protein L13	G574_RS0102180, ,psos,50S ribosomal protein L13	STRINF_RS02115, ,psos,50S ribosomal protein L13	HMPREF9423_RS11155, ,psos,50S ribosomal protein L13	NA30_RS06145, ,psos,50S ribosomal protein L13	HMPREF1654_RS07520, ,psos,50S ribosomal protein L13	A3I1_RS0104885, ,psos,50S ribosomal protein L13	BN415_RS06030, ,psos,50S ribosomal protein L13	A3I5_RS0107660, ,psos,50S ribosomal protein L13	F602_RS0103655, ,psos,50S ribosomal protein L13	D820_RS08830, ,psos,50S ribosomal protein L13	HMPREF8579_RS0101870, ,psos,50S ribosomal protein L13	HK29_RS01080, ,psos,50S ribosomal protein L13	H354_RS19290, ,psos,50S ribosomal protein L13	A3I7_RS0107160, ,psos,50S ribosomal protein L13	A3I9_RS0109900, ,psos,50S ribosomal protein L13	A0O21_RS07975, ,psos,50S ribosomal protein L13	HMPREF9180_RS09530, ,psos,50S ribosomal protein L13	AKK44_RS06045, ,psos,50S ribosomal protein L13	NX86_RS07675, ,psos,50S ribosomal protein L13	HMPREF1046_RS05425, ,psos,50S ribosomal protein L13	B6D67_RS08945, ,psos,50S ribosomal protein L13	SSAL8618_RS00690, ,psos,50S ribosomal protein L13	HMPREF9378_RS03220, ,psos,50S ribosomal protein L13	SSIN_RS02660, ,psos,50S ribosomal protein L13	BS63_RS0109595, ,psos,50S ribosomal protein L13	A3IA_RS0106640, ,psos,50S ribosomal protein L13	HMPREF9425_RS08770, ,psos,50S ribosomal protein L13
AT689_RS03495, ,psos,DNA mismatch repair protein MutS	A4H00_RS03540, ,psos,DNA mismatch repair protein MutS	BU200_RS07135, ,psos,DNA mismatch repair protein MutS	HMPREF9171_RS111950, ,psos,DNA mismatch repair protein MutS	B078_RS0107965, ,psos,DNA mismatch repair protein MutS	HMPREF9421_RS02390, ,psos,DNA mismatch repair protein MutS	A3GS_RS0101555, ,psos,DNA mismatch repair protein MutS	H346_RS0105220, ,psos,DNA mismatch repair protein MutS	ANG2_RS07950, ,psos,DNA mismatch repair protein MutS	G573_RS0102550, ,psos,DNA mismatch repair protein MutS	A3GU_RS0105005, ,psos,DNA mismatch repair protein MutS	A3GW_RS0108705, ,psos,DNA mismatch repair protein MutS	BW943_RS02605, ,psos,DNA mismatch repair protein MutS	CECT5772_RS04705, ,psos,DNA mismatch repair protein MutS	HMPREF0819_RS06225, ,psos,DNA mismatch repair protein MutS	A3GY_RS0105755, ,psos,DNA mismatch repair protein MutS	AT460_RS09860, ,psos,DNA mismatch repair protein MutS	A2G56_RS07715, ,psos,DNA mismatch repair protein MutS	F601_RS0106100, ,psos,DNA mismatch repair protein MutS	BFM96_RS03445, ,psos,DNA mismatch repair protein MutS	G574_RS0106450, ,psos,DNA mismatch repair protein MutS	STRINF_RS02415, ,psos,DNA mismatch repair protein MutS	HMPREF9423_RS10720, ,psos,DNA mismatch repair protein MutS	NA30_RS00445, ,psos,DNA mismatch repair protein MutS	HMPREF1654_RS08465, ,psos,DNA mismatch repair protein MutS	A3I1_RS0106555, ,psos,DNA mismatch repair protein MutS	BN415_RS09125, ,psos,DNA mismatch repair protein MutS	A3I5_RS0110375, ,psos,DNA mismatch repair protein MutS	F602_RS0103540, ,psos,DNA mismatch repair protein MutS	D820_RS00360, ,psos,DNA mismatch repair protein MutS	HMPREF8579_RS09710, ,psos,DNA mismatch repair protein MutS	HK29_RS01940, ,psos,DNA mismatch repair protein MutS	H354_RS15680, ,psos,DNA mismatch repair protein MutS	A3I7_RS0106975, ,psos,DNA mismatch repair protein MutS	A3I9_RS0102745, ,psos,DNA mismatch repair protein MutS	A0O21_RS09320, ,psos,DNA mismatch repair protein MutS	HMPREF9180_RS09155, ,psos,DNA mismatch repair protein MutS	AKK44_RS01210, ,psos,DNA mismatch repair protein MutS	NX86_RS06880, ,psos,DNA mismatch repair protein MutS	HMPREF1046_RS12810, ,psos,DNA mismatch repair protein MutS	B6D67_RS09710, ,psos,DNA mismatch repair protein MutS	SSAL8618_RS00310, ,psos,DNA mismatch repair protein MutS	HMPREF9378_RS02255, ,psos,DNA mismatch repair protein MutS	SSIN_RS08235, ,psos,DNA mismatch repair protein MutS	BS63_RS0103940, ,psos,DNA mismatch repair protein MutS	A3IA_RS0106245, ,psos,DNA mismatch repair protein MutS	HMPREF9425_RS08565, ,psos,DNA mismatch repair protein MutS
AT689_RS02855, ,psos,amidophosphoribosyltransferase	A4H00_RS05775, ,psos,competence protein	BU200_RS10050, ,psos,amidophosphoribosyltransferase	HMPREF9171_RS104685, ,psos,hypothetical protein	B078_RS0106965, ,psos,hypothetical protein	HMPREF9421_RS09600, ,psos,amidophosphoribosyltransferase	A3GS_RS0107590, ,psos,hypothetical protein	H346_RS0103020, ,psos,competence protein ComF	ANG2_RS06750, ,psos,hypothetical protein	G573_RS0100615, ,psos,competence protein	A3GU_RS0106350, ,psos,hypothetical protein	A3GW_RS0103770, ,psos,hypothetical protein	BW943_RS10185, ,psos,competence protein ComF	CECT5772_RS03940, ,psos,competence protein ComF	HMPREF0819_RS06955, ,psos,amidophosphoribosyltransferase	A3GY_RS0108065, ,psos,hypothetical protein	AT460_RS00010, ,psos,competence protein	A2G56_RS04925, ,psos,competence protein	F601_RS0100150, ,psos,hypothetical protein	BFM96_RS05080, ,psos,amidophosphoribosyltransferase	G574_RS0107165, ,psos,competence protein	STRINF_RS01175, ,psos,amidophosphoribosyltransferase	HMPREF9423_RS09400, ,psos,amidophosphoribosyltransferase	NA30_RS09775, ,psos,competence protein FC	HMPREF1654_RS00705, ,psos,competence protein	A3I1_RS0102820, ,psos,hypothetical protein	BN415_RS03890, ,psos,hypothetical protein	A3I5_RS0102840, ,psos,hypothetical protein	F602_RS0100430, ,psos,hypothetical protein	D820_RS07275, ,psos,late competence protein	HMPREF8579_RS0102140, ,psos,amidophosphoribosyltransferase	HK29_RS02450, ,psos,amidophosphoribosyltransferase	H354_RS16280, ,psos,amidophosphoribosyltransferase	A3I7_RS0111240, ,psos,hypothetical protein	A3I9_RS0104255, ,psos,hypothetical protein	A0O21_RS07155, ,psos,competence protein	HMPREF9180_RS01970, ,psos,amidophosphoribosyltransferase	AKK44_RS04110, ,psos,hypothetical protein	NX86_RS07585, ,psos,competence protein ComF	HMPREF1046_RS03990, ,psos,amidophosphoribosyltransferase	B6D67_RS07595, ,psos,competence protein ComF	SSAL8618_RS02005, ,psos,competence protein	HMPREF9378_RS01850, ,psos,hypothetical protein	SSIN_RS07815, ,psos,competence protein	BS63_RS0105570, ,psos,hypothetical protein	A3IA_RS0108050, ,psos,hypothetical protein	HMPREF9425_RS07335, ,psos,competence protein
AT689_RS05435, ,psos,HD domain-containing protein	A4H00_RS06180, ,psos,HD domain-containing protein	BU200_RS07480, ,psos,HD domain-containing protein	HMPREF9171_RS110310, ,psos,HD domain-containing protein	B078_RS0109125, ,psos,HD domain-containing protein	HMPREF9421_RS04080, ,psos,HD domain-containing protein	A3GS_RS0102100, ,psos,HD domain-containing protein	H346_RS0103500, ,psos,HD domain-containing protein	ANG2_RS06130, ,psos,HD domain-containing protein	G573_RS0103370, ,psos,HD domain-containing protein	A3GU_RS0100045, ,psos,HD domain-containing protein	A3GW_RS0101800, ,psos,HD domain-containing protein	BW943_RS05770, ,psos,HD domain-containing protein	CECT5772_RS04615, ,psos,haloacid dehalogenase	HMPREF0819_RS05215, ,psos,HD domain-containing protein	A3GY_RS0107145, ,psos,HD domain-containing protein	AT460_RS00785, ,psos,HAD family hydrolase	A2G56_RS05115, ,psos,HD domain-containing protein	F601_RS0106675, ,psos,HD domain-containing protein	BFM96_RS00655, ,psos,HD domain-containing protein	G574_RS0107020, ,psos,HD domain-containing protein	STRINF_RS09645, ,psos,HD domain-containing protein	HMPREF9423_RS08710, ,psos,HD domain-containing protein	NA30_RS07400, ,psos,HD domain-containing protein	HMPREF1654_RS09090, ,psos,HD domain-containing protein	A3I1_RS0106690, ,psos,HD domain-containing protein	BN415_RS07590, ,psos,HD domain-containing protein	A3I5_RS0108910, ,psos,HD domain-containing protein	F602_RS0104835, ,psos,HD domain-containing protein	D820_RS01565, ,psos,HD domain-containing protein	HMPREF8579_RS03070, ,psos,HD domain-containing protein	HK29_RS07720, ,psos,HD domain-containing protein	H354_RS15380, ,psos,HD superfamily hydrolase	A3I7_RS0105140, ,psos,HD domain-containing protein	A3I9_RS0108630, ,psos,HD domain-containing protein	A0O21_RS01030, ,psos,HD domain-containing protein	HMPREF9180_RS07775, ,psos,HD domain-containing protein	AKK44_RS04615, ,psos,HAD family hydrolase	NX86_RS05605, ,psos,haloacid dehalogenase	HMPREF1046_RS03510, ,psos,HD domain-containing protein	B6D67_RS01525, ,psos,HD domain-containing protein	SSAL8618_RS08265, ,psos,haloacid dehalogenase	HMPREF9378_RS05175, ,psos,HD domain-containing protein	SSIN_RS04000, ,psos,haloacid dehalogenase	BS63_RS0108925, ,psos,HD domain-containing protein	A3IA_RS0110925, ,psos,HD domain-containing protein	HMPREF9425_RS01940, ,psos,HD domain-containing protein
AT689_RS01320, ,psos,50S ribosomal protein L6	A4H00_RS04330, ,psos,50S ribosomal protein L6	BU200_RS08285, ,psos,50S ribosomal protein L6	HMPREF9171_RS103285, ,psos,50S ribosomal protein L6	B078_RS0105780, ,psos,50S ribosomal protein L6	HMPREF9421_RS01250, ,psos,50S ribosomal protein L6	A3GS_RS0102345, ,psos,50S ribosomal protein L6	H346_RS0102920, ,psos,50S ribosomal protein L6	ANG2_RS03795, ,psos,50S ribosomal protein L6	G573_RS0100315, ,psos,50S ribosomal protein L6	A3GU_RS0108955, ,psos,50S ribosomal protein L6	A3GW_RS0105015, ,psos,50S ribosomal protein L6	BW943_RS02425, ,psos,50S ribosomal protein L6	CECT5772_RS10100, ,psos,50S ribosomal protein L6	HMPREF0819_RS06675, ,psos,50S ribosomal protein L6	A3GY_RS0108740, ,psos,50S ribosomal protein L6	AT460_RS09430, ,psos,50S ribosomal protein L6	A2G56_RS06710, ,psos,50S ribosomal protein L6	F601_RS0104755, ,psos,50S ribosomal protein L6	BFM96_RS02355, ,psos,50S ribosomal protein L6	G574_RS0108700, ,psos,50S ribosomal protein L6	STRINF_RS01985, ,psos,50S ribosomal protein L6	HMPREF9423_RS09100, ,psos,50S ribosomal protein L6	NA30_RS08825, ,psos,50S ribosomal protein L6	HMPREF1654_RS08905, ,psos,50S ribosomal protein L6	A3I1_RS0102930, ,psos,50S ribosomal protein L6	BN415_RS06700, ,psos,50S ribosomal protein L6	A3I5_RS0110000, ,psos,50S ribosomal protein L6	F602_RS0101595, ,psos,50S ribosomal protein L6	D820_RS00705, ,psos,50S ribosomal protein L6	HMPREF8579_RS09475, ,psos,50S ribosomal protein L6	HK29_RS01670, ,psos,50S ribosomal protein L6	H354_RS18790, ,psos,50S ribosomal protein L6	A3I7_RS0110885, ,psos,50S ribosomal protein L6	A3I9_RS0103690, ,psos,50S ribosomal protein L6	A0O21_RS10150, ,psos,50S ribosomal protein L6	HMPREF9180_RS02215, ,psos,50S ribosomal protein L6	AKK44_RS00225, ,psos,50S ribosomal protein L6	NX86_RS05150, ,psos,50S ribosomal protein L6	HMPREF1046_RS10860, ,psos,50S ribosomal protein L6	B6D67_RS00445, ,psos,50S ribosomal protein L6	SSAL8618_RS09715, ,psos,50S ribosomal protein L6	HMPREF9378_RS03780, ,psos,50S ribosomal protein L6	SSIN_RS08090, ,psos,50S ribosomal protein L6	BS63_RS0109455, ,psos,50S ribosomal protein L6	A3IA_RS0104910, ,psos,50S ribosomal protein L6	HMPREF9425_RS00495, ,psos,50S ribosomal protein L6
AT689_RS09135, ,psos,rRNA (cytidine-2-O-)-methyltransferase	A4H00_RS00205, ,psos,16S rRNA (cytidine(1402)-2-O)-methyltransferase	BU200_RS08710, ,psos,16S rRNA (cytidine(1402)-2-O)-methyltransferase	HMPREF9171_RS109910, ,psos,rRNA (cytidine-2-O-)-methyltransferase	B078_RS0107255, ,psos,rRNA (cytidine-2-O-)-methyltransferase	HMPREF9421_RS04635, ,psos,rRNA (cytidine-2-O-)-methyltransferase	A3GS_RS0104515, ,psos,rRNA (cytidine-2-O-)-methyltransferase	H346_RS0103120, ,psos,rRNA (cytidine-2-O-)-methyltransferase	ANG2_RS01600, ,psos,rRNA (cytidine-2-O-)-methyltransferase	G573_RS0109690, ,psos,rRNA (cytidine-2-O-)-methyltransferase	A3GU_RS0100435, ,psos,rRNA (cytidine-2-O-)-methyltransferase	A3GW_RS0101625, ,psos,rRNA (cytidine-2-O-)-methyltransferase	BW943_RS03890, ,psos,rRNA (cytidine-2-O-)-methyltransferase	CECT5772_RS04215, ,psos,rRNA (cytidine-2-O-)-methyltransferase	HMPREF0819_RS04675, ,psos,rRNA (cytidine-2-O-)-methyltransferase	A3GY_RS0104960, ,psos,rRNA (cytidine-2-O-)-methyltransferase	AT460_RS09285, ,psos,16S rRNA (cytidine(1402)-2-O)-methyltransferase	A2G56_RS04230, ,psos,16S rRNA (cytidine(1402)-2-O)-methyltransferase	F601_RS0109160, ,psos,rRNA (cytidine-2-O-)-methyltransferase	BFM96_RS05370, ,psos,16S rRNA (cytidine(1402)-2-O)-methyltransferase	G574_RS0105840, ,psos,rRNA (cytidine-2-O-)-methyltransferase	STRINF_RS09150, ,psos,rRNA (cytidine-2-O-)-methyltransferase	HMPREF9423_RS07230, ,psos,rRNA (cytidine-2-O-)-methyltransferase	NA30_RS08385, ,psos,rRNA (cytidine-2-O-)-methyltransferase	HMPREF1654_RS00985, ,psos,rRNA (cytidine-2-O-)-methyltransferase	A3I1_RS0103735, ,psos,rRNA (cytidine-2-O-)-methyltransferase	BN415_RS00140, ,psos,rRNA (cytidine-2-O-)-methyltransferase	A3I5_RS0109665, ,psos,rRNA (cytidine-2-O-)-methyltransferase	F602_RS0108875, ,psos,rRNA (cytidine-2-O-)-methyltransferase	D820_RS02265, ,psos,rRNA (cytidine-2-O-)-methyltransferase	HMPREF8579_RS04590, ,psos,rRNA (cytidine-2-O-)-methyltransferase	HK29_RS05990, ,psos,rRNA (cytidine-2-O-)-methyltransferase	H354_RS18450, ,psos,rRNA (cytidine-2-O-)-methyltransferase	A3I7_RS0107900, ,psos,rRNA (cytidine-2-O-)-methyltransferase	A3I9_RS0107235, ,psos,16S rRNA (cytidine(1402)-2-O)-methyltransferase	A0O21_RS01815, ,psos,16S rRNA (cytidine(1402)-2-O)-methyltransferase	HMPREF9180_RS06550, ,psos,rRNA (cytidine-2-O-)-methyltransferase	AKK44_RS06860, ,psos,rRNA (cytidine-2-O-)-methyltransferase	NX86_RS06520, ,psos,rRNA (cytidine-2-O-)-methyltransferase	HMPREF1046_RS08695, ,psos,rRNA (cytidine-2-O-)-methyltransferase	B6D67_RS01875, ,psos,rRNA (cytidine-2-O-)-methyltransferase	SSAL8618_RS02675, ,psos,rRNA (cytidine-2-O-)-methyltransferase	HMPREF9378_RS10295, ,psos,rRNA (cytidine-2-O-)-methyltransferase	SSIN_RS02430, ,psos,rRNA (cytidine-2-O-)-methyltransferase	BS63_RS0107800, ,psos,rRNA (cytidine-2-O-)-methyltransferase	A3IA_RS0108165, ,psos,rRNA (cytidine-2-O-)-methyltransferase	HMPREF9425_RS06780, ,psos,rRNA (cytidine-2-O-)-methyltransferase
AT689_RS00490, ,psos,hypothetical protein	A4H00_RS05230, ,psos,hypothetical protein	BU200_RS00910, ,psos,hypothetical protein	HMPREF9171_RS110580, ,psos,hypothetical protein	B078_RS0108350, ,psos,hypothetical protein	HMPREF9421_RS03330, ,psos,hypothetical protein	A3GS_RS0102775, ,psos,hypothetical protein	H346_RS0100800, ,psos,hypothetical protein	ANG2_RS07640, ,psos,hypothetical protein	G573_RS0103090, ,psos,hypothetical protein	A3GU_RS0105540, ,psos,hypothetical protein	A3GW_RS0106570, ,psos,hypothetical protein	BW943_RS08800, ,psos,hypothetical protein	CECT5772_RS05275, ,psos,hypothetical protein	HMPREF0819_RS05540, ,psos,hypothetical protein	A3GY_RS0106870, ,psos,hypothetical protein	AT460_RS01640, ,psos,hypothetical protein	A2G56_RS05880, ,psos,hypothetical protein	F601_RS0106605, ,psos,hypothetical protein	BFM96_RS04260, ,psos,hypothetical protein	G574_RS0110065, ,psos,hypothetical protein	STRINF_RS05010, ,psos,hypothetical protein	HMPREF9423_RS03725, ,psos,hypothetical protein	NA30_RS02315, ,psos,hypothetical protein	HMPREF1654_RS03675, ,psos,hypothetical protein	A3I1_RS0100030, ,psos,hypothetical protein	BN415_RS07445, ,psos,hypothetical protein	A3I5_RS0105705, ,psos,hypothetical protein	F602_RS0101760, ,psos,hypothetical protein	D820_RS01285, ,psos,hypothetical protein	HMPREF8579_RS02810, ,psos,hypothetical protein	HK29_RS07925, ,psos,hypothetical protein	H354_RS15630, ,psos,hypothetical protein	A3I7_RS0106505, ,psos,hypothetical protein	A3I9_RS0110440, ,psos,hypothetical protein	A0O21_RS00640, ,psos,hypothetical protein	HMPREF9180_RS03710, ,psos,hypothetical protein	AKK44_RS05935, ,psos,hypothetical protein	NX86_RS00835, ,psos,hypothetical protein	HMPREF1046_RS10265, ,psos,hypothetical protein	B6D67_RS08525, ,psos,hypothetical protein	SSAL8618_RS09015, ,psos,hypothetical protein	HMPREF9378_RS00905, ,psos,hypothetical protein	SSIN_RS08340, ,psos,hypothetical protein	BS63_RS0106775, ,psos,hypothetical protein	A3IA_RS0107050, ,psos,hypothetical protein	HMPREF9425_RS01135, ,psos,hypothetical protein
AT689_RS01275, ,psos,30S ribosomal protein S13	A4H00_RS04370, ,psos,30S ribosomal protein S13	BU200_RS08240, ,psos,30S ribosomal protein S13	HMPREF9171_RS103325, ,psos,30S ribosomal protein S13	B078_RS0105740, ,psos,30S ribosomal protein S13	HMPREF9421_RS01210, ,psos,30S ribosomal protein S13	A3GS_RS0102305, ,psos,30S ribosomal protein S13	H346_RS0102960, ,psos,30S ribosomal protein S13	ANG2_RS03755, ,psos,30S ribosomal protein S13	G573_RS0100355, ,psos,30S ribosomal protein S13	A3GU_RS0108915, ,psos,30S ribosomal protein S13	A3GW_RS0105055, ,psos,30S ribosomal protein S13	BW943_RS02470, ,psos,30S ribosomal protein S13	CECT5772_RS10060, ,psos,30S ribosomal protein S13	HMPREF0819_RS06630, ,psos,30S ribosomal protein S13	A3GY_RS0108700, ,psos,30S ribosomal protein S13	AT460_RS09390, ,psos,30S ribosomal protein S13	A2G56_RS06670, ,psos,30S ribosomal protein S13	F601_RS0104795, ,psos,30S ribosomal protein S13	BFM96_RS02315, ,psos,30S ribosomal protein S13	G574_RS0108660, ,psos,30S ribosomal protein S13	STRINF_RS02030, ,psos,30S ribosomal protein S13	HMPREF9423_RS09060, ,psos,30S ribosomal protein S13	NA30_RS08785, ,psos,30S ribosomal protein S13	HMPREF1654_RS08945, ,psos,30S ribosomal protein S13	A3I1_RS0102970, ,psos,30S ribosomal protein S13	BN415_RS06660, ,psos,30S ribosomal protein S13	A3I5_RS0109960, ,psos,30S ribosomal protein S13	F602_RS0101635, ,psos,30S ribosomal protein S13	D820_RS00750, ,psos,30S ribosomal protein S13	HMPREF8579_RS09430, ,psos,30S ribosomal protein S13	HK29_RS01625, ,psos,30S ribosomal protein S13	H354_RS18835, ,psos,30S ribosomal protein S13	A3I7_RS0110925, ,psos,30S ribosomal protein S13	A3I9_RS0103650, ,psos,30S ribosomal protein S13	A0O21_RS10190, ,psos,30S ribosomal protein S13	HMPREF9180_RS02255, ,psos,30S ribosomal protein S13	AKK44_RS00265, ,psos,30S ribosomal protein S13	NX86_RS05190, ,psos,30S ribosomal protein S13	HMPREF1046_RS10815, ,psos,30S ribosomal protein S13	B6D67_RS00490, ,psos,30S ribosomal protein S13	SSAL8618_RS09675, ,psos,30S ribosomal protein S13	HMPREF9378_RS03740, ,psos,30S ribosomal protein S13	SSIN_RS08050, ,psos,30S ribosomal protein S13	BS63_RS0109495, ,psos,30S ribosomal protein S13	A3IA_RS0104950, ,psos,30S ribosomal protein S13	HMPREF9425_RS00535, ,psos,30S ribosomal protein S13
AT689_RS09715, ,psos,hypothetical protein	A4H00_RS06480, ,psos,hypothetical protein	BU200_RS06090, ,psos,hypothetical protein	HMPREF9171_RS105695, ,psos,hypothetical protein	B078_RS0104185, ,psos,hypothetical protein	HMPREF9421_RS09305, ,psos,hypothetical protein	A3GS_RS0109415, ,psos,hypothetical protein	H346_RS0108140, ,psos,hypothetical protein	ANG2_RS04235, ,psos,hypothetical protein	G573_RS0105330, ,psos,hypothetical protein	A3GU_RS0107245, ,psos,hypothetical protein	A3GW_RS0100415, ,psos,hypothetical protein	BW943_RS00890, ,psos,hypothetical protein	CECT5772_RS02205, ,psos,hypothetical protein	HMPREF0819_RS00305, ,psos,hypothetical protein	A3GY_RS0100285, ,psos,hypothetical protein	AT460_RS08165, ,psos,hypothetical protein	A2G56_RS04495, ,psos,hypothetical protein	F601_RS0110130, ,psos,hypothetical protein	BFM96_RS00130, ,psos,hypothetical protein	G574_RS0108390, ,psos,hypothetical protein	STRINF_RS02965, ,psos,hypothetical protein	HMPREF9423_RS08145, ,psos,hypothetical protein	NA30_RS06375, ,psos,hypothetical protein	HMPREF1654_RS04335, ,psos,hypothetical protein	A3I1_RS0103865, ,psos,hypothetical protein	BN415_RS03655, ,psos,hypothetical protein	A3I5_RS0102035, ,psos,hypothetical protein	F602_RS0109545, ,psos,hypothetical protein	D820_RS06945, ,psos,hypothetical protein	HMPREF8579_RS04035, ,psos,hypothetical protein	HK29_RS06680, ,psos,hypothetical protein	H354_RS14465, ,psos,hypothetical protein	A3I7_RS0109400, ,psos,hypothetical protein	A3I9_RS0107955, ,psos,hypothetical protein	A0O21_RS06670, ,psos,hypothetical protein	HMPREF9180_RS07330, ,psos,hypothetical protein	AKK44_RS04405, ,psos,hypothetical protein	NX86_RS06470, ,psos,hypothetical protein	HMPREF1046_RS09870, ,psos,hypothetical protein	B6D67_RS06825, ,psos,hypothetical protein	SSAL8618_RS03180, ,psos,hypothetical protein	HMPREF9378_RS05595, ,psos,hypothetical protein	SSIN_RS00695, ,psos,hypothetical protein	BS63_RS0109900, ,psos,hypothetical protein	A3IA_RS0110495, ,psos,hypothetical protein	HMPREF9425_RS06320, ,psos,hypothetical protein
AT689_RS08160, ,psos,ATP-dependent nuclease subunit B	A4H00_RS08315, ,psos,ATP-dependent nuclease subunit B	BU200_RS09460, ,psos,ATP-dependent nuclease subunit B	HMPREF9171_RS107160, ,psos,ATP-dependent nuclease subunit B	B078_RS0100490, ,psos,ATP-dependent nuclease subunit B	HMPREF9421_RS08090, ,psos,ATP-dependent nuclease subunit B	A3GS_RS0100435, ,psos,ATP-dependent nuclease subunit B	H346_RS0101275, ,psos,ATP-dependent nuclease subunit B	ANG2_RS05000, ,psos,ATP-dependent nuclease subunit B	G573_RS0105140, ,psos,ATP-dependent nuclease subunit B	A3GU_RS0101695, ,psos,ATP-dependent nuclease subunit B	A3GW_RS0106820, ,psos,ATP-dependent nuclease subunit B	BW943_RS03510, ,psos,ATP-dependent nuclease subunit B	CECT5772_RS00970, ,psos,ATP-dependent nuclease subunit B	HMPREF0819_RS00960, ,psos,ATP-dependent nuclease subunit B	A3GY_RS0101050, ,psos,ATP-dependent nuclease subunit B	AT460_RS03260, ,psos,ATP-dependent nuclease subunit B	A2G56_RS03955, ,psos,ATP-dependent nuclease subunit B	F601_RS0107445, ,psos,ATP-dependent nuclease subunit B	BFM96_RS07010, ,psos,ATP-dependent nuclease subunit B	G574_RS0102860, ,psos,ATP-dependent nuclease subunit B	STRINF_RS06880, ,psos,ATP-dependent nuclease subunit B	HMPREF9423_RS06570, ,psos,ATP-dependent nuclease subunit B	NA30_RS03220, ,psos,ATP-dependent nuclease subunit B	HMPREF1654_RS04725, ,psos,ATP-dependent nuclease subunit B	A3I1_RS0102405, ,psos,ATP-dependent nuclease subunit B	BN415_RS01175, ,psos,ATP-dependent nuclease subunit B	A3I5_RS0107335, ,psos,ATP-dependent nuclease subunit B	F602_RS0106705, ,psos,ATP-dependent nuclease subunit B	D820_RS02965, ,psos,ATP-dependent nuclease subunit B	HMPREF8579_RS05790, ,psos,ATP-dependent nuclease subunit B	HK29_RS04890, ,psos,ATP-dependent nuclease subunit B	H354_RS12200, ,psos,ATP-dependent nuclease subunit B	A3I7_RS0105915, ,psos,ATP-dependent nuclease subunit B	A3I9_RS0105290, ,psos,ATP-dependent nuclease subunit B	A0O21_RS05995, ,psos,ATP-dependent nuclease subunit B	HMPREF9180_RS05880, ,psos,ATP-dependent nuclease subunit B	AKK44_RS06605, ,psos,ATP-dependent nuclease subunit B	NX86_RS06020, ,psos,ATP-dependent nuclease subunit B	HMPREF1046_RS03715, ,psos,ATP-dependent nuclease subunit B	B6D67_RS03410, ,psos,ATP-dependent helicase/deoxyribonuclease subunit B	SSAL8618_RS08740, ,psos,ATP-dependent nuclease subunit B	HMPREF9378_RS09165, ,psos,ATP-dependent nuclease subunit B	SSIN_RS03105, ,psos,ATP-dependent nuclease subunit B	BS63_RS0105785, ,psos,ATP-dependent nuclease subunit B	A3IA_RS0105465, ,psos,ATP-dependent nuclease subunit B	HMPREF9425_RS01470, ,psos,ATP-dependent nuclease subunit B
AT689_RS03900, ,psos,50S ribosomal protein L33	A4H00_RS11390, ,psos,50S ribosomal protein L33	BU200_RS04455, ,psos,50S ribosomal protein L33	HMPREF9171_RS1000000113195, ,psos,50S ribosomal protein L33	B078_RS10120, ,psos,50S ribosomal protein L33	HMPREF9421_RS10230, ,psos,50S ribosomal protein L33	A3GS_RS12265, ,psos,50S ribosomal protein L33	H346_RS10285, ,psos,50S ribosomal protein L33	ANG2_RS09325, ,psos,50S ribosomal protein L33	G573_RS11245, ,psos,50S ribosomal protein L33	A3GU_RS10020, ,psos,50S ribosomal protein L33	A3GW_RS11500, ,psos,50S ribosomal protein L33	BW943_RS08945, ,psos,50S ribosomal protein L33	CECT5772_RS10615, ,psos,50S ribosomal protein L33	HMPREF0819_RS08820, ,psos,50S ribosomal protein L33	A3GY_RS10160, ,psos,50S ribosomal protein L33	AT460_RS10670, ,psos,50S ribosomal protein L33	A2G56_RS10240, ,psos,50S ribosomal protein L33	F601_RS12895, ,psos,50S ribosomal protein L33	BFM96_RS10760, ,psos,50S ribosomal protein L33	G574_RS11390, ,psos,50S ribosomal protein L33	STRINF_RS09850, ,psos,50S ribosomal protein L33	HMPREF9423_RS12180, ,psos,50S ribosomal protein L33	NA30_RS10320, ,psos,50S ribosomal protein L33	HMPREF1654_RS09725, ,psos,50S ribosomal protein L33	A3I1_RS08400, ,psos,50S ribosomal protein L33	BN415_RS10000, ,psos,50S ribosomal protein L33	A3I5_RS12380, ,psos,50S ribosomal protein L33	F602_RS10715, ,psos,50S ribosomal protein L33	D820_RS01015, ,psos,50S ribosomal protein L33	HMPREF8579_RS11090, ,psos,50S ribosomal protein L33	HK29_RS09265, ,psos,50S ribosomal protein L33	H354_RS21705, ,psos,50S ribosomal protein L33	A3I7_RS13600, ,psos,50S ribosomal protein L33	A3I9_RS13270, ,psos,50S ribosomal protein L33	A0O21_RS10540, ,psos,50S ribosomal protein L33	HMPREF9180_RS10240, ,psos,50S ribosomal protein L33	AKK44_RS08585, ,psos,50S ribosomal protein L33	NX86_RS08475, ,psos,50S ribosomal protein L33	HMPREF1046_RS11475, ,psos,50S ribosomal protein L33	B6D67_RS09450, ,psos,50S ribosomal protein L33	SSAL8618_RS10280, ,psos,50S ribosomal protein L33	HMPREF9378_RS11350, ,psos,50S ribosomal protein L33	SSIN_RS10320, ,psos,50S ribosomal protein L33	BS63_RS1000000111705, ,psos,50S ribosomal protein L33	A3IA_RS12685, ,psos,50S ribosomal protein L33	HMPREF9425_RS09560, ,psos,50S ribosomal protein L33
AT689_RS00130, ,psos,tRNA (uridine(34)/cytosine(34)/5- carboxymethylaminomethyluridine(34)-2-O)- methyltransferase TrmL	A4H00_RS01065, ,psos,RNA methyltransferase	BU200_RS06110, ,psos,tRNA (uridine(34)/cytosine(34)/5- carboxymethylaminomethyluridine(34)-2-O)- methyltransferase TrmL	HMPREF9171_RS109980, ,psos,tRNA (uridine(34)/cytosine(34)/5- carboxymethylaminomethyluridine(34)-2-O)- methyltransferase TrmL	B078_RS0109355, ,psos,tRNA (uridine(34)/cytosine(34)/5- carboxymethylaminomethyluridine(34)-2-O)- methyltransferase TrmL	HMPREF9421_RS04430, ,psos,tRNA (uridine(34)/cytosine(34)/5- carboxymethylaminomethyluridine(34)-2-O)- methyltransferase TrmL	A3GS_RS0102245, ,psos,tRNA (uridine(34)/cytosine(34)/5- carboxymethylaminomethyluridine(34)-2-O)- methyltransferase TrmL	H346_RS0103250, ,psos,RNA methyltransferase	ANG2_RS04300, ,psos,tRNA (uridine(34)/cytosine(34)/5- carboxymethylaminomethyluridine(34)-2-O)- methyltransferase TrmL	G573_RS0109970, ,psos,RNA methyltransferase	A3GU_RS0100295, ,psos,RNA methyltransferase	A3GW_RS0101380, ,psos,tRNA (uridine(34)/cytosine(34)/5- carboxymethylaminomethyluridine(34)-2-O)- methyltransferase TrmL	BW943_RS04050, ,psos,tRNA (uridine(34)/cytosine(34)/5- carboxymethylaminomethyluridine(34)-2-O)- methyltransferase TrmL	CECT5772_RS04385, ,psos,RNA methyltransferase	HMPREF0819_RS04905, ,psos,RNA methyltransferase	A3GY_RS0105195, ,psos,RNA methyltransferase	AT460_RS08665, ,psos,RNA methyltransferase	A2G56_RS05465, ,psos,tRNA (uridine(34)/cytosine(34)/5- carboxymethylaminomethyluridine(34)-2-O)- methyltransferase TrmL	F601_RS0110770, ,psos,tRNA (uridine(34)/cytosine(34)/5- carboxymethylaminomethyluridine(34)-2-O)- methyltransferase TrmL	BFM96_RS00215, ,psos,tRNA (uridine(34)/cytosine(34)/5- carboxymethylaminomethyluridine(34)-2-O)- methyltransferase TrmL	G574_RS0106715, ,psos,tRNA (uridine(34)/cytosine(34)/5- carboxymethylaminomethyluridine(34)-2-O)- methyltransferase TrmL	STRINF_RS09350, ,psos,tRNA (uridine(34)/cytosine(34)/5- carboxymethylaminomethyluridine(34)-2-O)- methyltransferase TrmL	HMPREF9423_RS03515, ,psos,tRNA (uridine(34)/cytosine(34)/5- carboxymethylaminomethyluridine(34)-2-O)- methyltransferase TrmL	NA30_RS07280, ,psos,tRNA (uridine(34)/cytosine(34)/5- carboxymethylaminomethyluridine(34)-2-O)- methyltransferase TrmL	HMPREF1654_RS04270, ,psos,tRNA (uridine(34)/cytosine(34)/5- carboxymethylaminomethyluridine(34)-2-O)- methyltransferase TrmL	A3I1_RS0103525, ,psos,tRNA (uridine(34)/cytosine(34)/5- carboxymethylaminomethyluridine(34)-2-O)- methyltransferase TrmL	BN415_RS05000, ,psos,tRNA (uridine(34)/cytosine(34)/5- carboxymethylaminomethyluridine(34)-2-O)- methyltransferase TrmL	A3I5_RS0109765, ,psos,tRNA (uridine(34)/cytosine(34)/5- carboxymethylaminomethyluridine(34)-2-O)- methyltransferase TrmL	F602_RS0105570, ,psos,tRNA (uridine(34)/cytosine(34)/5- carboxymethylaminomethyluridine(34)-2-O)- methyltransferase TrmL	D820_RS02040, ,psos,tRNA (uridine(34)/cytosine(34)/5- carboxymethylaminomethyluridine(34)-2-O)- methyltransferase TrmL	HMPREF8579_RS02480, ,psos,tRNA (uridine(34)/cytosine(34)/5- carboxymethylaminomethyluridine(34)-2-O)- methyltransferase TrmL	HK29_RS01125, ,psos,RNA methyltransferase	H354_RS20805, ,psos,tRNA (uridine(34)/cytosine(34)/5- carboxymethylaminomethyluridine(34)-2-O)- methyltransferase TrmL	A3I7_RS0109585, ,psos,tRNA (uridine(34)/cytosine(34)/5- carboxymethylaminomethyluridine(34)-2-O)- methyltransferase TrmL	A3I9_RS0100240, ,psos,tRNA (uridine(34)/cytosine(34)/5- carboxymethylaminomethyluridine(34)-2-O)- methyltransferase TrmL	A0O21_RS00315, ,psos,RNA methyltransferase	HMPREF9180_RS03485, ,psos,tRNA (uridine(34)/cytosine(34)/5- carboxymethylaminomethyluridine(34)-2-O)- methyltransferase TrmL	AKK44_RS06965, ,psos,RNA methyltransferase	NX86_RS06625, ,psos,RNA methyltransferase	HMPREF1046_RS05610, ,psos,tRNA (uridine(34)/cytosine(34)/5- carboxymethylaminomethyluridine(34)-2-O)- methyltransferase TrmL	B6D67_RS01760, ,psos,tRNA (uridine(34)/cytosine(34)/5- carboxymethylaminomethyluridine(34)-2-O)- methyltransferase TrmL	SSAL8618_RS01655, ,psos,tRNA (uridine(34)/cytosine(34)/5- carboxymethylaminomethyluridine(34)-2-O)- methyltransferase TrmL	HMPREF9378_RS10530, ,psos,RNA methyltransferase	SSIN_RS02985, ,psos,RNA methyltransferase	BS63_RS0105265, ,psos,tRNA (uridine(34)/cytosine(34)/5- carboxymethylaminomethyluridine(34)-2-O)- methyltransferase TrmL	A3IA_RS0106720, ,psos,tRNA (uridine(34)/cytosine(34)/5- carboxymethylaminomethyluridine(34)-2-O)- methyltransferase TrmL	HMPREF9425_RS07755, ,psos,tRNA (uridine(34)/cytosine(34)/5- carboxymethylaminomethyluridine(34)-2-O)- methyltransferase TrmL
AT689_RS01360, ,psos,50S ribosomal protein L16	A4H00_RS04295, ,psos,50S ribosomal protein L16	BU200_RS08325, ,psos,50S ribosomal protein L16	HMPREF9171_RS103245, ,psos,50S ribosomal protein L16	B078_RS0105825, ,psos,50S ribosomal protein L16	HMPREF9421_RS01290, ,psos,50S ribosomal protein L16	A3GS_RS0102385, ,psos,50S ribosomal protein L16	H346_RS0102880, ,psos,50S ribosomal protein L16	ANG2_RS03835, ,psos,50S ribosomal protein L16	G573_RS0100275, ,psos,50S ribosomal protein L16	A3GU_RS0108995, ,psos,50S ribosomal protein L16	A3GW_RS0104970, ,psos,50S ribosomal protein L16	BW943_RS02385, ,psos,50S ribosomal protein L16	CECT5772_RS10135, ,psos,50S ribosomal protein L16	HMPREF0819_RS06715, ,psos,50S ribosomal protein L16	A3GY_RS0108775, ,psos,50S ribosomal protein L16	AT460_RS09470, ,psos,50S ribosomal protein L16	A2G56_RS06750, ,psos,50S ribosomal protein L16	F601_RS0104715, ,psos,50S ribosomal protein L16	BFM96_RS02395, ,psos,50S ribosomal protein L16	G574_RS0108740, ,psos,50S ribosomal protein L16	STRINF_RS01945, ,psos,50S ribosomal protein L16	HMPREF9423_RS09140, ,psos,50S ribosomal protein L16	NA30_RS08865, ,psos,50S ribosomal protein L16	HMPREF1654_RS08865, ,psos,50S ribosomal protein L16	A3I1_RS0102890, ,psos,50S ribosomal protein L16	BN415_RS06735, ,psos,50S ribosomal protein L16	A3I5_RS0110040, ,psos,50S ribosomal protein L16	F602_RS0101555, ,psos,50S ribosomal protein L16	D820_RS00665, ,psos,50S ribosomal protein L16	HMPREF8579_RS09515, ,psos,50S ribosomal protein L16	HK29_RS01715, ,psos,50S ribosomal protein L16	H354_RS18750, ,psos,50S ribosomal protein L16	A3I7_RS0110845, ,psos,50S ribosomal protein L16	A3I9_RS0103730, ,psos,50S ribosomal protein L16	A0O21_RS10110, ,psos,50S ribosomal protein L16	HMPREF9180_RS02175, ,psos,50S ribosomal protein L16	AKK44_RS00185, ,psos,50S ribosomal protein L16	NX86_RS05110, ,psos,50S ribosomal protein L16	HMPREF1046_RS10900, ,psos,50S ribosomal protein L16	B6D67_RS00405, ,psos,50S ribosomal protein L16	SSAL8618_RS09755, ,psos,50S ribosomal protein L16	HMPREF9378_RS03815, ,psos,50S ribosomal protein L16	SSIN_RS08130, ,psos,50S ribosomal protein L16	BS63_RS0109415, ,psos,50S ribosomal protein L16	A3IA_RS0104870, ,psos,50S ribosomal protein L16	HMPREF9425_RS00455, ,psos,50S ribosomal protein L16
AT689_RS02780, ,psos,CDP-diacylglycerol--glycerol-3-phosphate 3-phosphatidyltransferase	A4H00_RS03810, ,psos,CDP-diacylglycerol--glycerol-3-phosphate 3-phosphatidyltransferase	BU200_RS05720, ,psos,CDP-diacylglycerol--glycerol-3-phosphate 3-phosphatidyltransferase	HMPREF9171_RS112660, ,psos,CDP-diacylglycerol--glycerol-3-phosphate 3-phosphatidyltransferase	B078_RS0107540, ,psos,CDP-diacylglycerol--glycerol-3-phosphate 3-phosphatidyltransferase	HMPREF9421_RS02155, ,psos,CDP-diacylglycerol--glycerol-3-phosphate 3-phosphatidyltransferase	A3GS_RS0101335, ,psos,CDP-diacylglycerol--glycerol-3-phosphate 3-phosphatidyltransferase	H346_RS0102570, ,psos,CDP-diacylglycerol--glycerol-3-phosphate 3-phosphatidyltransferase	ANG2_RS04705, ,psos,CDP-diacylglycerol--glycerol-3-phosphate 3-phosphatidyltransferase	G573_RS0100840, ,psos,CDP-diacylglycerol--glycerol-3-phosphate 3-phosphatidyltransferase	A3GU_RS0105185, ,psos,CDP-diacylglycerol--glycerol-3-phosphate 3-phosphatidyltransferase	A3GW_RS0103525, ,psos,CDP-diacylglycerol--glycerol-3-phosphate 3-phosphatidyltransferase	BW943_RS07395, ,psos,CDP-diacylglycerol--glycerol-3-phosphate 3-phosphatidyltransferase	CECT5772_RS03785, ,psos,CDP-diacylglycerol--glycerol-3-phosphate 3-phosphatidyltransferase	HMPREF0819_RS06430, ,psos,CDP-diacylglycerol--glycerol-3-phosphate 3-phosphatidyltransferase	A3GY_RS0105570, ,psos,CDP-diacylglycerol--glycerol-3-phosphate 3-phosphatidyltransferase	AT460_RS02730, ,psos,CDP-diacylglycerol--glycerol-3-phosphate 3-phosphatidyltransferase	A2G56_RS07400, ,psos,CDP-diacylglycerol--glycerol-3-phosphate 3-phosphatidyltransferase	F601_RS0105850, ,psos,CDP-diacylglycerol--glycerol-3-phosphate 3-phosphatidyltransferase	BFM96_RS03055, ,psos,CDP-diacylglycerol--glycerol-3-phosphate 3-phosphatidyltransferase	G574_RS0106065, ,psos,CDP-diacylglycerol--glycerol-3-phosphate 3-phosphatidyltransferase	STRINF_RS02645, ,psos,CDP-diacylglycerol--glycerol-3-phosphate 3-phosphatidyltransferase	HMPREF9423_RS09460, ,psos,CDP-diacylglycerol--glycerol-3-phosphate 3-phosphatidyltransferase	NA30_RS03840, ,psos,CDP-diacylglycerol--glycerol-3-phosphate 3-phosphatidyltransferase	HMPREF1654_RS08095, ,psos,CDP-diacylglycerol--glycerol-3-phosphate 3-phosphatidyltransferase	A3I1_RS0106400, ,psos,CDP-diacylglycerol--glycerol-3-phosphate 3-phosphatidyltransferase	BN415_RS07055, ,psos,CDP-diacylglycerol--glycerol-3-phosphate 3-phosphatidyltransferase	A3I5_RS0105280, ,psos,CDP-diacylglycerol--glycerol-3-phosphate 3-phosphatidyltransferase	F602_RS0103295, ,psos,CDP-diacylglycerol--glycerol-3-phosphate 3-phosphatidyltransferase	D820_RS00135, ,psos,CDP-diacylglycerol--glycerol-3-phosphate 3-phosphatidyltransferase	HMPREF8579_RS10275, ,psos,CDP-diacylglycerol--glycerol-3-phosphate 3-phosphatidyltransferase	HK29_RS02510, ,psos,CDP-diacylglycerol--glycerol-3-phosphate 3-phosphatidyltransferase	H354_RS16330, ,psos,CDP-diacylglycerol--glycerol-3-phosphate 3-phosphatidyltransferase	A3I7_RS0102240, ,psos,CDP-diacylglycerol--glycerol-3-phosphate 3-phosphatidyltransferase	A3I9_RS0103505, ,psos,CDP-diacylglycerol--glycerol-3-phosphate 3-phosphatidyltransferase	A0O21_RS09555, ,psos,CDP-diacylglycerol--glycerol-3-phosphate 3-phosphatidyltransferase	HMPREF9180_RS08220, ,psos,CDP-diacylglycerol--glycerol-3-phosphate 3-phosphatidyltransferase	AKK44_RS05125, ,psos,CDP-diacylglycerol--glycerol-3-phosphate 3-phosphatidyltransferase	NX86_RS05940, ,psos,CDP-diacylglycerol--glycerol-3-phosphate 3-phosphatidyltransferase	HMPREF1046_RS03930, ,psos,CDP-diacylglycerol--glycerol-3-phosphate 3-phosphatidyltransferase	B6D67_RS09920, ,psos,CDP-diacylglycerol--glycerol-3-phosphate 3-phosphatidyltransferase	SSAL8618_RS10120, ,psos,CDP-diacylglycerol--glycerol-3-phosphate 3-phosphatidyltransferase	HMPREF9378_RS04355, ,psos,CDP-diacylglycerol--glycerol-3-phosphate 3-phosphatidyltransferase	SSIN_RS01720, ,psos,CDP-diacylglycerol--glycerol-3-phosphate 3-phosphatidyltransferase	BS63_RS0104815, ,psos,CDP-diacylglycerol--glycerol-3-phosphate 3-phosphatidyltransferase	A3IA_RS0111325, ,psos,CDP-diacylglycerol--glycerol-3-phosphate 3-phosphatidyltransferase	HMPREF9425_RS00155, ,psos,CDP-diacylglycerol--glycerol-3-phosphate 3-phosphatidyltransferase
AT689_RS06275, ,psos,TIGR00159 family protein	A4H00_RS11575, ,psos,TIGR00159 family protein	BU200_RS00055, ,psos,TIGR00159 family protein	HMPREF9171_RS107220, ,psos,membrane protein	B078_RS0100950, ,psos,ABC transporter permease	HMPREF9421_RS08490, ,psos,ABC transporter permease	A3GS_RS0100565, ,psos,membrane protein	H346_RS0105725, ,psos,membrane protein	ANG2_RS07880, ,psos,ABC transporter permease	G573_RS0110425, ,psos,membrane protein	A3GU_RS0103225, ,psos,membrane protein	A3GW_RS0107485, ,psos,TIGR00159 family protein	BW943_RS02865, ,psos,membrane protein	CECT5772_RS09360, ,psos,membrane protein	HMPREF0819_RS03745, ,psos,membrane protein	A3GY_RS0101400, ,psos,membrane protein	AT460_RS06000, ,psos,ABC transporter permease	A2G56_RS03145, ,psos,TIGR00159 family protein	F601_RS0111590, ,psos,membrane protein	BFM96_RS10380, ,psos,TIGR00159 family protein	G574_RS0103610, ,psos,membrane protein	STRINF_RS08160, ,psos,membrane protein	HMPREF9423_RS03995, ,psos,ABC transporter permease	NA30_RS06130, ,psos,TIGR00159 family protein	HMPREF1654_RS05460, ,psos,ABC transporter permease	A3I1_RS0102565, ,psos,TIGR00159 family protein	BN415_RS00855, ,psos,ABC transporter permease	A3I5_RS0109910, ,psos,TIGR00159 family protein	F602_RS0108455, ,psos,TIGR00159 family protein	D820_RS03295, ,psos,membrane protein	HMPREF8579_RS07705, ,psos,ABC transporter permease	HK29_RS03225, ,psos,ABC transporter permease	H354_RS13085, ,psos,ABC transporter permease	A3I7_RS0110265, ,psos,membrane protein	A3I9_RS0106650, ,psos,ABC transporter permease	A0O21_RS05695, ,psos,TIGR00159 family protein	HMPREF9180_RS03995, ,psos,ABC transporter permease	AKK44_RS03790, ,psos,membrane protein	NX86_RS07095, ,psos,membrane protein	HMPREF1046_RS13625, ,psos,ABC transporter permease	B6D67_RS04235, ,psos,membrane protein	SSAL8618_RS04360, ,psos,membrane protein	HMPREF9378_RS06235, ,psos,ABC transporter permease	SSIN_RS06015, ,psos,ABC transporter permease	BS63_RS0100840, ,psos,TIGR00159 family protein	A3IA_RS0102530, ,psos,TIGR00159 family protein	HMPREF9425_RS03755, ,psos,membrane protein
AT689_RS10280, ,psos,orotate phosphoribosyltransferase	A4H00_RS08555, ,psos,orotate phosphoribosyltransferase	BU200_RS02340, ,psos,orotate phosphoribosyltransferase	HMPREF9171_RS107810, ,psos,orotate phosphoribosyltransferase	B078_RS0102490, ,psos,orotate phosphoribosyltransferase	HMPREF9421_RS07640, ,psos,orotate phosphoribosyltransferase	A3GS_RS0110710, ,psos,orotate phosphoribosyltransferase	H346_RS0105775, ,psos,orotate phosphoribosyltransferase	ANG2_RS05380, ,psos,orotate phosphoribosyltransferase	G573_RS0106480, ,psos,orotate phosphoribosyltransferase	A3GU_RS0102990, ,psos,orotate phosphoribosyltransferase	A3GW_RS0110030, ,psos,orotate phosphoribosyltransferase	BW943_RS04205, ,psos,orotate phosphoribosyltransferase	CECT5772_RS06650, ,psos,orotate phosphoribosyltransferase	HMPREF0819_RS01575, ,psos,orotate phosphoribosyltransferase	A3GY_RS0101740, ,psos,orotate phosphoribosyltransferase	AT460_RS04215, ,psos,orotate phosphoribosyltransferase	A2G56_RS02925, ,psos,orotate phosphoribosyltransferase	F601_RS0103440, ,psos,orotate phosphoribosyltransferase	BFM96_RS06340, ,psos,orotate phosphoribosyltransferase	G574_RS0101045, ,psos,orotate phosphoribosyltransferase	STRINF_RS07620, ,psos,orotate phosphoribosyltransferase	HMPREF9423_RS04295, ,psos,orotate phosphoribosyltransferase	NA30_RS00980, ,psos,orotate phosphoribosyltransferase	HMPREF1654_RS05810, ,psos,orotate phosphoribosyltransferase	A3I1_RS0105080, ,psos,orotate phosphoribosyltransferase	BN415_RS02335, ,psos,orotate phosphoribosyltransferase	A3I5_RS0100565, ,psos,orotate phosphoribosyltransferase	F602_RS0107045, ,psos,orotate phosphoribosyltransferase	D820_RS04140, ,psos,orotate phosphoribosyltransferase	HMPREF8579_RS03775, ,psos,orotate phosphoribosyltransferase	HK29_RS00265, ,psos,orotate phosphoribosyltransferase	H354_RS14690, ,psos,orotate phosphoribosyltransferase	A3I7_RS0107800, ,psos,orotate phosphoribosyltransferase	A3I9_RS0105835, ,psos,orotate phosphoribosyltransferase	A0O21_RS05120, ,psos,orotate phosphoribosyltransferase	HMPREF9180_RS04260, ,psos,orotate phosphoribosyltransferase	AKK44_RS00360, ,psos,orotate phosphoribosyltransferase	NX86_RS00325, ,psos,orotate phosphoribosyltransferase,IDENTICAL PARALOGS:,NX86_RS05420,orotate phosphoribosyltransferase	HMPREF1046_RS12435, ,psos,orotate phosphoribosyltransferase	B6D67_RS03945, ,psos,orotate phosphoribosyltransferase	SSAL8618_RS05560, ,psos,orotate phosphoribosyltransferase	HMPREF9378_RS08220, ,psos,orotate phosphoribosyltransferase	SSIN_RS08970, ,psos,orotate phosphoribosyltransferase	BS63_RS0102545, ,psos,orotate phosphoribosyltransferase	A3IA_RS0102345, ,psos,orotate phosphoribosyltransferase	HMPREF9425_RS04790, ,psos,orotate phosphoribosyltransferase
AT689_RS07940, ,psos,hypothetical protein	A4H00_RS09035, ,psos,hypothetical protein	BU200_RS00670, ,psos,hypothetical protein	HMPREF9171_RS108055, ,psos,DNA repair protein RadC	B078_RS0102855, ,psos,hypothetical protein	HMPREF9421_RS07475, ,psos,hypothetical protein	A3GS_RS0107220, ,psos,hypothetical protein	H346_RS0106350, ,psos,hypothetical protein	ANG2_RS03045, ,psos,hypothetical protein	G573_RS0107155, ,psos,hypothetical protein	A3GU_RS0102225, ,psos,hypothetical protein	A3GW_RS0103200, ,psos,hypothetical protein	BW943_RS03255, ,psos,hypothetical protein	CECT5772_RS07340, ,psos,hypothetical protein	HMPREF0819_RS01745, ,psos,hypothetical protein	A3GY_RS0102585, ,psos,hypothetical protein	AT460_RS04325, ,psos,hypothetical protein	A2G56_RS02115, ,psos,hypothetical protein	F601_RS0103585, ,psos,hypothetical protein	BFM96_RS08315, ,psos,hypothetical protein	G574_RS0103390, ,psos,hypothetical protein	STRINF_RS05425, ,psos,hypothetical protein	HMPREF9423_RS06380, ,psos,hypothetical protein	NA30_RS05055, ,psos,DNA repair protein RadC	HMPREF1654_RS05160, ,psos,hypothetical protein	A3I1_RS0102205, ,psos,hypothetical protein	BN415_RS01540, ,psos,hypothetical protein	A3I5_RS0100835, ,psos,hypothetical protein	F602_RS0107825, ,psos,hypothetical protein	D820_RS04865, ,psos,hypothetical protein	HMPREF8579_RS06160, ,psos,hypothetical protein	HK29_RS05190, ,psos,hypothetical protein	H354_RS12515, ,psos,hypothetical protein	A3I7_RS0104900, ,psos,hypothetical protein	A3I9_RS0109285, ,psos,hypothetical protein	A0O21_RS04260, ,psos,hypothetical protein	HMPREF9180_RS05690, ,psos,hypothetical protein	AKK44_RS00390, ,psos,hypothetical protein	NX86_RS08655, ,psos,hypothetical protein	HMPREF1046_RS13190, ,psos,hypothetical protein	B6D67_RS04895, ,psos,DNA repair protein RadC	SSAL8618_RS07520, ,psos,hypothetical protein	HMPREF9378_RS08100, ,psos,hypothetical protein	SSIN_RS06080, ,psos,hypothetical protein	BS63_RS0101060, ,psos,hypothetical protein	A3IA_RS0100540, ,psos,hypothetical protein	HMPREF9425_RS02720, ,psos,hypothetical protein
[truncated: 272 more rows]
