# Supplementary material for: Exploration of Streptococcus core genome to reveal druggable targets and novel therapeutics against S. pneumoniae
Source: PLoS One. 2022 Aug 18;17(8):e0272945. doi: 10.1371/journal.pone.0272945 (PMC9387852; doi:10.1371/journal.pone.0272945)
Supplement: S3 Data — (XLSX) [file pone.0272945.s003.xlsx]

## Sheet: 1
#	Locus tag (Streptococcus pneumoniae PCS8235)	Length	Product	Completeness	Gene onthology	SEED	Protein databases	Genome annotation databases	Family and domain databases	Crossreferences
1	PCS8235_RS00650 Streptococcus_pneumoniae_PCS8235_NZ_CM001835 hypothetical protein	100	Uncharacterized protein	100.00% [100/100]			Uniprot (J0VCG0)|Interpro (J0VCG0)		Interpro (IPR036192)	NCBI (395585244)|EMBL (ALBB01000004)
2	PCS8235_RS01335 Streptococcus_pneumoniae_PCS8235_NZ_CM001835 hypothetical protein	97	W1WQE4_9ZZZZ YlxR domain-containing protein OS=human gut metagenome OX=408170 GN=Q604_UNBC18436G0004 PE=4 SV=1	100.00% [97/97]			Uniprot (W1WQE4)|Interpro (W1WQE4)		Interpro (IPR007393)|Interpro (IPR037465)|Interpro (IPR035931)|Pfam (PF04296)	EMBL (AZMM01018436)
3	PCS8235_RS01340 Streptococcus_pneumoniae_PCS8235_NZ_CM001835 hypothetical protein	98	Ribosomal protein HS6-type	98.99% [98/99]	GO:0003723 - RNA binding|GO:0005840 - ribosome		Uniprot (W1WSU2)|Interpro (W1WSU2)		Interpro (IPR039109)|Interpro (IPR029064)|Interpro (IPR004038)|Interpro (IPR039107)|Pfam (PF01248)	EMBL (AZMM01018436)
4	PCS8235_RS01935 Streptococcus_pneumoniae_PCS8235_NZ_CM001835 hypothetical protein	73	Uncharacterized protein	100.00% [73/73]			Uniprot (J1DID4)|Interpro (J1DID4)		Interpro (IPR009256)|Interpro (IPR023164)|Pfam (PF06014)	NCBI (395584656)|EMBL (ALBB01000005)
5	PCS8235_RS02405 Streptococcus_pneumoniae_PCS8235_NZ_CM001835 hypothetical protein	79	Q8DQG2_STRR6 PC4 domain-containing protein OS=Streptococcus pneumoniae (strain ATCC BAA-255 / R6) OX=171101 GN=spr0690 PE=1 SV=1	100.00% [79/79]	GO:0003677 - DNA binding|GO:0006355 - regulation of transcription DNA-templated		Uniprot (Q8DQG2)|Interpro (Q8DQG2)	KEGG (spr:spr0690)|KEGG GM (spr:spr0690)	Interpro (IPR003173)|Interpro (IPR017154)|Pfam (PF02229)	NCBI (487766640)|EMBL (AE007317)
6	PCS8235_RS02560 Streptococcus_pneumoniae_PCS8235_NZ_CM001835 hypothetical protein	99	Uncharacterized protein	100.00% [99/99]			Uniprot (M5JXT4)|Interpro (M5JXT4)		Interpro (IPR014959)|Interpro (IPR038226)|Pfam (PF08860)	NCBI (444248666)|EMBL (AKQW01000011)
7	PCS8235_RS02595 Streptococcus_pneumoniae_PCS8235_NZ_CM001835 hypothetical protein	76	Uncharacterized protein	100.00% [76/76]			Uniprot (J1DIR3)|Interpro (J1DIR3)		Interpro (IPR014904)|Interpro (IPR038073)|Pfam (PF08796)	NCBI (395584806)|EMBL (ALBB01000005)
8	PCS8235_RS02800 Streptococcus_pneumoniae_PCS8235_NZ_CM001835 hypothetical protein	76	Uncharacterized protein	100.00% [76/76]			Uniprot (W1Y8Y6)|Interpro (W1Y8Y6)		Interpro (IPR021351)|Pfam (PF11184)	EMBL (AZMM01008177)
9	PCS8235_RS02820 Streptococcus_pneumoniae_PCS8235_NZ_CM001835 hypothetical protein	165	GAF domain-containing protein	100.00% [165/165]			Uniprot (J1P0S2)|Interpro (J1P0S2)		Interpro (IPR003018)|Interpro (IPR029016)|Pfam (PF13185)	NCBI (395584853)|EMBL (ALBB01000005)
10	PCS8235_RS03050 Streptococcus_pneumoniae_PCS8235_NZ_CM001835 hypothetical protein	301	Membrane protein puative	100.00% [301/301]	GO:0005886 - plasma membrane|GO:0016021 - integral component of membrane		Uniprot (C1C6N6)|Interpro (C1C6N6)	KEGG (snm:SP70585_0943)|KEGG GM (snm:SP70585_0943)	Interpro (IPR005524)|Pfam (PF03773)	NCBI (446045759)|EMBL (CP000918)
11	PCS8235_RS03260 Streptococcus_pneumoniae_PCS8235_NZ_CM001835 hypothetical protein	71	M5KND5_STREE UPF0346 protein PCS8203_00654 OS=Streptococcus pneumoniae PCS8203 OX=1159082 GN=PCS8203_00654 PE=3 SV=1	100.00% [71/71]			Uniprot (M5KND5)|Interpro (M5KND5)		Interpro (IPR010673)|Interpro (IPR023089)|Interpro (IPR036806)|Pfam (PF06855)	NCBI (444251544)|EMBL (AKQW01000003)
12	PCS8235_RS03345 Streptococcus_pneumoniae_PCS8235_NZ_CM001835 hypothetical protein	559	M5KNF4_STREE Rqc2 homolog RqcH OS=Streptococcus pneumoniae PCS8203 OX=1159082 GN=rqcH PE=3 SV=1	99.64% [559/561]	GO:0000049 - tRNA binding|GO:0043023 - ribosomal large subunit binding|GO:0072344 - rescue of stalled ribosome		Uniprot (M5KNF4)|Interpro (M5KNF4)		Interpro (IPR008532)|Interpro (IPR043682)|Pfam (PF05670)	NCBI (444251564)|EMBL (AKQW01000003)
13	PCS8235_RS03470 Streptococcus_pneumoniae_PCS8235_NZ_CM001835 hypothetical protein	163	A0A3R9LSP5_STROR DUF536 domain-containing protein OS=Streptococcus oralis OX=1303 GN=D8800_01470 PE=4 SV=1	100.00% [163/163]			Uniprot (A0A3R9LSP5)|Interpro (A0A3R9LSP5)		Interpro (IPR007489)|Pfam (PF04394)	EMBL (RMVN01000001)
14	PCS8235_RS03660 Streptococcus_pneumoniae_PCS8235_NZ_CM001835 hypothetical protein	204	Pneumococcal vaccine antigen A	100.00% [204/204]			Uniprot (J1P0M1)|Interpro (J1P0M1)		Interpro (IPR023346)	NCBI (395585060)|EMBL (ALBB01000005)
15	PCS8235_RS03915 Streptococcus_pneumoniae_PCS8235_NZ_CM001835 hypothetical protein	226	DNA repair protein RadC	100.00% [226/226]	GO:0008237 - metallopeptidase activity|GO:0046872 - metal ion binding		Uniprot (M5KNK6)|Interpro (M5KNK6)		Interpro (IPR037518)|Interpro (IPR025657)|Interpro (IPR010994)|Interpro (IPR001405)|Interpro (IPR020891)|Pfam (PF04002)	NCBI (444251619)|EMBL (AKQW01000003)
16	PCS8235_RS04650 Streptococcus_pneumoniae_PCS8235_NZ_CM001835 hypothetical protein	263	Haloacid dehalogenase	99.62% [263/264]	GO:0016787 - hydrolase activity		Uniprot (A0A0E8T0E7)|Interpro (A0A0E8T0E7)		Interpro (IPR000150)|Interpro (IPR036412)|Interpro (IPR006379)|Interpro (IPR023214)	NCBI (1049051080)|EMBL (LWGW01000013)
17	PCS8235_RS04815 Streptococcus_pneumoniae_PCS8235_NZ_CM001835 hypothetical protein	180	Putative ACR	100.00% [180/180]			Uniprot (M5K728)|Interpro (M5K728)		Interpro (IPR003772)|Pfam (PF02620)	NCBI (444252291)|EMBL (AKQW01000002)
18	PCS8235_RS05215 Streptococcus_pneumoniae_PCS8235_NZ_CM001835 hypothetical protein	112	M5KML3_STREE UPF0342 protein PCS8203_00480 OS=Streptococcus pneumoniae PCS8203 OX=1159082 GN=PCS8203_00480 PE=3 SV=1	100.00% [112/112]			Uniprot (M5KML3)|Interpro (M5KML3)		Interpro (IPR010368)|Interpro (IPR023378)|Pfam (PF06133)	NCBI (444252367)|EMBL (AKQW01000002)
19	PCS8235_RS05845 Streptococcus_pneumoniae_PCS8235_NZ_CM001835 hypothetical protein	403	Tetratricopeptide repeat protein	100.00% [403/403]			Uniprot (M5KJ09)|Interpro (M5KJ09)		Interpro (IPR013026)|Interpro (IPR011990)|Interpro (IPR019734)|Pfam (PF13181)	NCBI (444251097)|EMBL (AKQW01000004)
20	PCS8235_RS06025 Streptococcus_pneumoniae_PCS8235_NZ_CM001835 hypothetical protein	249	Methyltransferase	100.00% [249/249]	GO:0003676 - nucleic acid binding|GO:0008168 - methyltransferase activity|GO:0032259 - methylation		Uniprot (C1C8C5)|Interpro (C1C8C5)	KEGG (snm:SP70585_1575)|KEGG GM (snm:SP70585_1575)	Interpro (IPR002052)|Interpro (IPR029063)|Interpro (IPR007848)|Pfam (PF05175)	NCBI (446312929)|EMBL (CP000918)
21	PCS8235_RS06945 Streptococcus_pneumoniae_PCS8235_NZ_CM001835 hypothetical protein	358	M5MZN5_STREE tRNA(Met) cytidine acetate ligase OS=Streptococcus pneumoniae PNI0446 OX=1159102 GN=tmcAL PE=3 SV=1	98.08% [358/365]	GO:0000049 - tRNA binding|GO:0005524 - ATP binding|GO:0005737 - cytoplasm|GO:0006400 - tRNA modification|GO:0016879 - ligase activity forming carbon-nitrogen bonds		Uniprot (M5MZN5)|Interpro (M5MZN5)		Interpro (IPR014729)|Interpro (IPR008513)|Pfam (PF05636)	NCBI (444288843)|EMBL (AKRL01000002)
22	PCS8235_RS07090 Streptococcus_pneumoniae_PCS8235_NZ_CM001835 hypothetical protein	156	Protein of uncharacterized function (DUF3013)	100.00% [156/156]			Uniprot (A0A0T8MUJ6)|Interpro (A0A0T8MUJ6)		Interpro (IPR021380)|Pfam (PF11217)	NCBI (446179230)|EMBL (CABAHI010000008)
23	PCS8235_RS07595 Streptococcus_pneumoniae_PCS8235_NZ_CM001835 hypothetical protein	82	A0A3R9LRS7_STROR UPF0154 protein D8800_03695 OS=Streptococcus oralis OX=1303 GN=D8800_03695 PE=3 SV=1	100.00% [82/82]	GO:0005886 - plasma membrane|GO:0016021 - integral component of membrane		Uniprot (A0A3R9LRS7)|Interpro (A0A3R9LRS7)		Interpro (IPR005359)|Pfam (PF03672)	EMBL (RMVN01000003)
24	PCS8235_RS08090 Streptococcus_pneumoniae_PCS8235_NZ_CM001835 hypothetical protein	88	A0A1E9G3W9_9STRE UPF0297 protein HMPREF2766_08835 OS=Streptococcus sp. HMSC076C08 OX=1739270 GN=HMPREF2766_08835 PE=3 SV=1	100.00% [88/88]			Uniprot (A0A1E9G3W9)|Interpro (A0A1E9G3W9)		Interpro (IPR009309)|Pfam (PF06135)	NCBI (1080360145)|EMBL (LTHE01000062)
25	PCS8235_RS08125 Streptococcus_pneumoniae_PCS8235_NZ_CM001835 hypothetical protein	227	Uncharacterized protein	100.00% [227/227]	GO:0016021 - integral component of membrane		Uniprot (G0IBT3)|Interpro (G0IBT3)	KEGG (std:SPPN_01670)|KEGG GM (std:SPPN_01670)	Interpro (IPR009214)|Pfam (PF06570)	NCBI (446000167)|EMBL (CP002925)
26	PCS8235_RS08375 Streptococcus_pneumoniae_PCS8235_NZ_CM001835 hypothetical protein	77	M5K7W4_STREE UPF0356 protein PCS8203_00243 OS=Streptococcus pneumoniae PCS8203 OX=1159082 GN=PCS8203_00243 PE=3 SV=1	100.00% [77/77]			Uniprot (M5K7W4)|Interpro (M5K7W4)		Interpro (IPR009907)|Pfam (PF07288)	NCBI (444253024)|EMBL (AKQW01000001)
27	PCS8235_RS10555 Streptococcus_pneumoniae_PCS8235_NZ_CM001835 hypothetical protein	177	J1NSH0_STREE UPF0374 protein AMCSP13_002284 OS=Streptococcus pneumoniae 2070335 OX=914141 GN=AMCSP13_002284 PE=3 SV=1	100.00% [177/177]			Uniprot (J1NSH0)|Interpro (J1NSH0)		Interpro (IPR007295)|Interpro (IPR035930)|Interpro (IPR016882)|Pfam (PF04167)	NCBI (395581938)|EMBL (ALBB01000017)
28	PCS8235_RS10805 Streptococcus_pneumoniae_PCS8235_NZ_CM001835 hypothetical protein	443	Uncharacterized protein	100.00% [443/443]	GO:0016021 - integral component of membrane|GO:0050660 - flavin adenine dinucleotide binding		Uniprot (M5KFT3)|Interpro (M5KFT3)		Interpro (IPR000644)|Interpro (IPR002550)|Interpro (IPR036318)|Interpro (IPR016169)|Interpro (IPR005170)|Pfam (PF00571)|Pfam (PF03471)|Pfam (PF01595)	NCBI (444248879)|EMBL (AKQW01000010)

## Sheet: 2
Locus tag	Protein databases	Uniport 100% Identity Protein name	Biological process	Molecular Function	Interproscan	kegg Genome annotation databases	NCBI Blastp
PCS8235_RS00650 Streptococcus_pneumoniae_PCS8235_NZ_CM001835 hypothetical protein	Uniprot (J0VCG0)|Interpro (J0VCG0)	Seryl-tRNA synthetase (Streptococcus mitis 27/7)		aminoacyl-tRNA ligase activity (GO:0004812)	Cell division protein ZapA-like superfamily (IPR036192)		MULTISPECIES: cell division protein ZapA [Streptococcus]
PCS8235_RS01335 Streptococcus_pneumoniae_PCS8235_NZ_CM001835 hypothetical protein	Uniprot (W1WQE4)|Interpro (W1WQE4)	YlxR domain-containing protein(human gut metagenome)		DNA binding (GO:0003677)	Uncharacterized protein YlxR (IPR037465)		cytosolic protein YlxR [Streptococcus pneumoniae]
PCS8235_RS01340 Streptococcus_pneumoniae_PCS8235_NZ_CM001835 hypothetical protein	Uniprot (W1WSU2)|Interpro (W1WSU2)	Ribosomal protein HS6-type(human gut metagenome)	structural constituent of ribosome (GO:0003735)	RNA binding (GO:0003723),	Ribosomal protein L30/YlxQ (IPR039109		L7A family ribosomal protein [Streptococcus pneumoniae]
PCS8235_RS01935 Streptococcus_pneumoniae_PCS8235_NZ_CM001835 hypothetical protein	Uniprot (J1DID4)|Interpro (J1DID4)	DUF910 family protein (Streptococcus mitis)		Not found	Protein of unknown function DUF910 (IPR009256)		DUF910 family protein [Streptococcus mitis]
PCS8235_RS02405 Streptococcus_pneumoniae_PCS8235_NZ_CM001835 hypothetical protein	Uniprot (Q8DQG2)|Interpro (Q8DQG2)	PC4 domain-containing protein (Streptococcus pneumoniae (strain ATCC BAA-255 / R6)	(GO:0006355)regulation of transcription, DNA-templated	DNA binding GO:0003677	Uncharacterised conserved protein UCP037246 (IPR017154)	sni:INV104_06510 conserved hypothetical protein|	YdbC family protein [Streptococcus pneumoniae]
PCS8235_RS02560 Streptococcus_pneumoniae_PCS8235_NZ_CM001835 hypothetical protein	Uniprot (M5JXT4)|Interpro (M5JXT4)	Domain of uncharacterized function (DUF1827) (STREE)	Not found	Not found	Protein of unknown function DUF1827 (IPR014959)		DUF1827 family protein [Streptococcus pneumoniae]
PCS8235_RS02595 Streptococcus_pneumoniae_PCS8235_NZ_CM001835 hypothetical protein	Uniprot (J1DIR3)|Interpro (J1DIR3)	DUF1797 domain-containing protein (Streptococcus pneumoniae)	Not found	Not found	Protein of unknown function DUF1797 (IPR014904)		Protein of uncharacterised function (DUF1797) [Streptococcus pneumoniae]
PCS8235_RS02800 Streptococcus_pneumoniae_PCS8235_NZ_CM001835 hypothetical protein	Uniprot (W1Y8Y6)|Interpro (W1Y8Y6)	Branched-chain amino acid aminotransferase (streptococcus pneumonae)		transferase activity (GO:0016740), transaminase activity (GO:0008483)	Protein of unknown function DUF2969 (IPR021351)		MULTISPECIES: DUF2969 domain-containing protein [Streptococcus]
PCS8235_RS02820 Streptococcus_pneumoniae_PCS8235_NZ_CM001835 hypothetical protein	Uniprot (J1P0S2)|Interpro (J1P0S2)	GAF domain-containing protein (Streptococcus pneumoniae 2070335)	Not found	protein binding (GO:0005515)	not found/ (IPR003018) GAF domain		Structure of fRMsr [Streptococcus pneumoniae R6]
PCS8235_RS03050 Streptococcus_pneumoniae_PCS8235_NZ_CM001835 hypothetical protein	Uniprot (C1C6N6)|Interpro (C1C6N6)	Membrane protein, puative	Not found	Not found	Predicted permease DUF318 (IPR005524)	membrane protein, puative	permease [Streptococcus pneumoniae]
PCS8235_RS03260 Streptococcus_pneumoniae_PCS8235_NZ_CM001835 hypothetical protein	Uniprot (M5KND5)|Interpro (M5KND5)	UPF0346 protein PCS8203_00654 (Streptococcus pneumoniae PCS8203)	Not found	Not found	Protein of unknown function UPF0346 (IPR010673)		YozE family protein [Streptococcus pneumoniae]
PCS8235_RS03345 Streptococcus_pneumoniae_PCS8235_NZ_CM001835 hypothetical protein	Uniprot (M5KNF4)|Interpro (M5KNF4)	Rqc2 homolog RqcH	rescue of stalled ribosome (GO:0072344), translation (GO:0006412), rescue of stalled ribosome (GO:0072344).	tRNA binding (GO:0000049), RNA binding (GO:0003723), ribosomal large subunit binding (GO:0043023)	Rqc2 homolog RqcH, bacterial (IPR043682)		Rqc2 family fibronectin-binding protein PavA [Streptococcus pneumoniae]
PCS8235_RS03470 Streptococcus_pneumoniae_PCS8235_NZ_CM001835 hypothetical protein	Uniprot (A0A3R9LSP5)|Interpro (A0A3R9LSP5)	DUF536 domain-containing protein (Streptococcus oralis)	Not found	Not found	not found		MULTISPECIES: chromosome segregation protein RocS [Streptococcus]
PCS8235_RS03660 Streptococcus_pneumoniae_PCS8235_NZ_CM001835 hypothetical protein	Uniprot (J1P0M1)|Interpro (J1P0M1)	Pneumococcal vaccine antigen A (Streptococcus pneumoniae 2070335)	Not found	Not found	not found		pneumococcal vaccine antigen A [Streptococcus pneumoniae]
PCS8235_RS03915 Streptococcus_pneumoniae_PCS8235_NZ_CM001835 hypothetical protein	Uniprot (M5KNK6)|Interpro (M5KNK6)	DNA repair protein RadC (Streptococcus pneumoniae PCS8203)	proteolysis (GO:0006508)	peptidase activity (GO:0008233), hydrolase activity (GO:0016787), metal ion binding (GO:0046872),metallopeptidase activity (GO:0008237)	Uncharacterised protein family UPF0758 (IPR001405)		MULTISPECIES: DNA repair protein RadC [Streptococcus]
PCS8235_RS04650 Streptococcus_pneumoniae_PCS8235_NZ_CM001835 hypothetical protein	Uniprot (A0A0E8T0E7)|Interpro (A0A0E8T0E7)	Haloacid dehalogenase (Streptococcus pneumoniae)	Not found	hydrolase activity (GO:0016787)	HAD-superfamily hydrolase, subfamily IIB (IPR006379)		Cof-type HAD-IIB family hydrolase [Streptococcus pneumoniae]
PCS8235_RS04815 Streptococcus_pneumoniae_PCS8235_NZ_CM001835 hypothetical protein	Uniprot (M5K728)|Interpro (M5K728)	Putative ACR (Streptococcus pneumoniae PCS8203)	Not found	Not found	Large ribosomal RNA subunit accumulation protein YceD (IPR003772)		DUF177 domain-containing protein [Streptococcus pneumoniae]
PCS8235_RS05215 Streptococcus_pneumoniae_PCS8235_NZ_CM001835 hypothetical protein	Uniprot (M5KML3)|Interpro (M5KML3)	UPF0342 protein PCS8203_00480 (Streptococcus pneumoniae PCS8203)	Not found	Not found	Control of competence regulator ComK, YlbF/YmcA (IPR010368)		YlbF/YmcA family competence regulator [Streptococcus pneumoniae]
PCS8235_RS05845 Streptococcus_pneumoniae_PCS8235_NZ_CM001835 hypothetical protein	Uniprot (M5KJ09)|Interpro (M5KJ09)	Tetratricopeptide repeat protein (Streptococcus pneumoniae PCS8203)	Not found	Not found	not found		tetratricopeptide repeat protein [Streptococcus pneumoniae]
PCS8235_RS06025 Streptococcus_pneumoniae_PCS8235_NZ_CM001835 hypothetical protein	Uniprot (C1C8C5)|Interpro (C1C8C5)	Methyltransferase (Streptococcus pneumoniae (strain 70585)	methylation (GO:0032259)	nucleic acid binding (GO:0003676), methyltransferase activity (GO:0008168), transferase activity (GO:0016740), methyltransferase activity (GO:0008168).	None predicted	methyltransferase|	tRNA1(Val) (adenine(37)-N6)-methyltransferase [Streptococcus pneumoniae]
PCS8235_RS06945 Streptococcus_pneumoniae_PCS8235_NZ_CM001835 hypothetical protein	Uniprot (M5MZN5)|Interpro (M5MZN5)	tRNA(Met) cytidine acetate ligase (Streptococcus pneumoniae PNI0446)	tRNA processing (GO:0008033 ), tRNA modification (GO:0006400)	tRNA binding (GO:0000049), ATP binding (GO:0005524), ligase activity (GO:0016874), nucleotide binding (GO:0000166), RNA binding (GO:0003723), ligase activity, forming carbon-nitrogen bonds (GO:0016879)	tRNA(Met) cytidine acetate ligase (IPR008513)		nucleotidyltransferase [Streptococcus pneumoniae]
PCS8235_RS07090 Streptococcus_pneumoniae_PCS8235_NZ_CM001835 hypothetical protein	Uniprot (A0A0T8MUJ6)|Interpro (A0A0T8MUJ6)	Protein of uncharacterized function (DUF3013) (Streptococcus pneumoniae)	Not found	Not found	not found		MULTISPECIES: DUF3013 family protein [Streptococcus]
PCS8235_RS07595 Streptococcus_pneumoniae_PCS8235_NZ_CM001835 hypothetical protein	Uniprot (A0A3R9LRS7)|Interpro (A0A3R9LRS7)	UPF0154 protein D8800_03695 (Streptococcus oralis)	Not found	Not found	Protein with unknown function UPF0154 (IPR005359)		YneF family protein [Streptococcus pneumoniae]
PCS8235_RS08090 Streptococcus_pneumoniae_PCS8235_NZ_CM001835 hypothetical protein	Uniprot (A0A1E9G3W9)|Interpro (A0A1E9G3W9)	UPF0297 protein HMPREF2766_08835 (Streptococcus sp. HMSC076C08)	Not found	Not found	IreB regulatory phosphoprotein (IPR009309)		MULTISPECIES: IreB family regulatory phosphoprotein [Streptococcus]
PCS8235_RS08125 Streptococcus_pneumoniae_PCS8235_NZ_CM001835 hypothetical protein	Uniprot (G0IBT3)|Interpro (G0IBT3)	Membrnae protein, putative (Streptococcus pneumoniae serotype 2 (strain D39 / NCTC 7466))	Protein of unknown function DUF1129 (IPR009214)	Not found	Protein of unknown function DUF1129 (IPR009214)	snb:SP670_0261 conserved hypothetical protein/	MULTISPECIES: DUF1129 domain-containing protein [Streptococcus]
PCS8235_RS08375 Streptococcus_pneumoniae_PCS8235_NZ_CM001835 hypothetical protein	Uniprot (M5K7W4)|Interpro (M5K7W4)	UPF0356 protein PCS8203_00243 (Streptococcus pneumoniae PCS8203)	Not found	Not found	RNA polymerase epsilon subunit (IPR009907)		MULTISPECIES: DNA-dependent RNA polymerase auxiliary subunit epsilon family protein [Streptococcus]
PCS8235_RS10555 Streptococcus_pneumoniae_PCS8235_NZ_CM001835 hypothetical protein	Uniprot (J1NSH0)|Interpro (J1NSH0)	UPF0374 protein AMCSP13_002284 (Streptococcus pneumoniae 2070335)	Not found	Not found	Uncharacterised protein family UPF0374 (IPR016882)		UPF0374 protein SSU05 [Streptococcus pneumoniae]
PCS8235_RS10805 Streptococcus_pneumoniae_PCS8235_NZ_CM001835 hypothetical protein	Uniprot (M5KFT3)|Interpro (M5KFT3)	CBS domain membrane protein (Streptococcus pneumoniae)	Not found	flavin adenine dinucleotide binding (GO:0050660)	not found		HlyC/CorC family transporter [Streptococcus pneumoniae]
