# Supplementary material for: Exploration of Streptococcus core genome to reveal druggable targets and novel therapeutics against S. pneumoniae
Source: PLoS One. 2022 Aug 18;17(8):e0272945. doi: 10.1371/journal.pone.0272945 (PMC9387852; doi:10.1371/journal.pone.0272945)
Supplement: S4 Data — (XLSX) [file pone.0272945.s004.xlsx]

## Sheet: Sheet1
Non virulent	Virulent	Non pathogenic	Pathogenic
PCS8235_RS01335	PCS8235_RS00650	PCS8235_RS00650	PCS8235_RS02560
PCS8235_RS02595	PCS8235_RS01935	PCS8235_RS01335	PCS8235_RS03050
PCS8235_RS02800	PCS8235_RS02405	PCS8235_RS01340	PCS8235_RS03345
PCS8235_RS03470	PCS8235_RS02560	PCS8235_RS01935	PCS8235_RS03470
PCS8235_RS06025	PCS8235_RS03260	PCS8235_RS02405	PCS8235_RS03660
PCS8235_RS01340	PCS8235_RS03660	PCS8235_RS02595	PCS8235_RS05845
PCS8235_RS02820	PCS8235_RS05215	PCS8235_RS02800	PCS8235_RS08125
PCS8235_RS03050	PCS8235_RS07595	PCS8235_RS03260	PCS8235_RS10805
PCS8235_RS04650	PCS8235_RS08090	PCS8235_RS03915
PCS8235_RS04815	PCS8235_RS08375	PCS8235_RS04650
PCS8235_RS06945	PCS8235_RS03345	PCS8235_RS04815
PCS8235_RS08125	PCS8235_RS03915	PCS8235_RS05215
PCS8235_RS10805	PCS8235_RS05845	PCS8235_RS06025
	PCS8235_RS07090	PCS8235_RS06945
	PCS8235_RS10555	PCS8235_RS07090
		PCS8235_RS07595
		PCS8235_RS08090
		PCS8235_RS08125
		PCS8235_RS08375
		PCS8235_RS10555
