# Supplementary material for: Exploration of Streptococcus core genome to reveal druggable targets and novel therapeutics against S. pneumoniae
Source: PLoS One. 2022 Aug 18;17(8):e0272945. doi: 10.1371/journal.pone.0272945 (PMC9387852; doi:10.1371/journal.pone.0272945)
Supplement: S6 Data — (XLSX) [file pone.0272945.s006.xlsx]

## Sheet: Sheet1
(a) 3D structure prediction of the protein PCS8235_RS02820 obtained from SWISS MODEL server
	MolProbity score	Ramachandran favoured
Model1	2.64	0.9816
Model2	2.64	0.9877
Model3	2.64	0.9877
Model4	3.04	0.9509
Model5	2.84	0.9693
(b) 3D structure prediction of the protein PCS8235_RS04650 obtained from SWISS MODEL server
	MolProbity score	Ramachandran favored
Model1	2.7	0.9962
Model2	2.69	0.9924
Model3	2.69	0.9885
Model4	3.02	0.9542
Model5	2.77	0.9771
